# Supplementary material for: Terminal neuron localization to the upper cortical plate is controlled by the transcription factor NEUROD2
Source: Sci Rep. 2019 Dec 23;9:19697. doi: 10.1038/s41598-019-56171-x (PMC6927953; doi:10.1038/s41598-019-56171-x)
Supplement: Supplementary file 1 — Supplementary Dataset 1 [file 41598_2019_56171_MOESM1_ESM.xlsx]

## Sheet: E14.5 specific peaks
Peak ID	Chr	Start	End	Score	Peak length	Peak overlapping with gene	Peak upstream of gene	Upstream position	Peak downstream of gene	Downstream position
peak_E14_1	chr5	34186800	34188620	1.49392	37521	N/A	Mxd4	0	Gm25918	25387
peak_E14_2	chr1	37540326	37541706	0.661142	419	N/A	Mgat4a	0	Unc50	110847
peak_E14_3	chr8	70659193	70660284	0.336152	48371	N/A	Pgpep1	0	Gm11175	40342
peak_E14_4	chr5	53212526	53214378	0.150336	37948	N/A	Sel1l3	0	n-R5s171	70293
peak_E14_5	chr6	99666023	99667522	0.974532	42854	Gm20696	Eif4e3	-1	Gm20696	25
peak_E14_6	chr12	112144952	112147460	0.647063	12044	N/A	Kif26a	-1	Mir203	15327
peak_E14_7	chr5	141240576	141242400	0.521218	40626	N/A	Sdk1	-1	Gm6433	26967
peak_E14_8	chr10	39730898	39733335	0.472674	4207	N/A	Rev3l	-1	Gm16210	20752
peak_E14_9	chr19	41801547	41802624	0.443917	25428	N/A	Arhgap19	-1	Frat2	46047
peak_E14_10	chr18	38249598	38250897	0.423588	23471	1700086O06Rik	0610009O20Rik	-1	1700086O06Rik	318
peak_E14_11	chr4	103113812	103115300	0.405612	35121	Mier1	Wdr78	-1	Mier1	162
peak_E14_12	chr4	137468003	137469531	0.351107	36289	N/A	Hspg2	-1	1700013G24Rik	15484
peak_E14_13	chr2	126706795	126707888	0.223359	28731	N/A	Usp8	-1	Gm10774	2226
peak_E14_14	chr6	126848714	126849577	0.206017	43493	N/A	Ndufa9	-1	Dyrk4	72694
peak_E14_15	chr10	7792381	7793221	0.182518	3719	6530403G13Rik	Ginm1	-1	6530403G13Rik	21
peak_E14_16	chr2	167348260	167350111	1.78076	29985	N/A	B4galt5	-2	Spata2	143702
peak_E14_17	chr13	59769227	59770700	0.849782	13434	N/A	Etohd2	-2	4930528D03Rik	36314
peak_E14_18	chr4	117125115	117126126	0.340649	35433	N/A	Btbd19	-2	Plk3	8343
peak_E14_19	chr13	100730528	100731360	0.202005	14159	N/A	Cdk7	-2	Mrps36	13715
peak_E14_20	chr6	83325446	83326580	0.197496	42333	N/A	Mob1a	-2	mmu-mir-6374	75089
peak_E14_21	chr4	123717775	123718633	0.193945	35646	N/A	Ndufs5	-2	Akirin1	32141
peak_E14_22	chr11	32204807	32206017	0.190013	6604	N/A	Snrnp25	-2	Rhbdf1	16888
peak_E14_23	chr9	106202638	106203570	0.315443	52610	N/A	Twf2	-3	Mirlet7g	24265
peak_E14_24	chr16	57120986	57122435	0.227879	20062	N/A	Tomm70a	-3	Nit2	45622
peak_E14_25	chr7	132930728	132932029	0.140696	46756	Fgfr2,Zranb1	2510016G02Rik	-3	Zranb1	237
peak_E14_26	chr2	131261797	131263194	0.974301	28830	N/A	Pank2	-4	Mavs	28433
peak_E14_27	chr10	128695581	128696964	0.48726	6133	N/A	Rab5b	-4	Cdk2	8779
peak_E14_28	chr10	111009330	111010810	0.340764	5762	N/A	Zdhhc17	-4	Csrp2	89894
peak_E14_29	chr5	137628291	137629722	0.26344	40466	N/A	Fbxo24	-4	Gm16089	13380
peak_E14_30	chr1	93803281	93804638	1.41359	1596	N/A	Ing5	-5	Gm22089	4712
peak_E14_31	chr17	6827323	6828667	0.66414	21003	N/A	Gm2885	-5	Mir692-1	67342
peak_E14_32	chr8	124520368	124521155	0.529451	49960	N/A	Cog2	-5	Agt	48945
peak_E14_33	chr3	95042200	95043039	0.523824	31960	N/A	Psmd4	-5	4930481B07Rik	26371
peak_E14_34	chr3	53863223	53864448	0.396122	31287	N/A	Ufm1	-5	Gm10985	18750
peak_E14_35	chr1	58972669	58974364	0.341882	821	N/A	Stradb	-5	Als2cr11	121384
peak_E14_36	chr9	21615473	21616853	0.287792	50330	N/A	Smarca4	-5	1810026J23Rik	23442
peak_E14_37	chr1	97769481	97770902	0.264812	1623	Ppip5k2	Gin1	-5	Ppip5k2	220
peak_E14_38	chr2	129296656	129298073	0.257409	28780	N/A	Gm14023	-5	Il1a	12608
peak_E14_39	chr10	128270150	128270991	0.223809	6113	N/A	Stat2	-5	Apof	2574
peak_E14_40	chr19	21271252	21273292	0.196862	25061	N/A	Zfand5	-5	Gda	200400
peak_E14_41	chr15	81360372	81361169	0.191904	18062	N/A	Slc25a17	-5	St13	39273
peak_E14_42	chr8	86623436	86624637	0.601736	48669	N/A	Lonp2	-6	Gm16177	35999
peak_E14_43	chr11	71749612	71751745	0.586723	7649	N/A	Wscd1	-6	Gm22927	97528
peak_E14_44	chr15	58075446	58077416	0.429261	17413	Zhx1	9130401M01Rik	-6	Zhx1	58
peak_E14_45	chr15	82353698	82354896	0.34081	18098	N/A	Ndufa6	-6	n-R5s41	11645
peak_E14_46	chr11	49845935	49847553	0.269562	6993	N/A	Mapk9	-6	Gfpt2	52558
peak_E14_47	chr5	107437479	107438502	0.25749	38963	N/A	Btbd8	-6	Lpcat2b	6442
peak_E14_48	chr5	74092479	74093628	0.233979	38279	N/A	Dancr	-6	1700112M01Rik	60780
peak_E14_49	chr18	84850720	84851943	0.192434	24637	N/A	Cyb5	-6	Gm16146	8216
peak_E14_50	chr11	78535776	78536933	0.186092	7915	N/A	Ift20	-6	Tmem97	14423
peak_E14_51	chr7	45091892	45092563	0.186046	44634	N/A	Rcn3	-6	Fcgrt	11595
peak_E14_52	chr12	111966549	111967418	0.185677	12039	N/A	2010107E04Rik	-6	BC048943	13768
peak_E14_53	chr16	88819955	88820462	0.183452	20542	Krtap14	4930553J12Rik	-6	Krtap14	5614
peak_E14_54	chr5	28457771	28458763	0.174446	37432	Shh	9530036O11Rik	-6	Shh	8834
peak_E14_55	chr7	19508056	19509269	0.330617	44157	N/A	Trappc6a	-7	Exoc3l2	19607
peak_E14_56	chr6	72597849	72598850	0.186346	42187	N/A	Elmod3	-7	Tgoln1	18651
peak_E14_57	chr7	89403257	89405201	0.185504	45566	N/A	Tmem135	-7	Prss23	113357
peak_E14_58	chr9	30426747	30427896	0.17312	50607	N/A	Snx19	-7	Adamts15	495131
peak_E14_59	chr3	94785961	94787038	0.132902	31952	N/A	Cgn	-7	Selenbp2	92944
peak_E14_60	chr8	29218418	29220275	0.496704	47755	N/A	Unc5d	-8	Gm26795	625842
peak_E14_61	chr10	128645001	128646997	0.358233	6131	Gm26876	Ikzf4	-8	Gm26876	116
peak_E14_62	chr7	116092830	116093754	0.247158	46195	N/A	1110004F10Rik	-8	1110006G14Rik	61314
peak_E14_63	chr14	87415723	87417537	0.213235	16147	N/A	Tdrd3	-8	Gm23278	70386
peak_E14_64	chrX	49797533	49797981	0.197496	53452	N/A	Igsf1	-8	Olfr1322	88644
peak_E14_65	chr4	59580957	59582152	0.195467	34314	N/A	Hsdl2	-8	1700018M17Rik	32401
peak_E14_66	chr1	37429563	37430660	0.142218	416	N/A	Coa5	-8	4930594C11Rik	58871
peak_E14_67	chr15	77928465	77929565	0.75304	17917	N/A	Txn2	-9	Foxred2	27707
peak_E14_68	chr8	11497091	11498024	0.427128	47385	N/A	Carkd	-9	E230013L22Rik	19629
peak_E14_69	chr6	97178549	97179718	0.244749	42756	N/A	Tmf1	-9	Uba3	26427
peak_E14_70	chr16	92057569	92059056	0.224974	20666	Mrps6	Slc5a3	-9	Mrps6	43
peak_E14_71	chr6	54680975	54682548	1.8794	41949	N/A	2410066E13Rik	-10	Plekha8	86651
peak_E14_72	chr4	139622123	139623587	1.36459	36389	Gm21969	Aldh4a1	-10	Gm21969	19670
peak_E14_73	chr7	110060770	110062612	0.560272	46005	N/A	Zfp143	-10	Snora23	15328
peak_E14_74	chr17	24849499	24851125	0.446073	21362	Hagh	Fahd1	-10	Hagh	10170
peak_E14_75	chr2	27514473	27515820	0.392917	26455	N/A	Wdr5	-10	Gm25541	24784
peak_E14_76	chr7	12834262	12835238	0.334214	44062	N/A	Zfp110	-10	Gm6946	92065
peak_E14_77	chrX	52911778	52912733	0.217479	53484	N/A	Phf6	-10	Rps2-ps13	13679
peak_E14_78	chr17	36951219	36952228	0.207378	21856	N/A	Ppp1r11	-10	Znrd1	6810
peak_E14_79	chr6	29693670	29694752	0.188791	41281	N/A	Tspan33	-10	Irf5	167587
peak_E14_80	chr2	54084250	54086877	1.22121	27281	N/A	Rprm	-11	Gm14034	271328
peak_E14_81	chr3	139074306	139076114	0.519361	32838	N/A	Rap1gds1	-11	Gm4862	53561
peak_E14_82	chr8	22410894	22411763	0.395938	47572	N/A	Mrps31	-11	Smim19	65551
peak_E14_83	chr5	24383066	24384120	0.366558	37338	Nos3	Gm15587	-11	Atg9b	8550
peak_E14_84	chr2	168080156	168081829	0.314785	30021	N/A	Pard6b	-11	Gm14236	70464
peak_E14_85	chr15	36140038	36140784	0.224535	17084	N/A	Rgs22	-11	Fbxo43	24473
peak_E14_86	chr2	119546989	119548287	0.133075	28594	N/A	Exd1	-11	Oip5	70831
peak_E14_87	chr16	3884061	3885210	1.25051	18910	Naa60	Gm20695	-12	Naa60	12261
peak_E14_88	chr3	85573706	85574507	0.543933	31777	Arfip1	Pet112	-12	Mir466k	106730
peak_E14_89	chrX	12587246	12588330	0.266541	53329	N/A	Atp6ap2	-12	Gm9432	32444
peak_E14_90	chr16	33516903	33517727	0.210353	19595	N/A	Slc12a8	-12	Zfp148	136541
peak_E14_91	chr4	117095511	117096613	0.198626	35429	N/A	Ptch2	-12	Btbd19	29556
peak_E14_92	chr19	4878017	4879291	1.26853	24730	N/A	Zdhhc24	-13	Ctsf	23526
peak_E14_93	chr6	99575477	99576277	0.96736	42848	Gm20696	Gm24936	-13	Eif4e3	90894
peak_E14_94	chr18	25167915	25169499	0.323364	23160	N/A	Tpgs2	-13	Gm24294	407545
peak_E14_95	chr2	44926439	44927912	1.85735	27063	N/A	Gtdc1	-14	Mir5129	96002
peak_E14_96	chr4	154634358	154639403	0.80841	36963	N/A	Prdm16	-14	RP23-360O1.5	8821
peak_E14_97	chr2	30093186	30094138	0.225193	26617	N/A	Zdhhc12	-14	Pkn3	15920
peak_E14_98	chr5	149006569	149007325	0.163954	40864	Gm15411	Gm15408	-14	Gm15411	8866
peak_E14_99	chr5	123227839	123228509	0.333038	39784	Gm26745	Psmd9	-15	Gm26745	2697
peak_E14_100	chr18	67464195	67465471	0.309481	24148	N/A	Slmo1	-15	Gm24900	2492
peak_E14_101	chr8	12915071	12916197	0.259865	47439	Mcf2l	Gm15351	-15	Mcf2l	41808
peak_E14_102	chr8	123805362	123806577	0.191985	49913	Gm20388	Rab4a	-15	2810455O05Rik	34816
peak_E14_103	chr14	30008479	30009536	0.168335	15028	N/A	Chdh	-15	Actr8	30671
peak_E14_104	chr15	75861956	75862690	0.154464	17853	N/A	Gsdmd	-15	Mroh6	26447
peak_E14_105	chr14	13284138	13285170	0.835438	14685	N/A	Gm5087	-16	Gm15913	69353
peak_E14_106	chr15	90223731	90224858	0.625593	18491	N/A	Alg10b	-16	Cpne8	455138
peak_E14_107	chr5	92504318	92506931	0.577314	38574	N/A	Scarb2	-16	mmu-mir-6415	47068
peak_E14_108	chr9	85748608	85750093	0.460774	52177	N/A	Ibtk	-16	Gm22830	23130
peak_E14_109	chr2	163016888	163017786	0.421259	29727	N/A	Ift52	-16	Sgk2	30008
peak_E14_110	chr7	4658310	4659622	0.188952	44019	N/A	Ppp6r1	-16	Hspbp1	25997
peak_E14_111	chr9	48494721	48495971	0.187511	51203	Gm5617	Rbm7	-16	Gm5617	2
peak_E14_112	chr1	136129942	136132458	1.17047	2241	N/A	Gm15850	-17	Mroh3	75897
peak_E14_113	chr18	67640661	67642046	0.863815	24155	N/A	Cep76	-17	Gm17669	78967
peak_E14_114	chr9	18291802	18292697	0.789489	50301	N/A	Chordc1	-17	Naalad2	105289
peak_E14_115	chr5	88583241	88583872	0.633791	38506	N/A	Rufy3	-17	Utp3	29074
peak_E14_116	chr11	76243206	76244188	0.302298	7783	N/A	Rnmtl1	-17	Dbil5	26090
peak_E14_117	chr11	43747593	43748457	0.23308	6877	N/A	Ttc1	-17	Pwwp2a	65968
peak_E14_118	chr9	72958388	72959147	0.134608	52022	N/A	Dyx1c1	-17	Gm5918	26609
peak_E14_119	chr17	24207680	24210007	0.128255	21342	Ntn3	BC028777	-17	Ntn3	544
peak_E14_120	chr5	33651653	33653073	0.384799	37508	N/A	Slbp	-18	Tmem129	5614
peak_E14_121	chr2	71055132	71056393	0.186196	27611	N/A	Dcaf17	-18	Gm13632	177934
peak_E14_122	chr1	53296607	53297465	0.167159	674	N/A	Pms1	-18	Asnsd1	55631
peak_E14_123	chr6	113237433	113238324	0.145389	43143	N/A	Mtmr14	-18	Gm16161	39052
peak_E14_124	chr4	11155783	11157040	0.793916	33361	N/A	Trp53inp1	-19	Gm11830	11702
peak_E14_125	chr4	126102850	126105024	0.736898	35788	N/A	Stk40	-19	Lsm10	7315
peak_E14_126	chr18	74267678	74268826	0.447883	24327	N/A	Mbd1	-19	Gm14328	35679
peak_E14_127	chr6	115852915	115853985	0.295656	43231	N/A	Ift122	-19	mmu-mir-7660	77794
peak_E14_128	chr11	52359737	52361943	0.251655	7065	N/A	Vdac1	-19	A630014C17Rik	84786
peak_E14_129	chr15	58933282	58934298	0.222656	17439	N/A	Ndufb9	-19	Rnf139	44562
peak_E14_130	chr12	72664262	72665433	0.215899	10919	N/A	Dhrs7	-19	Pcnxl4	128491
peak_E14_131	chr15	76350436	76352112	0.180039	17870	N/A	Maf1	-19	Cyc1	7752
peak_E14_132	chr10	79668683	79670098	0.142126	5022	N/A	Tpgs1	-19	Madcam1	4817
peak_E14_133	chr7	97331581	97333031	1.70882	45772	N/A	Kctd21	-20	Thrsp	85424
peak_E14_134	chr8	69749448	69750517	1.1157	48335	Gm20422	Zfp963	-20	Gm20422	24904
peak_E14_135	chr11	96829129	96830848	0.914111	8439	N/A	Nfe2l1	-20	Cbx1	40830
peak_E14_136	chr5	45169341	45169827	0.365059	37833	N/A	4930435H24Rik	-20	4930431F12Rik	203002
peak_E14_137	chr10	57784482	57785237	1.00263	4488	N/A	Fabp7	-21	Gm5777	2506
peak_E14_138	chr6	88873652	88875584	0.556179	42511	N/A	Podxl2	-21	Mcm2	24162
peak_E14_139	chr15	53345448	53346913	0.452161	17336	N/A	Ext1	-21	Gm23200	267018
peak_E14_140	chr6	71631974	71633878	0.345572	42160	N/A	Kdm3a	-21	Chmp3	89010
peak_E14_141	chr12	85218951	85219967	0.313229	11240	N/A	Eif2b2	-21	mmu-mir-6938	26526
peak_E14_142	chr6	30401313	30402435	0.263255	41299	N/A	Klhdc10	-21	n-R5s161	22774
peak_E14_143	chr5	21645120	21646594	0.216418	37245	N/A	Armc10	-21	Napepld	55539
peak_E14_144	chr9	121704474	121705626	0.188825	53144	N/A	Sec22c	-21	E530011L22Rik	54738
peak_E14_145	chr3	54754973	54756148	0.173755	31304	N/A	Smad9	-21	Alg5	20002
peak_E14_146	chr9	21936516	21937506	0.137549	50346	N/A	BC018242	-21	Ccdc159	9541
peak_E14_147	chr12	100724361	100725740	0.680847	11629	N/A	Rps6ka5	-22	Gm25801	44078
peak_E14_148	chr16	92465468	92466869	0.58444	20678	N/A	Rcan1	-22	Gm15980	157453
peak_E14_149	chr11	32454552	32456142	0.4624	6612	N/A	Ubtd2	-22	Efcab9	76734
peak_E14_150	chr5	34287720	34288977	0.419022	37528	N/A	Zfyve28	-22	Gm25918	126025
peak_E14_151	chr10	81377807	81379269	0.408679	5112	N/A	Fzr1	-22	Mfsd12	21048
peak_E14_152	chr2	129197928	129199555	0.268997	28777	N/A	Slc20a1	-22	9830144P21Rik	27697
peak_E14_153	chr7	126808771	126809489	0.226357	46531	N/A	Gm15676	-22	4930451I11Rik	22366
peak_E14_154	chr4	109977218	109978842	0.206133	35358	N/A	Dmrta2	-22	Faf1	301443
peak_E14_155	chr1	190911312	190912226	0.140939	3522	N/A	Rps6kc1	-22	Vash2	67229
peak_E14_156	chr12	102554393	102555497	0.537903	11690	N/A	Chga	-23	Golga5	85812
peak_E14_157	chr16	91010470	91011980	0.468223	20608	Synj1	4930404I05Rik	-23	Synj1	83
peak_E14_158	chr17	35879325	35880266	0.404217	21841	N/A	Dhx16	-23	Ppp1r18	14203
peak_E14_159	chr15	76330655	76331759	0.389365	17869	N/A	Gpaa1	-23	Exosc4	3811
peak_E14_160	chr15	76710016	76711148	0.316861	17887	N/A	Recql4	-23	Mfsd3	9041
peak_E14_161	chr5	135933644	135935600	0.301479	40403	N/A	Ywhag	-23	Srcrb4d	39909
peak_E14_162	chr1	180568247	180569615	0.271096	3173	N/A	Parp1	-23	Mixl1	128103
peak_E14_163	chr19	29100669	29102034	0.22156	25269	N/A	Rcl1	-23	Cdc37l1	110858
peak_E14_164	chr2	132815587	132816569	0.169304	28866	N/A	Trmt6	-23	Gm14104	31178
peak_E14_165	chr15	44427327	44428845	1.40058	17246	Nudcd1	Eny2	-24	Nudcd1	221
peak_E14_166	chr10	77811517	77812218	1.02839	4975	N/A	Gm9507	-24	Krtap10-4	15175
peak_E14_167	chr7	44748142	44749140	0.885181	44619	Vrk3	Zfp473	-24	Vrk3	229
peak_E14_168	chr4	132463542	132464348	0.589225	36077	N/A	Med18	-24	Gm23055	21912
peak_E14_169	chr1	63176140	63177552	0.395015	936	Eef1b2	Ndufs1	-24	Eef1b2	22
peak_E14_170	chr3	54806953	54808677	0.323595	31306	N/A	Rfxap	-24	Gm10254	3435
peak_E14_171	chr15	31601004	31602650	0.24024	17009	Cct5	Fam173b	-24	Cct5	20
peak_E14_172	chr7	126975728	126976920	0.128912	46536	N/A	Cdipt	-24	Sez6l2	25762
peak_E14_173	chr12	111813424	111814864	0.639118	12026	N/A	Zfyve21	-25	Klc1	55296
peak_E14_174	chr4	45011613	45013262	0.49871	33934	N/A	Zbtb5	-25	Grhpr	31043
peak_E14_175	chr10	84621982	84622841	0.376393	5228	Gm17249	Polr3b	-25	Gm17249	167
peak_E14_176	chr7	127020566	127021663	0.357022	46540	N/A	Prrt2	-25	Maz	5365
peak_E14_177	chr15	79690090	79691649	0.35128	18006	Gm26884	Gtpbp1	-25	Gm26884	1516
peak_E14_178	chr6	117840743	117841690	0.291217	43287	N/A	Zfp637	-25	Gm6253	32497
peak_E14_179	chr10	24869579	24870341	0.229251	4014	N/A	Med23	-25	Arg1	57510
peak_E14_180	chr14	32085192	32086076	0.180292	15080	Oxnad1	Dph3	-25	Oxnad1	222
peak_E14_181	chr1	163724935	163725580	0.16513	2765	N/A	Mettl11b	-25	BC055324	269539
peak_E14_182	chr7	47007729	47009146	0.86001	44734	N/A	Spty2d1	-26	Gm9999	24820
peak_E14_183	chr7	80245886	80246813	0.716258	45387	N/A	Ttll13	-26	Gdpgp1	13483
peak_E14_184	chr8	85298704	85300374	0.443836	48642	N/A	Vps35	-26	Olfr371	69043
peak_E14_185	chr9	57147531	57148776	0.237115	51448	N/A	Gm16493	-26	Commd4	10146
peak_E14_186	chr16	38452196	38453234	0.209661	19747	D930030I03Rik	Adprh	-26	D930030I03Rik	734
peak_E14_187	chr16	63863684	63864687	0.686117	20179	N/A	Epha3	-27	Csnka2ip	614963
peak_E14_188	chr2	146511438	146512625	0.546147	29208	N/A	Ralgapa2	-27	Gm14117	206485
peak_E14_189	chr1	193035116	193036335	0.285475	3572	N/A	Syt14	-27	Diexf	94526
peak_E14_190	chr12	111907272	111908892	0.257006	12034	N/A	Ppp1r13b	-27	2010107E04Rik	58895
peak_E14_191	chr2	156143745	156144681	0.223947	29448	Romo1	Nfs1	-27	Romo1	175
peak_E14_192	chr4	48278769	48280403	2.37499	34084	N/A	Erp44	-28	Gm12435	65644
peak_E14_193	chr2	3512194	3513490	0.791495	25971	N/A	Hspa14	-28	Gm13184	44230
peak_E14_194	chr3	153912548	153913441	0.542803	33098	N/A	Rabggtb	-28	Acadm	31638
peak_E14_195	chr2	91202406	91203355	0.352548	27976	N/A	Acp2	-28	Gm23390	2719
peak_E14_196	chr5	38876516	38877164	0.231258	37727	N/A	Clnk	-28	1700021O21Rik	140858
peak_E14_197	chr2	66530484	66531064	0.205383	27534	Gm13629,Scn9a	Gm13627	-28	Gm13629	89895
peak_E14_198	chr17	14942808	14943677	0.163677	21261	N/A	1600012H06Rik	-28	Gm7393	1278
peak_E14_199	chr11	87591401	87592864	1.80227	8156	N/A	Mtmr4	-29	Sept4	23230
peak_E14_200	chr4	6365214	6366153	0.265976	33239	N/A	Sdcbp	-29	Gm10056	82229
peak_E14_201	chr11	109297697	109298620	0.185458	8936	N/A	Rgs9	-29	Gm11696	65496
peak_E14_202	chr19	3958259	3959296	1.89591	24697	N/A	1700055N04Rik	-30	Unc93b1	23592
peak_E14_203	chr5	74067780	74069120	0.385756	38278	N/A	Usp46	-30	1700112M01Rik	36177
peak_E14_204	chr1	167308120	167309158	0.218194	2842	N/A	Tmco1	-30	mmu-mir-6347	18515
peak_E14_205	chr15	85502651	85503863	0.157704	18302	N/A	7530416G11Rik	-30	Wnt7b	78564
peak_E14_206	chr4	134567444	134568320	0.846634	36166	Man1c1	mmu-mir-6403	-31	Aunip	56884
peak_E14_207	chr11	55097510	55098657	0.830907	7140	N/A	Gm2a	-31	Gm12231	20712
peak_E14_208	chr10	67548001	67549974	0.672811	4725	N/A	Ado	-32	Egr2	13405
peak_E14_209	chr8	122610844	122612195	0.272076	49838	Gm20388	Galns	-32	mmu-mir-6396	10856
peak_E14_210	chr11	30025597	30026535	1.09323	6558	N/A	Eml6	-33	Gm12095	43653
peak_E14_211	chr9	4308832	4310586	0.830042	50178	N/A	Kbtbd3	-33	Gm23992	61626
peak_E14_212	chr10	95514352	95515904	0.752487	5540	N/A	Ube2n	-33	Mir3058	44193
peak_E14_213	chrX	13845751	13847472	0.650499	53347	N/A	Cask	-33	Gm5381	82900
peak_E14_214	chr3	57846704	57848491	0.645633	31392	N/A	Pfn2	-33	Gm24531	74590
peak_E14_215	chr1	180725372	180726646	0.410951	3175	N/A	Acbd3	-33	Lin9	84860
peak_E14_216	chr16	96127025	96128500	0.316988	20782	N/A	Hmgn1	-33	Gm15317	19822
peak_E14_217	chr6	50565974	50567245	0.295991	41771	N/A	5430402O13Rik	-33	4921507P07Rik	30023
peak_E14_218	chr5	72202820	72203768	0.305169	38229	N/A	Atp10d	-34	Gm25768	102168
peak_E14_219	chr16	22857187	22858434	0.220315	19329	N/A	Dnajb11	-34	Gm6493	159228
peak_E14_220	chr11	23665316	23666670	0.208116	6470	Pus10	Pex13	-34	Pus10	320
peak_E14_221	chr2	144593601	144594436	0.470852	29128	N/A	Gm561	-35	Gm24823	24215
peak_E14_222	chr8	106149815	106150911	0.324402	49198	N/A	Pla2g15	-35	1810019D21Rik	14964
peak_E14_223	chr4	155624247	155625334	0.164553	37018	Gm10563	Gm16023	-35	Gm16024	8382
peak_E14_224	chr15	99223551	99226327	1.26273	18741	N/A	Kcnh3	-36	Mcrs1	27022
peak_E14_225	chr2	76338336	76339284	0.23602	27818	N/A	Pde11a	-36	Cyct	21640
peak_E14_226	chr13	110394192	110395822	0.181077	14367	N/A	Plk2	-36	Mir1904	491199
peak_E14_227	chr15	18818472	18819144	0.152019	16806	N/A	C030047K22Rik	-36	Gm8318	654923
peak_E14_228	chr12	104751218	104752760	0.788439	11734	N/A	Dicer1	-37	Clmn	113087
peak_E14_229	chr7	27552758	27553756	0.524665	44250	N/A	2310022A10Rik	-37	Hipk4	29991
peak_E14_230	chr15	31223728	31224966	0.475049	16995	N/A	Dap	-37	Ankrd33b	143412
peak_E14_231	chr6	83794456	83795939	0.33689	42354	N/A	Nagk	-37	Ankrd53	32554
peak_E14_232	chr9	50774824	50776291	0.279617	51280	Alg9	1110032A03Rik	-37	Alg9	539
peak_E14_233	chr3	88296499	88297657	0.228571	31844	N/A	Cct3	-37	Tmem79	37426
peak_E14_234	chr3	96219689	96220722	0.162754	31988	Hist2h2ab	Gm15444	-37	Hist2h2ab	341
peak_E14_235	chr8	83652165	83653116	0.16129	48555	N/A	Gipc1	-37	Dnajb1	44466
peak_E14_236	chr9	109081992	109082924	0.158384	52718	N/A	Ccdc51	-37	Gm7628	15338
peak_E14_237	chr3	61362991	61365946	1.74562	31420	B430305J03Rik	Rap2b	-38	B430305J03Rik	1483
peak_E14_238	chr10	28073901	28075661	1.08821	4046	N/A	Ptprk	-38	Gm10145	138418
peak_E14_239	chr5	142816831	142818569	0.731594	40707	N/A	Tnrc18	-38	Gm15770	35499
peak_E14_240	chr3	5575661	5576894	0.451123	30530	N/A	Pex2	-38	Zfhx4	357724
peak_E14_241	chr6	72096782	72098367	0.348409	42170	N/A	St3gal5	-38	Atoh8	138003
peak_E14_242	chr2	48948695	48950248	0.333188	27115	N/A	Mbd5	-38	Acvr2a	135363
peak_E14_243	chrX	109115302	109115807	0.166836	53770	Sh3bgrl	Gm26415	-38	Gm14869	6130
peak_E14_244	chr11	105456453	105457094	0.16076	8838	N/A	March10	-38	Gm11640	22329
peak_E14_245	chr7	127588199	127589118	0.382124	46557	N/A	Rnf40	-39	Phkg2	15255
peak_E14_246	chr2	116876852	116877563	0.377869	28514	N/A	Gm13990	-39	Gm25514	90966
peak_E14_247	chr7	30090022	30090877	0.201197	44347	Zfp566	Gm26920	-39	Zfp566	78
peak_E14_248	chr7	6286082	6286997	0.181849	44044	N/A	Zfp667	-39	Gm6792	33830
peak_E14_249	chr17	35076281	35077511	3.05478	21810	Ly6g6d	Ly6g6e	-40	Ly6g6d	1169
peak_E14_250	chr16	16870341	16871426	0.774141	19191	Top3b	Vpreb1	-40	Top3b	127
peak_E14_251	chr7	112225283	112226348	0.438532	46059	N/A	Mical2	-40	Usp47	202310
peak_E14_252	chr2	115581115	115582075	0.367826	28475	N/A	Gm13977	-40	Gm13976	237211
peak_E14_253	chr17	24960133	24961220	0.275916	21365	N/A	Hn1l	-40	Cramp1l	54554
peak_E14_254	chr1	128102525	128104005	0.268306	1950	N/A	R3hdm1	-40	Rpl28-ps1	64739
peak_E14_255	chr10	105573318	105575718	0.236931	5678	N/A	Gm15663	-40	Gm15664	54059
peak_E14_256	chr4	40849644	40850714	0.84374	33830	B4galt1,Gm24112	Mir5123	-41	Gm24112	47
peak_E14_257	chr19	11964875	11966730	0.645944	24936	N/A	Osbp	-41	Patl1	53404
peak_E14_258	chr15	88750785	88752452	0.295426	18466	N/A	Zbed4	-41	Alg12	67700
peak_E14_259	chr12	24650563	24652096	0.282004	9928	N/A	Klf11	-41	Cys1	30484
peak_E14_260	chr12	105009311	105010389	0.276239	11749	N/A	Syne3	-41	Scarna13	21499
peak_E14_261	chr11	32225834	32227104	0.17334	6605	Nprl3	Mpg	-41	Snrnp25	21055
peak_E14_262	chr11	94703905	94705178	3.61799	8359	N/A	Gm11541	-42	Gm11542	26977
peak_E14_263	chr3	104511211	104512586	0.974324	32188	N/A	Lrig2	-42	Gm26091	89341
peak_E14_264	chr10	86704936	86706600	0.880027	5304	N/A	BC030307	-42	1810014B01Rik	20168
peak_E14_265	chr1	43933330	43934589	0.514841	602	N/A	Tpp2	-42	Gm26352	31032
peak_E14_266	chr2	136890626	136892504	0.491861	28977	N/A	Slx4ip	-42	Snap25	178113
peak_E14_267	chr5	118244561	118245755	0.409013	39566	N/A	Rnft2	-42	Hrk	80511
peak_E14_268	chr7	141060438	141062024	0.375932	47027	N/A	B4galnt4	-42	Gm17387	32101
peak_E14_269	chr1	91297796	91298795	0.196504	1526	Gm26683	Scly	-42	Gm7785	2251
peak_E14_270	chr10	62650500	62652022	0.547311	4639	N/A	Ddx50	-43	Stox1	74867
peak_E14_271	chr6	83077416	83079188	0.475314	42321	N/A	Pcgf1	-43	Mir3470a	12085
peak_E14_272	chr4	135873388	135874399	0.442464	36214	N/A	Pnrc2	-43	Gm13006	17584
peak_E14_273	chr11	103412156	103413304	0.393539	8786	N/A	Plekhm1	-43	Gm11641	49518
peak_E14_274	chr4	134395759	134396793	0.200875	36154	N/A	Pafah2	-43	Slc30a2	53071
peak_E14_275	chr11	75530213	75533093	0.564792	7747	N/A	Slc43a2	-44	Scarf1	18114
peak_E14_276	chr7	44891861	44893022	0.504591	44623	N/A	Med25	-44	Pnkp	35301
peak_E14_277	chr4	43266727	43267524	0.460313	33894	N/A	Atp8b5	-44	Fam166b	162009
peak_E14_278	chr9	50767570	50768813	0.444608	51279	1110032A03Rik	Fdxacb1	-44	1110032A03Rik	7329
peak_E14_279	chr6	134566312	134567603	0.30465	43586	N/A	Lrp6	-44	Mansc1	65531
peak_E14_280	chr2	65845424	65846020	0.165107	27512	N/A	Csrnp3	-44	Gm13619	14897
peak_E14_281	chr4	135433150	135434647	1.04333	36202	N/A	Rcan3	-45	Gm12991	56741
peak_E14_282	chr1	32172204	32173316	0.766231	269	N/A	Khdrbs2	-45	Gm25814	40479
peak_E14_283	chr3	37418943	37420758	0.598946	30966	Nudt6	Spata5	-45	Nudt6	336
peak_E14_284	chr7	139212755	139213949	0.342228	46979	Lrrc27	Stk32c	-45	Lrrc27	365
peak_E14_285	chr5	135777678	135779190	0.255887	40396	N/A	Mdh2	-45	Gm23268	58938
peak_E14_286	chr14	8665844	8666726	0.213305	14569	N/A	4930452B06Rik	-45	Gm9800	134219
peak_E14_287	chr12	110888451	110889933	0.796165	11990	N/A	Cinp	-47	Zfp839	38914
peak_E14_288	chr11	115707801	115709488	0.332162	9199	N/A	Grb2	-47	Gm11703	16164
peak_E14_289	chr17	28522644	28523774	0.132025	21516	N/A	E230001N04Rik	-47	mmu-mir-6969	35292
peak_E14_290	chr11	90390424	90391463	1.08287	8274	N/A	Hlf	-48	Gm11511	126373
peak_E14_291	chr3	100921862	100923027	0.733381	32054	N/A	Trim45	-48	Ttf2	47219
peak_E14_292	chr9	106476708	106477732	0.60071	52619	N/A	Rrp9	-48	Pcbp4	23383
peak_E14_293	chr18	23751482	23753087	0.239295	23132	Gm15972	Mapre2	-48	Gm15972	21
peak_E14_294	chr1	86154350	86155172	0.202016	1356	Gm21972	Armc9	-48	Gm21972	21125
peak_E14_295	chr2	140671068	140671931	0.492922	29025	Macrod2	Flrt3	-49	Macrod2	276191
peak_E14_296	chr2	26902404	26903452	0.483098	26417	N/A	Surf6	-49	Med22	7749
peak_E14_297	chr17	46327473	46328672	0.459206	21943	N/A	Abcc10	-49	Dlk2	30590
peak_E14_298	chr15	83148559	83150308	0.443571	18149	N/A	Poldip3	-49	Cyb5r3	23159
peak_E14_299	chr9	21759808	21760862	0.316895	50337	N/A	Spc24	-49	Ldlr	36760
peak_E14_300	chr10	30842324	30843376	0.239687	4084	N/A	Hey2	-49	Gm24168	99635
peak_E14_301	chr5	149052413	149053768	0.707875	40868	N/A	Hmgb1	-50	Gm15408	46129
peak_E14_302	chr19	3912162	3913372	0.630816	24696	N/A	Ndufs8	-50	Aldh3b1	16994
peak_E14_303	chr1	151427971	151429224	0.216118	2418	N/A	Trmt1l	-50	Rnf2	72226
peak_E14_304	chr8	110217390	110218426	2.40338	49319	N/A	Cmtr2	-51	Gm26832	49554
peak_E14_305	chr9	108048588	108049887	0.620773	52690	N/A	Gmppb	-51	Rnf123	34109
peak_E14_306	chr6	94282262	94284485	0.595567	42688	N/A	Magi1	-51	mmu-mir-7041	323042
peak_E14_307	chr4	55562826	55563601	0.156874	34222	N/A	Gm12511	-51	Gm12507	54920
peak_E14_308	chr10	128337154	128338405	1.33799	6115	N/A	Cs	-52	Cnpy2	15321
peak_E14_309	chr1	7088151	7089584	0.665558	33	N/A	Pcmtd1	-52	Gm26983	47719
peak_E14_310	chr5	139149212	139151128	0.606959	40512	Gm15672	Heatr2	-52	Gm15672	523
peak_E14_311	chr7	19165773	19166585	0.301122	44138	N/A	Gipr	-52	Snrpd2	16458
peak_E14_312	chr9	44305214	44306235	0.491746	51015	N/A	Hinfp	-53	C2cd2l	14558
peak_E14_313	chr4	127076814	127077845	0.35377	35816	N/A	Zmym6	-53	Gm12944	21068
peak_E14_314	chr7	24399043	24400087	0.279144	44177	N/A	Smg9	-53	Kcnn4	29303
peak_E14_315	chr15	93397840	93398752	0.178701	18572	Zcrb1	Pphln1	-53	Zcrb1	38
peak_E14_316	chr9	57836185	57837335	1.12758	51467	N/A	Arid3b	-54	Gm17231	58896
peak_E14_317	chr5	105414956	105416485	0.876706	38896	N/A	Lrrc8b	-54	Gm26519	14476
peak_E14_318	chr15	66968208	66970328	0.692908	17637	Ndrg1	Gm2895	-54	Ndrg1	372
peak_E14_319	chr16	20516502	20517517	0.11933	19262	Gm16618	Dvl3	-54	Gm16618	757
peak_E14_320	chr2	25054156	25056304	0.704612	26351	Nsmf	Gm24328	-55	Nsmf	876
peak_E14_321	chr6	127109146	127110065	0.552074	43496	Gm26845	9630033F20Rik	-55	Gm26845	1217
peak_E14_322	chr8	91312849	91314103	0.37388	48869	N/A	Fto	-55	Rbl2	243420
peak_E14_323	chr18	33213332	33214503	0.317311	23307	N/A	Stard4	-55	Nrep	250112
peak_E14_324	chr8	84616891	84617587	0.203619	48590	Cacna1a	Gm16183	-55	Ier2	45613
peak_E14_325	chr1	74600889	74602018	0.554818	1114	Stk36	Rnf25	-56	Stk36	9
peak_E14_326	chr8	71272014	71273301	0.383266	48387	N/A	Myo9b	-56	Nr2f6	109303
peak_E14_327	chr19	10605027	10606109	0.343185	24921	N/A	Ddb1	-56	Cyb561a3	28115
peak_E14_328	chr9	102625517	102626962	0.320182	52490	Cep63	Anapc13	-56	Cep63	295
peak_E14_329	chr11	6546236	6547425	0.229378	6275	N/A	Ccm2	-56	Gm11975	12673
peak_E14_330	chr1	95667115	95668188	0.801965	1620	N/A	St8sia4	-57	Gm22360	164584
peak_E14_331	chr10	76531062	76532046	0.525069	4928	N/A	Lss	-57	4930483K19Rik	30672
peak_E14_332	chr6	13871202	13871948	0.221192	41064	1110019D14Rik	2610001J05Rik	-57	1110019D14Rik	50
peak_E14_333	chr2	146258821	146259634	1.53935	29182	Ralgapa2	A930019D19Rik	-58	Insm1	37307
peak_E14_334	chr15	100468363	100469587	0.39136	18793	N/A	Letmd1	-58	n-R5s43	19292
peak_E14_335	chr14	27237670	27238291	0.19263	14977	N/A	Arhgef3	-58	Gm23633	142870
peak_E14_336	chr7	19075349	19077030	0.6151	44131	N/A	Dmwd	-59	Rsph6a	21500
peak_E14_337	chr8	105826769	105828050	0.293535	49191	N/A	Ranbp10	-59	Cenpt	24599
peak_E14_338	chr14	8213512	8214663	0.572875	14554	N/A	Kctd6	-60	Acox2	45266
peak_E14_339	chr2	158794176	158795317	0.457511	29598	N/A	Dhx35	-60	Fam83d	26654
peak_E14_340	chr15	89373228	89374528	0.159791	18482	Tymp	Sco2	-60	Tymp	3161
peak_E14_341	chr3	57735361	57736649	0.132025	31390	N/A	Rnf13	-60	Pfn2	111559
peak_E14_342	chr7	113513010	113514535	0.945163	46112	N/A	Far1	-61	1700006P19Rik	51215
peak_E14_343	chr6	28479622	28480972	0.816182	41230	N/A	Snd1	-61	Fscn3	52509
peak_E14_344	chr8	8689537	8690909	0.72471	47296	AC138368.1,Arglu1,B930078G14Rik	mmu-mir-7654	-61	AC138368.1	43
peak_E14_345	chr2	61797820	61798417	0.680006	27433	Psmd14	Gm25966	-61	Psmd14	86425
peak_E14_346	chr1	171246675	171247692	0.332012	2948	N/A	Ndufs2	-61	Apoa2	22130
peak_E14_347	chr12	113013572	113015319	0.651087	12110	N/A	Pacs2	-62	9230104M06Rik	14482
peak_E14_348	chr16	59600282	59601615	0.438301	20093	N/A	Gm9581	-62	Arl6	38219
peak_E14_349	chr1	161876091	161877358	0.788497	2731	N/A	Suco	-63	4930558K02Rik	102912
peak_E14_350	chr5	37716299	37718134	0.609531	37694	N/A	Stk32b	-63	Msx1	107367
peak_E14_351	chr7	105399430	105400804	0.542307	45932	N/A	Fam160a2	-63	Gm5901	25020
peak_E14_352	chr16	49698561	49699778	0.440607	19930	N/A	Ift57	-63	Gm15518	99701
peak_E14_353	chr8	45974971	45975958	0.359893	48042	N/A	Ufsp2	-63	Ankrd37	24403
peak_E14_354	chr2	118662426	118664052	0.345192	28560	N/A	Pak6	-63	Ankrd63	40724
peak_E14_355	chr3	95357044	95357486	0.182218	31967	N/A	Setdb1	-63	Cers2	42182
peak_E14_356	chr15	11399230	11400212	0.139636	16729	N/A	Tars	-63	Adamts12	334932
peak_E14_357	chr13	81657190	81658292	0.586977	13746	N/A	Lysmd3	-64	Polr3g	53272
peak_E14_358	chr14	45218862	45220994	0.548372	15192	Txndc16	Gpr137c	-64	Txndc16	400
peak_E14_359	chr9	113930390	113931349	0.379311	52842	N/A	Ubp1	-64	Fbxl2	95860
peak_E14_360	chr3	122983812	122985210	0.195697	32563	N/A	Usp53	-64	Gm22066	30857
peak_E14_361	chr1	152089138	152091633	0.838598	2436	N/A	1700025G04Rik	-65	Tsen15	296297
peak_E14_362	chr5	32785232	32786191	0.681147	37496	Gm20671	Pisd	-65	Gm20671	41398
peak_E14_363	chr1	74284171	74285436	0.2318	1106	N/A	Aamp	-65	Gpbar1	6254
peak_E14_364	chr2	157203951	157205204	0.160737	29496	N/A	Rbl1	-65	Gm14277	35758
peak_E14_365	chr9	109832150	109833235	0.149079	52722	3000002C10Rik	Nme6	-65	3000002C10Rik	10
peak_E14_366	chr16	76000084	76001350	1.04229	20347	Samsn1	Gm15555	-66	Samsn1	21553
peak_E14_367	chr13	65278248	65279246	0.95531	13504	N/A	Zfp369	-66	Gm10775	19209
peak_E14_368	chr4	116807222	116808090	0.515672	35415	N/A	Mutyh	-66	Hpdl	13852
peak_E14_369	chr14	62836963	62838284	0.191431	15570	Gm26536	Wdfy2	-66	Gm26536	584
peak_E14_370	chr9	108289993	108290767	0.144421	52697	N/A	Nicn1	-67	Tcta	15571
peak_E14_371	chr8	90828113	90829418	1.00282	48852	N/A	Chd9	-69	Gm6658	79650
peak_E14_372	chr1	36938860	36940332	0.315224	399	N/A	Tmem131	-69	Rpl12-ps1	18831
peak_E14_373	chr19	29812737	29813350	0.197681	25282	N/A	Ranbp6	-69	Mlana	115123
peak_E14_374	chr6	100286359	100288664	0.753029	42921	N/A	Rybp	-70	Gm23234	207303
peak_E14_375	chr2	33215384	33216612	0.325797	26772	Ralgps1	Angptl2	-70	Gm13528	38097
peak_E14_376	chr17	12118430	12119996	0.255195	21181	N/A	Agpat4	-70	Map3k4	199447
peak_E14_377	chr14	32463836	32466105	1.59753	15089	Chat	Gm2990	-71	Chat	939
peak_E14_378	chr9	112234127	112236052	0.963912	52799	N/A	Arpp21	-71	2310075C17Rik	7511
peak_E14_379	chr17	46889365	46891587	0.367653	21972	N/A	A330017A19Rik	-71	Gm23657	102440
peak_E14_380	chr9	20606886	20607932	0.354762	50305	N/A	5730577I03Rik	-71	Gm26521	5076
peak_E14_381	chr5	139460064	139461082	0.292762	40525	N/A	3110082I17Rik	-71	Gm26285	16975
peak_E14_382	chr6	54326437	54327443	0.184697	41936	9130019P16Rik	Prr15	-71	9130019P16Rik	103281
peak_E14_383	chr10	60002472	60003940	0.135611	4559	Ascc1	Anapc16	-71	Ascc1	402
peak_E14_384	chr9	64960067	64961451	0.218563	51815	N/A	Vwa9	-72	Gm25640	11034
peak_E14_385	chr1	191989907	191990513	0.193403	3545	N/A	Gm26670	-72	Mir3473c	8424
peak_E14_386	chr17	12915755	12917081	0.508672	21215	Tcp1	Mrpl18	-73	Tcp1	37
peak_E14_387	chr16	62786388	62787312	0.492887	20124	N/A	Nsun3	-73	Arl13b	60190
peak_E14_388	chrX	134686006	134686885	0.434358	53831	B230119M05Rik	Armcx4	-73	B230119M05Rik	17
peak_E14_389	chr11	53350029	53351489	0.425917	7095	N/A	Aff4	-73	Zcchc10	26081
peak_E14_390	chr7	44985525	44987606	0.424488	44627	N/A	Prmt1	-73	Bcl2l12	12147
peak_E14_391	chr10	108161449	108163204	0.259242	5702	N/A	Ppp1r12a	-73	Syt1	848656
peak_E14_392	chr14	18270425	18271697	0.261929	14733	Rpl15	Nkiras1	-74	Rpl15	6
peak_E14_393	chr18	77937927	77938858	0.166444	24431	N/A	Epg5	-74	Siglec15	119003
peak_E14_394	chr14	54781583	54782340	0.618225	15353	N/A	Slc7a8	-75	Gm8865	44715
peak_E14_395	chr3	122923817	122924756	0.330087	32562	N/A	1810037I17Rik	-75	Fabp2	29215
peak_E14_396	chr2	110017405	110018368	0.279386	28394	N/A	Ccdc34	-75	1700024P03Rik	32593
peak_E14_397	chr11	86200693	86201844	0.147834	8119	N/A	Brip1	-75	Gm11477	15940
peak_E14_398	chr14	50930198	50931652	0.949833	15298	N/A	Tmem55b	-76	Apex1	5958
peak_E14_399	chr9	122571882	122572969	0.904806	53179	N/A	9530059O14Rik	-76	Abhd5	220818
peak_E14_400	chr4	101355400	101357248	0.516882	35088	0610043K17Rik	E130102H24Rik	-76	0610043K17Rik	2542
peak_E14_401	chr6	119847562	119848891	0.388754	43355	3110021A11Rik	Erc1	-76	3110021A11Rik	34
peak_E14_402	chr4	106909971	106912816	0.355938	35262	N/A	Ssbp3	-76	Gm12786	111106
peak_E14_403	chr4	134449800	134450697	0.245233	36159	N/A	1700021N21Rik	-77	Pafah2	53929
peak_E14_404	chr5	62765765	62766786	0.22668	38056	N/A	Arap2	-77	Gm9954	883989
peak_E14_405	chr10	58322751	58324025	0.189851	4491	N/A	Lims1	-77	Gm23058	26216
peak_E14_406	chr3	142700584	142701421	0.15805	32872	N/A	Ccbl2	-77	Gm15540	43679
peak_E14_407	chrX	75416100	75416999	0.306749	53602	Mtcp1	Brcc3	-78	Mtcp1	16
peak_E14_408	chr15	95790100	95791428	0.204472	18663	A130051J06Rik	Ano6	-78	A130051J06Rik	878
peak_E14_409	chr11	70969433	70970670	0.190912	7624	N/A	Nup88	-78	C1qbp	12975
peak_E14_410	chr4	148590545	148592301	0.918378	36668	N/A	Srm	-79	Exosc10	32995
peak_E14_411	chr11	112780882	112783406	0.834896	9003	N/A	Sox9	-79	Gm11681	16864
peak_E14_412	chr2	20967708	20970212	0.778915	26305	N/A	Arhgap21	-79	Gm13377	172994
peak_E14_413	chr1	124044832	124046444	0.35987	1852	Gm10543	Dpp10	-79	Gm10543	816
peak_E14_414	chr14	52103457	52104760	1.00731	15320	N/A	Hnrnpc	-80	Gm22354	34809
peak_E14_415	chr9	121641846	121643425	0.692516	53139	N/A	Vipr1	-80	4930596M17Rik	55616
peak_E14_416	chr2	76405179	76407735	0.326132	27820	N/A	Osbpl6	-80	Rbm45	36474
peak_E14_417	chr17	56325320	56326667	0.319121	22178	N/A	Kdm4b	-80	Uhrf1	22673
peak_E14_418	chr18	49755203	49756221	0.713283	23679	N/A	Gm16283	-81	C030005K06Rik	297948
peak_E14_419	chr14	66296517	66297904	0.436272	15697	Trim35	1700001G11Rik	-81	Trim35	180
peak_E14_420	chr13	85288250	85289970	0.321727	13831	N/A	Rasa1	-81	Ccnh	99703
peak_E14_421	chr11	60114769	60115854	0.316826	7268	Rai1	4930412M03Rik	-81	Rai1	10299
peak_E14_422	chr13	112927148	112928148	0.254261	14429	N/A	Dhx29	-81	Gm26943	43423
peak_E14_423	chr5	28316416	28317775	0.214977	37429	N/A	Rbm33	-81	Shh	150006
peak_E14_424	chr16	4541416	4542378	0.189136	18921	N/A	Srl	-81	Gm15885	2590
peak_E14_425	chr5	111760849	111762765	2.19966	39132	N/A	E130006D01Rik	-82	Gm16019	18959
peak_E14_426	chr6	124828632	124830500	0.698535	43431	N/A	Usp5	-82	Gnb3	10709
peak_E14_427	chr1	125560123	125561743	0.312422	1860	N/A	Slc35f5	-82	Lypd1	351281
peak_E14_428	chr10	81182393	81183456	0.271154	5100	4930442H23Rik	Dapk3	-82	4930442H23Rik	925
peak_E14_429	chr7	34233692	34234623	0.250468	44396	N/A	Gm12762	-82	Gm26762	9403
peak_E14_430	chr7	43671483	43672383	0.229839	44596	N/A	Ctu1	-82	Ceacam18	37195
peak_E14_431	chr1	78657282	78658627	0.930658	1233	Acsl3	Utp14b	-83	Acsl3	130
peak_E14_432	chrX	20616799	20618606	0.822143	53369	Rbm10	Ndufb11	-83	Rbm10	200
peak_E14_433	chr13	54929897	54930782	0.493706	13240	N/A	4930526F13Rik	-83	5330429C05Rik	17105
peak_E14_434	chr5	136952809	136953574	0.369717	40450	N/A	Fis1	-83	4933404O12Rik	34046
peak_E14_435	chr17	35516528	35517505	0.248415	21824	N/A	Cchcr1	-83	Pou5f1	10999
peak_E14_436	chr16	26581052	26582188	0.239064	19403	N/A	Il1rap	-83	Cldn16	118486
peak_E14_437	chr17	7169267	7170793	0.99629	21007	N/A	Rps6ka2	-84	Gm1604b	144194
peak_E14_438	chr3	102009585	102010536	0.358786	32116	N/A	Nhlh2	-84	Vangl1	194633
peak_E14_439	chr16	35769756	35770846	0.327354	19707	N/A	Hspbap1	-84	Gm26838	38645
peak_E14_440	chr2	27539874	27540808	0.318567	26456	N/A	Gm13421	-84	Wdr5	25185
peak_E14_441	chr7	92669369	92670666	0.15481	45630	N/A	Pcf11	-84	Gm26944	30279
peak_E14_442	chr4	45184173	45185467	2.63939	33936	N/A	Frmpd1	-85	2900093L17Rik	59170
peak_E14_443	chr19	27429375	27430436	0.79801	25226	N/A	D19Bwg1357e	-85	Kcnv2	107318
peak_E14_444	chr5	100038007	100040608	0.393251	38776	N/A	Hnrnpdl	-85	Gm26363	17684
peak_E14_445	chr19	16955580	16956485	0.328138	25008	N/A	Prune2	-85	PCA3_2	101155
peak_E14_446	chr5	24029782	24031014	0.440527	37321	N/A	Fam126a	-86	Snord93	178189
peak_E14_447	chr2	157559365	157560615	0.319605	29531	Blcap	Nnat	-87	Gm23134	2457
peak_E14_448	chr2	105903964	105905136	0.190601	28332	Elp4	Immp1l	-87	Elp4	14
peak_E14_449	chr7	121733962	121734820	0.168704	46357	N/A	Scnn1g	-87	1700069B07Rik	27203
peak_E14_450	chr8	94600981	94602751	0.306864	48988	N/A	Rspry1	-88	Cpne2	68877
peak_E14_451	chr8	83714498	83715868	0.25327	48559	N/A	Ddx39	-88	mmu-mir-1668	8801
peak_E14_452	chr9	20651360	20652721	0.96706	50307	N/A	Pin1	-89	Ubl5	9163
peak_E14_453	chr12	105031841	105033357	0.801711	11752	N/A	Glrx5	-89	4930408O17Rik	167270
peak_E14_454	chr11	51688367	51689559	0.638807	7045	N/A	0610009B22Rik	-89	D930048N14Rik	38010
peak_E14_455	chr10	5922096	5922883	0.352075	3700	N/A	Rgs17	-89	Vip	283272
peak_E14_456	chr9	53536341	53537574	0.256637	51332	N/A	Npat	-89	Acat1	73425
peak_E14_457	chr14	26637513	26639034	1.44686	14970	Arf4	4930570N19Rik	-90	Arf4	200
peak_E14_458	chr1	165301394	165302151	0.658859	2779	N/A	Gpr161	-90	Dcaf6	158693
peak_E14_459	chr7	134376483	134377354	0.654684	46816	N/A	D7Ertd443e	-90	Fam196a	561512
peak_E14_460	chr9	99139411	99140945	0.511382	52389	N/A	Pik3cb	-91	Gm6432	97061
peak_E14_461	chr5	104046113	104047439	0.717273	38887	N/A	Nudt9	-92	Gm17660	30832
peak_E14_462	chr2	120628510	120629753	0.600617	28612	N/A	Stard9	-92	n-R5s205	11704
peak_E14_463	chr10	19933401	19935358	0.44786	3953	N/A	Map3k5	-92	Gm25256	151526
peak_E14_464	chr6	71908378	71909543	0.15617	42168	N/A	Polr1a	-92	Gm26628	54815
peak_E14_465	chr11	94676677	94678540	1.38837	8357	Gm11542	Xylt2	-93	Gm11542	44
peak_E14_466	chr6	86668526	86669979	0.733565	42450	N/A	Mxd1	-93	Snrnp27	15270
peak_E14_467	chr8	25016313	25017922	0.699146	47631	N/A	Tm2d2	-93	Htra4	21845
peak_E14_468	chr10	43220864	43222146	0.500174	4295	N/A	Pdss2	-94	9030612E09Rik	46802
peak_E14_469	chr7	44928855	44930327	0.332577	44625	N/A	Ap2a1	-95	Fuz	33506
peak_E14_470	chr1	93754084	93755534	0.289706	1594	Thap4	Atg4b	-95	Thap4	29
peak_E14_471	chr18	42261701	42262734	0.283895	23513	N/A	Lars	-95	Rps19-ps4	9820
peak_E14_472	chr7	101011530	101012643	0.260937	45882	N/A	P2ry2	-95	Gm6341	142969
peak_E14_473	chr3	144204518	144206115	0.593076	32891	N/A	Lmo4	-96	Hs2st1	364865
peak_E14_474	chr7	133708681	133709791	0.464107	46791	Uros	Bccip	-96	Uros	45
peak_E14_475	chr2	129129126	129130081	0.18562	28773	N/A	Chchd5	-96	Polr1b	28609
peak_E14_476	chr7	123369262	123370763	0.506724	46396	N/A	Arhgap17	-97	Gm23559	12759
peak_E14_477	chr10	80140854	80141864	0.363491	5051	N/A	Atp5d	-97	Stk11	25557
peak_E14_478	chr12	116404764	116405845	0.272929	12122	N/A	Ncapg2	-97	Gm25112	71695
peak_E14_479	chr8	22059766	22061038	0.139912	47568	N/A	Atp7b	-97	Nek5	64651
peak_E14_480	chr18	84087167	84088952	0.820863	24611	N/A	Zadh2	-98	Zfp407	470366
peak_E14_481	chr17	83513838	83515024	0.727881	22669	N/A	Cox7a2l	-98	Kcng3	117464
peak_E14_482	chr17	33915526	33916618	0.628522	21776	N/A	Zbtb22	-98	Daxx	6628
peak_E14_483	chr5	15933584	15935601	0.389976	37156	N/A	Cacna2d1	-98	Speer7-ps1	253883
peak_E14_484	chr19	46572607	46573926	0.268455	25572	N/A	Sfxn2	-98	Trim8	71619
peak_E14_485	chr17	35840843	35841988	0.943941	21837	N/A	Mdc1	-99	Flot1	18186
peak_E14_486	chr12	25095333	25097051	0.776644	9938	N/A	Id2	-100	Kidins220	121261
peak_E14_487	chr2	168280375	168282089	0.543068	30038	N/A	Kcng1	-100	Gm14262	13889
peak_E14_488	chr9	107338055	107338846	0.183187	52638	N/A	Hemk1	-100	Cish	41741
peak_E14_489	chr6	136171894	136174025	0.67657	43644	N/A	Gm26653	-101	E330021D16Rik	228871
peak_E14_490	chr2	161108226	161110021	0.54135	29662	N/A	Chd6	-101	Gm14242	98157
peak_E14_491	chr2	26444635	26446554	0.456243	26405	N/A	0610009E02Rik	-101	mmu-mir-6996	24525
peak_E14_492	chr2	30981421	30982933	0.24913	26677	N/A	Usp20	-101	Tor1b	29219
peak_E14_493	chr1	37890143	37890873	0.243469	426	Mrpl30	Mitd1	-101	Mrpl30	32
peak_E14_494	chr1	59119549	59120846	0.161613	822	G730003C15Rik	Tmem237	-101	G730003C15Rik	365
peak_E14_495	chr1	144177108	144177841	0.7556	2354	N/A	Rgs13	-102	Rgs1	71585
peak_E14_496	chr11	6443936	6445154	0.559822	6271	N/A	H2afv	-102	Gm11972	11360
peak_E14_497	chr6	113531134	113532025	0.397368	43149	Emc3	Fancd2	-102	Emc3	59
peak_E14_498	chr14	57571119	57571924	0.292912	15432	N6amt2	1700039M10Rik	-102	N6amt2	48
peak_E14_499	chr4	155760589	155761561	0.272468	37025	Atad3a	2610204G22Rik	-102	Atad3a	18
peak_E14_500	chr12	69361118	69362048	0.191258	10798	N/A	Metazoa_SRP	-102	Gm9887	10875
peak_E14_501	chr6	88627135	88627953	0.175392	42494	N/A	Kbtbd12	-102	Gm26588	96957
peak_E14_502	chr14	67715084	67716802	0.172982	15753	N/A	Cdca2	-102	mmu-mir-6539	143802
peak_E14_503	chr15	80082844	80084172	0.162997	18024	N/A	Rpl3	-102	Gm24204	5045
peak_E14_504	chr11	30953664	30954921	0.159826	6568	N/A	Asb3	-102	Chac2	32058
peak_E14_505	chr9	58200377	58205209	2.573	51510	Islr2	1600029O15Rik	-103	Islr2	1526
peak_E14_506	chr5	41843818	41844725	0.326212	37762	N/A	Bod1l	-103	Gm7854	1391081
peak_E14_507	chr12	69892293	69893707	0.771028	10813	Map4k5	Atl1	-104	Map4k5	200
peak_E14_508	chr19	22138571	22139458	0.446534	25087	N/A	Trpm3	-104	Gm22506	96604
peak_E14_509	chr14	55671520	55672501	0.277403	15395	N/A	Nedd8	-104	Tinf2	9807
peak_E14_510	chr3	41742090	41742923	0.22954	31080	Sclt1	D3Ertd751e	-104	Sclt1	8
peak_E14_511	chr11	6625646	6626648	0.145516	6279	N/A	Tbrg4	-104	Wap	12490
peak_E14_512	chrX	99134864	99137184	0.695987	53670	N/A	Efnb1	-105	Stard8	132777
peak_E14_513	chr6	83120762	83122567	0.688515	42323	N/A	Wbp1	-105	Ino80b	3767
peak_E14_514	chr10	117845134	117846947	0.361646	5873	N/A	Rap1b	-105	Cpm	216541
peak_E14_515	chr7	126884263	126885354	0.299357	46533	N/A	Taok2	-105	Hirip3	22837
peak_E14_516	chr9	36767080	36768528	0.281566	50745	N/A	Gm26787	-105	Ei24	29552
peak_E14_517	chr11	59947797	59948698	0.258332	7260	Med9	1700013G23Rik	-105	Med9	42
peak_E14_518	chr1	185441027	185442824	1.57868	3334	N/A	9630028B13Rik	-106	Gm2061	13643
peak_E14_519	chr12	108893679	108894652	1.11568	11935	Wars	Wdr25	-106	Wars	9
peak_E14_520	chr15	85878553	85879874	0.216591	18321	N/A	Trmu	-106	Gtse1	19507
peak_E14_521	chr2	102657508	102659594	0.50617	28244	N/A	Slc1a2	-107	Gm13872	88208
peak_E14_522	chr11	78696773	78698190	0.933587	7919	N/A	Nlk	-108	Gm11197	12280
peak_E14_523	chr5	34169082	34170030	0.409705	37520	N/A	Poln	-108	Gm25918	7233
peak_E14_524	chr10	67126476	67127822	0.269989	4713	N/A	Jmjd1c	-108	Gm26359	108812
peak_E14_525	chr2	168154207	168155037	0.470218	30029	N/A	E130018N17Rik	-109	Gm24561	23630
peak_E14_526	chr10	57485650	57487276	0.664013	4481	Hsf2	4930467K11Rik	-110	Hsf2	79
peak_E14_527	chrX	75381910	75382666	0.645448	53601	F8	Fundc2	-110	F8	28
peak_E14_528	chr10	79681530	79682639	0.354739	5023	N/A	Cdc34	-110	Tpgs1	12675
peak_E14_529	chr2	172247956	172248807	0.35377	30222	N/A	Mc3r	-110	Aurka	122154
peak_E14_530	chr17	26561000	26562213	0.266311	21426	Ergic1	1700049J03Rik	-110	Ergic1	118
peak_E14_531	chr2	166208403	166209072	0.26344	29876	N/A	Gm11467	-110	Gm22687	19041
peak_E14_532	chr15	102624362	102626004	0.246686	18868	N/A	ATF7	-110	Gm25141	2702
peak_E14_533	chr3	53462793	53464314	0.784807	31276	N/A	Proser1	-112	Gm16206	10935
peak_E14_534	chr1	169531190	169531962	0.197266	2918	N/A	Nuf2	-112	Rgs4	216066
peak_E14_535	chr12	76368779	76371525	0.495816	10991	N/A	Zbtb1	-113	4930426I24Rik	33502
peak_E14_536	chr6	113501395	113502468	0.269078	43148	N/A	Prrt3	-113	Creld1	18635
peak_E14_537	chr5	149537516	149538775	0.695295	40903	Wdr95	Gm15997	-115	Wdr95	9467
peak_E14_538	chr19	6235217	6236758	0.675878	24784	N/A	Ppp2r5b	-115	Gpha2	9608
peak_E14_539	chr19	32387235	32390020	0.473908	25299	N/A	Sgms1	-115	Rpl9-ps6	77948
peak_E14_540	chr4	152027071	152028502	0.416554	36824	N/A	Zbtb48	-115	Tas1r1	10782
peak_E14_541	chr4	41464314	41465756	0.297513	33848	N/A	Nudt2	-115	AI464131	38041
peak_E14_542	chr11	75347903	75348976	0.293846	7741	Smyd4	Rpa1	-115	Smyd4	7
peak_E14_543	chr7	30279848	30281221	0.275501	44355	Thap8	Wdr62	-115	Thap8	441
peak_E14_544	chr2	180170601	180172135	0.986339	30446	N/A	Adrm1	-116	mmu-mir-7005	8455
peak_E14_545	chr11	32532616	32533761	0.895409	6614	N/A	Stk10	-116	Ubtd2	77819
peak_E14_546	chrX	159626124	159628187	0.663252	53984	N/A	Sh3kbp1	-116	Gm15186	38691
peak_E14_547	chr2	163471890	163472964	0.618121	29751	Fitm2	2310001K24Rik	-117	Fitm2	202
peak_E14_548	chr9	26999037	27000082	0.299761	50473	Acad8	Thyn1	-117	Acad8	7
peak_E14_549	chr14	65266080	65267085	0.537522	15674	N/A	Fbxo16	-118	Pnoc	158890
peak_E14_550	chr1	167000368	167002229	0.249188	2816	N/A	Fam78b	-118	Gm4954	239154
peak_E14_551	chr1	118310821	118311683	0.710446	1756	N/A	Tsn	-120	Gm26080	142233
peak_E14_552	chr5	45638445	45639892	0.418042	37842	Fam184b	9630001P10Rik	-120	Fam184b	333
peak_E14_553	chr14	20702425	20703388	0.381317	14762	6230400D17Rik	Chchd1	-120	6230400D17Rik	106
peak_E14_554	chr7	25237156	25238787	0.211956	44208	N/A	Gsk3a	-120	9130221H12Rik	9285
peak_E14_555	chr13	58148238	58149074	0.153714	13386	N/A	1700066J03Rik	-120	Ubqln1	66997
peak_E14_556	chr1	74900120	74901575	0.507589	1126	N/A	Mir375	-121	Ccdc108	34752
peak_E14_557	chr7	4811648	4813297	0.175334	44024	N/A	Ube2s	-121	Rpl28	19599
peak_E14_558	chr9	7783240	7785295	1.31605	50186	Tmem123	Gm23685	-122	Tmem123	20227
peak_E14_559	chr2	172003733	172004502	0.416485	30213	N/A	Gm14641	-122	Cbln4	39349
peak_E14_560	chr2	73584410	73585064	0.256994	27711	N/A	Gm13705	-122	Gm13708	125033
peak_E14_561	chr17	80289557	80290622	0.255115	22576	Dhx57	Morn2	-122	Dhx57	387
peak_E14_562	chr17	48931405	48933108	0.170053	22033	N/A	Lrfn2	-122	Gm24071	314434
peak_E14_563	chrX	48518300	48520022	0.278014	53442	N/A	Rab33a	-123	Zfp280c	75291
peak_E14_564	chr1	64616701	64618032	0.704647	969	N/A	Mettl21a	-124	2810408I11Rik	73293
peak_E14_565	chr2	180041638	180043477	0.691098	30434	Ss18l1	Psma7	-124	Ss18l1	49
peak_E14_566	chr6	34877716	34878574	0.382136	41480	N/A	3110062M04Rik	-124	Tmem140	15000
peak_E14_567	chr10	109010281	109011931	0.303416	5717	N/A	Syt1	-124	Gm22097	79169
peak_E14_568	chr8	47989670	47991667	0.627922	48074	N/A	Wwc2	-125	n-R5s97	91487
peak_E14_569	chr2	119972047	119973100	0.202327	28602	N/A	Mapkbp1	-125	Gm13999	54880
peak_E14_570	chr9	77544272	77545394	0.143913	52083	Lrrc1	RP24-364K9.3	-125	Lrrc1	37
peak_E14_571	chr5	103629096	103629962	1.57697	38869	N/A	Slc10a6	-126	Gm15844	5059
peak_E14_572	chr18	31861537	31862243	0.728088	23284	Wdr33	Gm26823	-126	Sft2d3	50013
peak_E14_573	chr2	154790291	154792260	0.549791	29421	Raly	a	-126	Raly	166
peak_E14_574	chr6	86524951	86527643	0.513584	42446	1600020E01Rik	Pcbp1	-126	1600020E01Rik	27
peak_E14_575	chr7	127707440	127709280	0.483098	46560	Bcl7c	Mir762	-126	Bcl7c	425
peak_E14_576	chr19	41742843	41744739	0.363064	25424	N/A	Slit1	-126	Arhgap19	58293
peak_E14_577	chr5	38219589	38221098	0.232907	37708	Zbtb49	Lyar	-126	Zbtb49	114
peak_E14_578	chr4	132269773	132270907	0.969331	36070	N/A	Rnu11	-127	Rab42	33045
peak_E14_579	chr8	70211707	70213158	0.379034	48351	N/A	Slc25a42	-127	Armc6	22034
peak_E14_580	chr7	99858574	99859446	0.272549	45847	N/A	Spcs2	-127	Olfr521	91847
peak_E14_581	chr5	22549869	22550763	0.187222	37280	Orc5	6030443J06Rik	-127	Orc5	59
peak_E14_582	chr10	85928236	85929054	0.811651	5283	N/A	Ascl4	-128	Rtcb	29178
peak_E14_583	chr7	4525985	4526826	0.556213	44017	Dnaaf3	Gm15873	-130	Dnaaf3	6048
peak_E14_584	chr18	83355063	83355927	1.11916	24580	N/A	Gm24720	-131	Gm26258	379173
peak_E14_585	chr1	171280915	171281719	0.329337	2951	N/A	Ppox	-131	Usp21	6674
peak_E14_586	chr14	120910180	120911945	0.23534	16561	N/A	Ipo5	-131	Gm25781	112210
peak_E14_587	chr7	137410209	137411581	0.514369	46927	N/A	9430038I01Rik	-133	Mgmt	516285
peak_E14_588	chr11	117114266	117115810	0.295656	9288	N/A	Sec14l1	-133	Gm24323	29203
peak_E14_589	chr2	30415112	30416697	0.125718	26630	N/A	Crat	-133	Gm16323	2189
peak_E14_590	chr7	127260305	127261382	0.42149	46549	N/A	Dctpp1	-134	Sephs2	13076
peak_E14_591	chr12	81227704	81228594	0.212843	11112	Slc8a3	Gm3693	-134	Mir3067	61999
peak_E14_592	chr7	100371510	100372551	0.183752	45857	N/A	Ppme1	-134	P4ha3	86511
peak_E14_593	chr3	22075528	22077502	3.08424	30742	N/A	Tbl1xr1	-136	Gm26354	333536
peak_E14_594	chr2	154612820	154614326	1.06175	29413	Zfp341	4930519P11Rik	-136	Zfp341	277
peak_E14_595	chr19	5510094	5511157	0.597769	24759	N/A	Snx32	-136	Cfl1	20141
peak_E14_596	chr9	35557938	35558979	0.48756	50742	Ddx25	Pus3	-136	Ddx25	70
peak_E14_597	chr11	23067518	23068205	0.257421	6462	N/A	Gm12059	-136	Fam161a	59515
peak_E14_598	chr2	52741680	52742993	0.241566	27250	N/A	Stam2	-136	Gm26603	121180
peak_E14_599	chr4	52438562	52439640	0.223083	34133	N/A	2700081L22Rik	-136	Gm12483	5071
peak_E14_600	chr15	37006765	37008006	0.60365	17115	Zfp706	Gm26766	-137	Zfp706	17
peak_E14_601	chr2	121506294	121506996	0.162927	28624	Mfap1a	Wdr76	-137	Mfap1a	20
peak_E14_602	chr19	21652429	21653911	0.437944	25066	N/A	Abhd17b	-138	Gm3443	97497
peak_E14_603	chr13	55444364	55446027	0.268836	13267	N/A	Grk6	-138	mmu-mir-6944	32581
peak_E14_604	chr15	79026795	79029349	1.14206	17985	N/A	H1f0	-139	mmu-mir-6956	25850
peak_E14_605	chr17	56609313	56610508	0.141757	22201	N/A	2410015M20Rik	-139	Lonp1	16993
peak_E14_606	chr5	134687891	134689570	0.677826	40356	N/A	Limk1	-140	Gm10369	12241
peak_E14_607	chr19	45559912	45561036	0.544452	25537	Poll	Dpcd	-140	Poll	57
peak_E14_608	chr14	31335574	31337420	0.509733	15060	N/A	Capn7	-140	Bap1	85009
peak_E14_609	chr13	100650562	100651842	0.463715	14158	N/A	Taf9	-140	Gm24261	46844
peak_E14_610	chr3	103574943	103577060	0.270024	32158	N/A	Syt6	-140	Atg4a-ps	70068
peak_E14_611	chr7	126376791	126378389	0.228041	46520	N/A	Spns1	-140	Nfatc2ip	19147
peak_E14_612	chr2	153014829	153016307	0.546527	29326	N/A	Pdrg1	-141	Ttll9	53084
peak_E14_613	chr16	20715594	20717016	0.281243	19275	N/A	Clcn2	-141	Thpo	18206
peak_E14_614	chr2	34406550	34407533	0.230059	26854	N/A	Mapkap1	-141	Gm13407	6306
peak_E14_615	chr7	127895117	127896075	0.748324	46566	Vkorc1	Gm21974	-142	Vkorc1	21
peak_E14_616	chr12	24830467	24832446	0.437805	9932	N/A	Mboat2	-142	Gm26211	52439
peak_E14_617	chr8	121919432	121920232	0.43543	49801	Car5a,Gm20388	Gm26999	-142	BC048644	12000
peak_E14_618	chr9	107568219	107569730	0.272364	52663	N/A	Hyal2	-142	Tusc2	5720
peak_E14_619	chr13	55321368	55322457	0.175992	13262	Rab24	Prelid1	-142	Rab24	68
peak_E14_620	chr8	14089786	14091155	0.586735	47474	Gm10699	Erich1	-143	Gm10699	10
peak_E14_621	chr8	109565257	109566231	0.333788	49303	N/A	Dhx38	-143	Hp	13428
peak_E14_622	chr2	34870533	34871632	0.297028	26866	N/A	Psmd5	-143	Gm13419	40153
peak_E14_623	chr2	74578267	74579597	0.252543	27747	Lnp	4930445N08Rik	-143	Lnp	16
peak_E14_624	chr19	8663057	8664664	1.14319	24876	N/A	Chrm1	-144	Gm22820	18303
peak_E14_625	chr19	6057368	6058422	0.186265	24778	Fau	Mrpl49	-144	Fau	8
peak_E14_626	chr5	117388435	117389551	0.631566	39502	Rfc5	Gm15728	-145	Rfc5	54
peak_E14_627	chr10	41518495	41520214	0.347036	4242	N/A	Cd164	-145	Ppil6	28916
peak_E14_628	chr4	71130672	71131886	1.28406	34486	N/A	Gm11228	-146	Gm11227	58607
peak_E14_629	chr16	30587205	30588272	0.285025	19504	N/A	Lsg1	-146	Gm15742	385780
peak_E14_630	chr5	21700998	21702086	0.27798	37247	N/A	Napepld	-146	Gm15719	12002
peak_E14_631	chr3	40893737	40894803	0.35015	31052	3110057O12Rik	6430590A07Rik	-147	1700034I23Rik	8231
peak_E14_632	chr13	92131005	92132278	0.166767	13888	N/A	Rasgrf2	-147	Msh3	223362
peak_E14_633	chr11	3894753	3895739	0.353275	6181	Dusp18	4921536K21Rik	-148	Dusp18	7
peak_E14_634	chr8	70538828	70540224	0.298204	48367	N/A	Ell	-148	Fkbp8	11803
peak_E14_635	chr5	108132124	108133303	0.251436	38978	N/A	Tmed5	-148	Mtf2	66972
peak_E14_636	chr5	120612203	120613758	1.05986	39661	N/A	Ddx54	-149	Ccdc42b	21255
peak_E14_637	chr12	99563105	99564277	0.654604	11580	N/A	Gm26839	-149	3300002A11Rik	222538
peak_E14_638	chr6	82774239	82774968	0.438981	42312	N/A	Hk2	-149	Gm17034	10322
peak_E14_639	chr16	4963822	4964951	0.409336	18932	N/A	Anks3	-149	Nudt16l1	25276
peak_E14_640	chr4	17852740	17853876	0.325866	33508	N/A	Mmp16	-149	Gm11860	156919
peak_E14_641	chr16	77235756	77236578	0.178701	20371	N/A	2810055G20Rik	-149	Usp25	222099
peak_E14_642	chr2	9351938	9352740	0.941012	26167	N/A	Gm13219	-150	1700061F12Rik	162825
peak_E14_643	chr19	47730920	47732291	0.57171	25617	N/A	Sfr1	-150	Gm26085	20740
peak_E14_644	chr3	88552343	88554788	0.4453	31856	N/A	Ubqln4	-150	Mex3a	21171
peak_E14_645	chr4	107177874	107179520	0.344235	35283	Tmem59	Tceanc2	-150	Tmem59	299
peak_E14_646	chr11	32641929	32643517	1.6863	6622	N/A	Fbxw11	-151	Stk10	109419
peak_E14_647	chr6	119902235	119903374	1.10313	43358	Rad52	4930540M05Rik	-151	Rad52	102
peak_E14_648	chr15	98984733	98986894	0.546205	18731	N/A	4930578M01Rik	-151	C1ql4	102004
peak_E14_649	chr6	125039237	125040150	0.244414	43447	N/A	Ing4	-151	Zfp384	30456
peak_E14_650	chr5	111330144	111331423	0.142218	39080	Pitpnb	TTC28-AS1_1	-151	Pitpnb	21
peak_E14_651	chr11	59449637	59450666	0.374768	7250	Jmjd4	Snap47	-152	Jmjd4	107
peak_E14_652	chr16	18234464	18236113	0.221341	19238	N/A	Zdhhc8	-152	Gm25777	5554
peak_E14_653	chr6	47453461	47455484	0.120552	41705	Cul1	A930035D04Rik	-152	Cul1	153
peak_E14_654	chr3	114029908	114030862	0.229378	32392	N/A	Col11a1	-154	Gm23750	793900
peak_E14_655	chr5	24684924	24686395	0.556617	37363	N/A	Nub1	-155	Gm26648	19031
peak_E14_656	chr8	45999494	46000551	0.445992	48043	Lrp2bp	Ankrd37	-155	Lrp2bp	720
peak_E14_657	chr17	56989439	56990778	0.248012	22215	N/A	Clpp	-155	Pspn	9910
peak_E14_658	chr16	17405281	17406413	0.241889	19212	Pi4ka	Snap29	-155	Pi4ka	467
peak_E14_659	chr12	73286315	73287417	0.14916	10928	Slc38a6	Trmt5	-155	Slc38a6	88
peak_E14_660	chr4	114999507	115000497	0.299853	35393	N/A	Stil	-156	Gm24045	12039
peak_E14_661	chr4	20342912	20344184	3.96175	33516	Nkain3	Gm11872	-157	Ggh	301497
peak_E14_662	chr17	10807226	10808127	0.555106	21138	Pacrg	Gm16169	-157	Pacrg	32635
peak_E14_663	chr4	148038389	148039572	0.365001	36615	N/A	Clcn6	-159	Gm13207	7427
peak_E14_664	chr7	41632706	41634129	0.168624	44590	N/A	Zfp788	-159	2610021A01Rik	34157
peak_E14_665	chr5	139199542	139201411	0.834562	40513	N/A	Sun1	-160	Heatr2	50254
peak_E14_666	chr2	118372649	118374510	0.499033	28551	N/A	Gpr176	-160	Gm22651	22342
peak_E14_667	chr1	16656448	16657604	0.328345	120	N/A	Tceb1	-161	Gm5828	113112
peak_E14_668	chr10	100486954	100488068	0.242431	5634	N/A	Tmtc3	-161	4930430F08Rik	101748
peak_E14_669	chr7	113368809	113370298	0.191938	46111	N/A	Btbd10	-161	Pth	19020
peak_E14_670	chr13	104177989	104179366	0.170803	14237	N/A	Trim23	-161	Ppwd1	50167
peak_E14_671	chr5	23432453	23435710	0.58346	37306	N/A	5031425E22Rik	-162	Gm25219	53642
peak_E14_672	chr9	44798874	44800064	0.177041	51033	Ttc36	Tmem25	-162	Ttc36	3482
peak_E14_673	chr6	113306227	113307807	1.3328	43145	N/A	Brpf1	-163	Gm15492	19730
peak_E14_674	chr4	70533870	70536312	0.825591	34477	N/A	Megf9	-163	Gm11225	487935
peak_E14_675	chr17	36957823	36959034	0.419622	21857	Znrd1	Znrd1as	-163	Znrd1	105
peak_E14_676	chr2	180256515	180257912	0.200898	30449	N/A	Rps21	-163	Cables2	16283
peak_E14_677	chr2	79456387	79457511	4.10683	27898	Gm26755	Cerkl	-164	Gm26755	2965
peak_E14_678	chr11	78502736	78503832	1.11873	7912	N/A	Sebox	-164	Vtn	4165
peak_E14_679	chr18	6515731	6516813	0.502434	22938	N/A	Epc1	-164	Rpl27-ps3	183683
peak_E14_680	chr18	46198018	46199695	0.42797	23634	Trim36	1700018A14Rik	-164	Trim36	13751
peak_E14_681	chr11	103028071	103028865	0.23602	8771	Gm26668,Nmt1	Dcakd	-164	Nmt1	123
peak_E14_682	chr13	70637156	70638443	0.467843	13573	N/A	BC018507	-165	Adamts16	204012
peak_E14_683	chr5	29195227	29196435	0.188675	37434	N/A	Rnf32	-165	Gm23801	141015
peak_E14_684	chr9	107444774	107445621	0.349527	52650	Cacna2d2	Gm17118	-166	Cacna2d2	45586
peak_E14_685	chr2	119288081	119289067	0.687143	28588	N/A	Vps18	-167	Gm14175	3783
peak_E14_686	chrX	7898987	7899886	0.287908	53227	Timm17b	Pqbp1	-167	Timm17b	80
peak_E14_687	chr3	139205161	139206289	0.22947	32839	N/A	Stpg2	-167	Gm24260	212138
peak_E14_688	chr5	31192399	31193716	0.475176	37478	Eif2b4	Snx17	-169	Eif2b4	373
peak_E14_689	chr6	30693081	30694755	0.390588	41315	N/A	Cep41	-169	Gm13782	19975
peak_E14_690	chr5	138279484	138280771	0.328034	40483	N/A	Gpc2	-169	6330418K02Rik	16085
peak_E14_691	chr17	65540546	65541357	0.224651	22311	N/A	Tmem232	-169	Gm25731	31584
peak_E14_692	chr8	122774599	122776069	2.53471	49868	Gm20388	Acsf3	-170	Gm10612	77475
peak_E14_693	chr13	99344105	99345125	0.885239	14104	Ptcd2	Mrps27	-170	Ptcd2	63
peak_E14_694	chrX	13041510	13042251	0.292785	53337	N/A	5730405O15Rik	-170	AA414768	105009
peak_E14_695	chr17	33523430	33524637	0.177191	21765	N/A	Adamts10	-170	Actl9	91138
peak_E14_696	chr5	142905224	142908627	1.94859	40718	N/A	Actb	-171	Slc29a4	204825
peak_E14_697	chr13	5860659	5861975	0.216556	12192	N/A	Klf6	-171	Gm26259	136234
peak_E14_698	chr3	95588270	95589252	0.984563	31970	N/A	Golph3l	-172	Hormad1	29085
peak_E14_699	chr3	52104460	52105666	0.770982	31237	N/A	Maml3	-172	Gm20402	164372
peak_E14_700	chr2	4975553	4976346	0.495793	26039	N/A	Ucma	-172	Gm13194	33776
peak_E14_701	chr11	5260941	5262519	0.444412	6225	N/A	Kremen1	-172	Gm25142	9881
peak_E14_702	chr12	108333473	108334936	0.286881	11908	N/A	Cyp46a1	-172	Hhipl1	27935
peak_E14_703	chr18	47368571	47369512	0.426517	23658	N/A	Sema6a	-173	Gm25036	214669
peak_E14_704	chrX	101253861	101254847	0.283376	53721	N/A	Foxo4	-173	Gm614	9638
peak_E14_705	chr14	49065666	49066974	0.206179	15282	Exoc5	Ap5m1	-174	Exoc5	333
peak_E14_706	chr1	171345311	171346295	0.273932	2955	Pfdn2	Nit1	-175	Pfdn2	134
peak_E14_707	chr11	57517877	57519099	0.228952	7188	Fam114a2	Mfap3	-175	Fam114a2	129
peak_E14_708	chr15	66285502	66287298	1.35104	17596	N/A	Kcnq3	-176	RP23-389M1.2	211849
peak_E14_709	chr8	46551475	46552281	0.394658	48050	N/A	Mlf1ip	-176	Ccdc111	65322
peak_E14_710	chr2	72813485	72814211	0.368103	27683	N/A	6430710C18Rik	-176	8430437L04Rik	110339
peak_E14_711	chr19	5087527	5089195	0.317599	24742	N/A	Yif1a	-176	Cnih2	10057
peak_E14_712	chr19	32711757	32713196	1.03954	25301	N/A	Atad1	-178	Papss2	92472
peak_E14_713	chr2	173276320	173277102	0.929044	30271	Gm14454	Pmepa1	-178	Gm14454	14
peak_E14_714	chr11	116086397	116087949	0.319225	9209	N/A	Wbp2	-178	Trim47	40037
peak_E14_715	chr3	152209568	152211346	0.173778	33042	N/A	Dnajb4	-178	Fubp1	0
peak_E14_716	chr12	101028191	101030134	2.54219	11656	N/A	Ccdc88c	-179	Smek1	54540
peak_E14_717	chr7	125707065	125708406	0.263947	46477	Gtf3c1	D430042O09Rik	-179	Gtf3c1	45
peak_E14_718	chr5	116309129	116309951	0.375598	39440	N/A	Gm13838	-180	Gm13839	8241
peak_E14_719	chr3	133543824	133545316	0.298516	32726	N/A	Tet2	-180	Gm23011	43967
peak_E14_720	chr2	10079825	10081061	0.275166	26180	Atp5c1	Kin	-180	Atp5c1	67
peak_E14_721	chr6	92868773	92869577	0.240644	42656	Adamts9	Gm15737	-181	A730049H05Rik	52698
peak_E14_722	chr7	83631646	83632400	0.227568	45506	Stard5	Gm16638	-181	Stard5	24
peak_E14_723	chr2	16355548	16356697	0.190878	26242	N/A	Plxdc2	-181	Gm13317	52977
peak_E14_724	chr5	122988852	122990125	2.26006	39771	A930024E05Rik	Kdm2b	-182	A930024E05Rik	135
peak_E14_725	chr11	20541972	20544330	1.29178	6424	N/A	Sertad2	-182	Gm12035	32038
peak_E14_726	chr10	127041001	127042497	0.199364	6073	N/A	Mettl1	-182	March9	18435
peak_E14_727	chr1	168431285	168432876	0.453683	2890	N/A	Pbx1	-183	Gm20711	316837
peak_E14_728	chrX	94366403	94367537	0.289038	53654	N/A	Apoo	-183	Gm14825	36000
peak_E14_729	chr10	76031636	76033303	0.775675	4921	N/A	Zfp280b	-184	mmu-mir-6409	23544
peak_E14_730	chr5	27790759	27792288	0.646498	37418	N/A	Paxip1	-184	Gm26608	279582
peak_E14_731	chr8	14910875	14912082	0.54632	47503	N/A	Arhgef10	-184	Cln8	23368
peak_E14_732	chr9	22002290	22003346	0.481333	50349	N/A	Ccdc151	-184	Swsap1	47066
peak_E14_733	chr18	69343901	69344749	0.336451	24208	N/A	Tcf4	-184	Gm4842	88038
peak_E14_734	chr12	113155631	113156839	0.302067	12113	N/A	4930427A07Rik	-185	Crip1	4224
peak_E14_735	chr5	123140861	123143153	0.30028	39782	Gm26745	Setd1b	-185	Hpd	40718
peak_E14_736	chr13	52979922	52982596	1.98396	13130	N/A	Nfil3	-186	Ror2	304865
peak_E14_737	chr6	128355264	128356371	0.839854	43552	Tulp3	Gm26770	-186	Tulp3	34
peak_E14_738	chr19	40611709	40612711	0.756361	25371	Tctn3	Entpd1	-186	Tctn3	23
peak_E14_739	chr11	98728930	98730312	0.489255	8528	N/A	Med24	-186	Csf3	28359
peak_E14_740	chr7	64391796	64393113	0.305319	44964	N/A	Mphosph10	-186	Mtmr10	104785
peak_E14_741	chrX	57052753	57054101	0.695768	53502	N/A	Htatsf1	-187	Brs3	10354
peak_E14_742	chr17	44709703	44710366	0.204726	21898	Runx2	9530072K05Rik	-187	Runx2	26142
peak_E14_743	chr7	78782589	78783273	0.138967	45315	Mrpl46	Mrps11	-187	Mrpl46	600
peak_E14_744	chr9	41580555	41581602	0.905694	50869	N/A	2610203C20Rik	-188	Mirlet7a-2	44363
peak_E14_745	chr11	119912843	119914400	0.299565	9507	N/A	Chmp6	-188	Gm11767	29077
peak_E14_746	chr11	106215976	106217499	0.213454	8853	N/A	Ddx42	-188	Ftsj3	39342
peak_E14_747	chr6	134034717	134036305	0.19685	43568	N/A	Etv6	-188	Gm17088	136496
peak_E14_748	chr1	4785196	4786660	0.844617	7	N/A	Mrpl15	-189	Gm6104	94741
peak_E14_749	chr8	79294340	79295527	0.406292	48493	Mmaa	Gm4890	-189	Mmaa	23
peak_E14_750	chrX	10717068	10717794	0.134159	53256	Mid1ip1	Gm10489	-189	Gm14493	1279
peak_E14_751	chr4	139351807	139352986	0.209684	36380	Mrto4	Emc1	-190	Mrto4	180
peak_E14_752	chr15	68927621	68928838	0.196447	17677	N/A	Khdrbs3	-190	Gm7125	51440
peak_E14_753	chr13	97239322	97242505	1.89057	14021	N/A	Enc1	-191	Gfm2	102912
peak_E14_754	chr18	34953788	34955309	1.42766	23359	N/A	Hspa9	-191	Egr1	94726
peak_E14_755	chr5	114773876	114775631	0.366466	39368	4930515G01Rik	Ankrd13a	-191	4930515G01Rik	230
peak_E14_756	chr4	130973292	130975900	4.46776	35993	N/A	Gm12973	-193	Matn1	30212
peak_E14_757	chr1	55405301	55407087	0.775883	708	N/A	Plcl1	-193	Gm6644	38870
peak_E14_758	chr8	85840230	85841387	0.494271	48649	Itfg1	Phkb	-193	Itfg1	141
peak_E14_759	chr3	134235729	134236865	0.474277	32737	Gm26691	Cxxc4	-193	Gm26691	4197
peak_E14_760	chr5	9265666	9266764	0.211125	37117	9330182L06Rik	Gm15734	-193	9330182L06Rik	67
peak_E14_761	chr10	94035279	94036742	0.148676	5477	Fgd6	Vezt	-193	Fgd6	10
peak_E14_762	chr3	94412331	94413824	0.691363	31943	N/A	1700040D17Rik	-194	Lingo4	14561
peak_E14_763	chr11	58947938	58949495	0.229713	7228	N/A	Hist3h2ba	-194	Hist3h2bb-ps	5796
peak_E14_764	chr7	30169308	30170536	0.457338	44350	Gm5113	Zfp146	-195	Gm5113	48
peak_E14_765	chr10	94687858	94689331	0.21146	5496	Ccdc41os1	Ccdc41	-195	Ccdc41os1	19
peak_E14_766	chr4	3937990	3939444	1.53144	33206	N/A	Chchd7	-196	Gm11808	34864
peak_E14_767	chr3	95227838	95229908	1.13259	31962	Cdc42se1	Mllt11	-196	Cdc42se1	142
peak_E14_768	chr11	116306278	116307583	0.254838	9227	Gm26730	Exoc7	-196	Gm26730	67
peak_E14_769	chr18	35702529	35703528	0.169004	23386	Dnajc18	1700066B19Rik	-196	Dnajc18	116
peak_E14_770	chrX	59567892	59568643	0.159584	53518	N/A	Fgf13	-196	Gm14887	299486
peak_E14_771	chr9	88858692	88859409	0.345399	52215	Gm26567,Gm26611	9330159M07Rik	-197	Gm26611	40
peak_E14_772	chr7	119895201	119896683	0.215276	46322	Lyrm1	Dcun1d3	-197	Lyrm1	82
peak_E14_773	chr12	40222081	40223938	1.27954	10421	Ifrd1	Mir1938	-198	Gm17056	24354
peak_E14_774	chr16	65814761	65816105	0.944045	20201	N/A	Vgll3	-199	Pou1f1	294922
peak_E14_775	chr2	126151654	126152752	0.197485	28722	Dtwd1	Fam227b	-199	Dtwd1	63
peak_E14_776	chr18	57533140	57534018	0.458215	23911	1700066O22Rik,4930511M06Rik	1700011I03Rik	-200	1700066O22Rik	173
peak_E14_777	chrX	136992643	136993551	0.300372	53855	Slc25a53	Zcchc18	-200	Slc25a53	45203
peak_E14_778	chr7	19714759	19716520	0.912855	44165	Gm20512	Tomm40	-201	Gm20512	624
peak_E14_779	chr2	157347001	157348414	0.665419	29505	N/A	Ghrh	-201	Rpn2	68649
peak_E14_780	chr14	23094394	23095150	0.344442	14839	N/A	Gm10248	-201	A830039N20Rik	198871
peak_E14_781	chr1	171150120	171150898	0.209004	2946	Sdhc	Mpz	-201	Sdhc	94
peak_E14_782	chr2	122738165	122738961	0.167101	28648	Bloc1s6	4930580A09Rik	-201	Bloc1s6	61
peak_E14_783	chr4	98922695	98924519	0.592546	35054	N/A	Usp1	-202	Gm12851	67994
peak_E14_784	chr14	40966059	40967960	0.398302	15189	N/A	Tspan14	-202	Fam213a	46779
peak_E14_785	chr18	74778172	74779632	0.310116	24333	N/A	Gm23119	-202	Gm24559	127532
peak_E14_786	chr12	3426428	3428001	0.460532	9575	Asxl2	1110002L01Rik	-203	Asxl2	358
peak_E14_787	chr5	139826098	139827123	0.271869	40544	Psmg3	Gm26938	-203	Psmg3	275
peak_E14_788	chr17	21488622	21489534	0.162628	21320	N/A	Gm26753	-203	Zfp51	38727
peak_E14_789	chr3	40846279	40847251	0.293027	31051	Mfsd8	3110057O12Rik	-204	Mfsd8	120
peak_E14_790	chr5	93206249	93207150	0.220511	38598	2010109A12Rik	Ccni	-204	2010109A12Rik	182
peak_E14_791	chr13	80882686	80883722	0.390299	13737	N/A	Arrdc3	-205	1700023H06Rik	2320
peak_E14_792	chr1	169968700	169969706	0.177341	2923	Hsd17b7	3110045C21Rik	-205	Hsd17b7	38
peak_E14_793	chr1	86017974	86018998	0.964685	1354	N/A	Spata3	-206	4933407L21Rik	89760
peak_E14_794	chr2	19344037	19345224	0.802772	26283	N/A	4930447M23Rik	-207	Gm13344	87353
peak_E14_795	chr15	76476773	76478180	0.418157	17876	Hsf1	Bop1	-207	Hsf1	32
peak_E14_796	chr12	106955467	106956808	0.60757	11836	N/A	Gm16087	-209	1700013N06Rik	118156
peak_E14_797	chr14	63177407	63178598	0.368137	15583	N/A	Fdft1	-209	Neil2	15539
peak_E14_798	chrX	71049654	71050439	0.304246	53559	N/A	Mamld1	-209	Gm6062	71766
peak_E14_799	chr16	23127374	23128518	0.292059	19333	N/A	Rfc4	-209	Gm24616	16330
peak_E14_800	chr6	125191192	125192417	0.211148	43456	N/A	Ncapd2	-209	Tapbpl	40056
peak_E14_801	chr2	144270095	144271283	0.218251	29122	Snx5	Mgme1	-210	Snx5	217
peak_E14_802	chr4	12088923	12089538	0.191016	33382	Tmem67	Rbm12b2	-210	Tmem67	790
peak_E14_803	chr9	21509698	21511094	0.157623	50329	N/A	Tmed1	-210	Gm20519	23589
peak_E14_804	chr5	53707250	53708582	0.456001	37971	N/A	Cckar	-212	Rbpj	152138
peak_E14_805	chr10	128498322	128499472	0.365797	6123	N/A	Myl6b	-212	mmu-mir-6916	13133
peak_E14_806	chr17	55891525	55892417	0.355477	22160	N/A	Zfp959	-212	Rpl21-ps6	23899
peak_E14_807	chr1	86358538	86360203	0.158234	1360	Ncl	C130036L24Rik	-213	Ncl	85
peak_E14_808	chr8	122281038	122282815	0.627276	49818	Gm20388	Zfpm1	-214	Gm22	12358
peak_E14_809	chr2	13270960	13271815	0.204334	26224	Rsu1	Gm13270	-214	Rsu1	44
peak_E14_810	chr14	79586890	79588060	0.504775	16038	N/A	Sugt1	-215	Lect1	74695
peak_E14_811	chr11	59661826	59662730	0.382355	7253	N/A	Mprip	-216	Olfr225	49313
peak_E14_812	chr5	124327270	124328493	0.163446	39848	Mphosph9	2810006K23Rik	-216	Mphosph9	91
peak_E14_813	chr19	41932611	41933898	0.179301	25433	Exosc1	Zdhhc16	-217	Exosc1	60
peak_E14_814	chrX	93285820	93286756	0.230958	53643	N/A	Arx	-218	Gm23454	34815
peak_E14_815	chrX	160994068	160995774	0.184524	54010	N/A	Cdkl5	-219	Rs1	226909
peak_E14_816	chr18	67774488	67775667	0.450189	24158	Seh1l	Gm26910	-220	Seh1l	202
peak_E14_817	chr1	40084154	40084940	0.207954	507	Gm16894	Il1r2	-220	Gm16894	1306
peak_E14_818	chr1	179545962	179547015	1.1282	3146	Cnst	Tfb2m	-221	Cnst	119
peak_E14_819	chr3	27709778	27711544	0.56184	30797	N/A	Fndc3b	-222	Tmem212	185707
peak_E14_820	chr8	46151389	46153386	0.52184	48045	N/A	Gm15634	-222	Gm23030	45129
peak_E14_821	chr19	43524113	43525544	0.294353	25476	N/A	Got1	-223	Cnnm1	84393
peak_E14_822	chr11	73176386	73178134	0.149483	7704	Tax1bp3	Emc6	-223	Tax1bp3	10
peak_E14_823	chr18	33463118	33464758	1.7246	23314	Nrep	Gm10549	-224	Nrep	91
peak_E14_824	chr7	79498644	79501141	0.414444	45338	N/A	AI854517	-224	Fanci	107576
peak_E14_825	chr17	55878669	55879505	0.31768	22159	N/A	Zfp119a	-225	Rpl21-ps6	36783
peak_E14_826	chr1	172056089	172059511	2.33874	2971	N/A	Nhlh1	-227	Ncstn	24995
peak_E14_827	chr17	25918994	25920889	0.857784	21391	Gm16278,Gm26694	Rab40c	-227	Gm16278	853
peak_E14_828	chr13	116309299	116310532	0.331758	14503	N/A	Isl1	-227	Gm6404	156135
peak_E14_829	chr8	9977474	9978352	0.20581	47331	Abhd13	Lig4	-227	Abhd13	207
peak_E14_830	chr7	68263690	68265232	2.78944	45074	N/A	Pgpep1l	-228	Gm16157	12133
peak_E14_831	chr17	10318621	10320557	0.377593	21120	N/A	Qk	-228	Pacrg	520722
peak_E14_832	chr13	83729387	83730237	0.529128	13789	C130071C03Rik	Gm26803	-230	C130071C03Rik	8432
peak_E14_833	chr5	30577609	30578901	0.315212	37450	N/A	Gm9899	-230	1700001C02Rik	112197
peak_E14_834	chr5	52189824	52191077	0.284783	37915	Dhx15	9230114K14Rik	-230	Dhx15	69
peak_E14_835	chr11	85352232	85353639	0.96269	8107	N/A	Bcas3	-231	Ppm1d	41692
peak_E14_836	chr2	50296092	50297172	0.764271	27176	Mmadhc	Gm13483	-231	Mmadhc	85
peak_E14_837	chr7	19175345	19177032	0.640894	44141	N/A	Eml2	-232	Snrpd2	26467
peak_E14_838	chr2	178413184	178415399	0.285832	30309	Ppp1r3d	Fam217b	-232	Ppp1r3d	181
peak_E14_839	chr5	33657172	33659249	0.822766	37509	Tacc3	Tmem129	-233	Tacc3	83
peak_E14_840	chr13	66932599	66934043	0.24506	13505	Ptdss1	Mterfd1	-233	Ptdss1	492
peak_E14_841	chr8	79711005	79712168	0.232053	48507	Abce1	Anapc10	-233	Abce1	154
peak_E14_842	chr11	119941188	119943869	1.34632	9513	Gm11767	Baiap2	-234	Gm11767	170
peak_E14_843	chr2	153345230	153346860	0.329937	29351	Asxl1	2500004C02Rik	-235	Asxl1	201
peak_E14_844	chr14	84442699	84443956	0.253731	16097	N/A	Pcdh17	-235	Gm24774	1037697
peak_E14_845	chr16	44557502	44559228	0.732481	19875	Boc	Mir3081	-236	Boc	532
peak_E14_846	chr10	88730533	88732142	0.352813	5341	Arl1	Gm4925	-236	Arl1	270
peak_E14_847	chr7	45459693	45460548	0.170884	44655	N/A	Ftl1	-236	Bax	6778
peak_E14_848	chr2	156007681	156008607	0.365232	29446	Ergic3	6430550D23Rik	-237	Ergic3	100
peak_E14_849	chr13	97747076	97748223	3.91243	14061	N/A	5330416C01Rik	-238	Gm10260	12939
peak_E14_850	chr3	95014420	95016933	1.35702	31958	N/A	Zfp687	-239	mmu-mir-7013	11509
peak_E14_851	chr11	119040284	119042135	0.612944	9448	N/A	Cbx8	-240	Cbx2	18248
peak_E14_852	chr8	60982481	60983912	0.588176	48230	Clcn3	B230317F23Rik	-240	Clcn3	104
peak_E14_853	chr2	130906041	130907231	0.29847	28819	Atrn	A730017L22Rik	-240	Atrn	142
peak_E14_854	chr8	119574308	119575681	0.172452	49627	Hsdl1	Dnaaf1	-240	Hsdl1	206
peak_E14_855	chr1	34438858	34440358	0.4508	331	Ccdc115	Imp4	-242	Ccdc115	64
peak_E14_856	chr10	118867644	118870648	1.15367	5896	N/A	Dyrk2	-243	4932442E05Rik	8321
peak_E14_857	chr9	111271045	111272657	0.432847	52758	Epm2aip1	Mlh1	-243	Epm2aip1	7
peak_E14_858	chr14	120388714	120389742	0.2367	16554	Mbnl2	Gm26679	-243	Mbnl2	113560
peak_E14_859	chr16	36071068	36072448	0.22035	19710	Ccdc58	Fam162a	-243	Ccdc58	99
peak_E14_860	chr5	21784551	21785527	0.198465	37248	Dnajc2	Psmc2	-243	Dnajc2	212
peak_E14_861	chr8	22756937	22758062	0.332012	47583	N/A	Plat	-244	Ap3m2	48155
peak_E14_862	chr14	61647797	61649611	0.976446	15539	DLEU2_6,Dleu2	Gm27017	-245	DLEU2_6	67
peak_E14_863	chr14	45350720	45351735	0.850024	15195	N/A	Styx	-245	Psmc6	21404
peak_E14_864	chr19	38223717	38225050	0.561252	25350	N/A	Fra10ac1	-245	Pde6c	91603
peak_E14_865	chr9	72274519	72275683	0.550436	52000	Zfp280d	RP23-292F17.5	-245	Zfp280d	223
peak_E14_866	chr17	15374508	15377937	1.05188	21281	A930024N18Rik	Dll1	-246	A930024N18Rik	1223
peak_E14_867	chr11	83302261	83303403	0.302897	8053	Ap2b1	Pex12	-246	Ap2b1	350
peak_E14_868	chr7	66108753	66109781	0.212924	45010	N/A	Chsy1	-247	Gm23042	10136
peak_E14_869	chr1	42693162	42696191	1.00638	565	2610017I09Rik	Gm20646	-248	2610017I09Rik	132
peak_E14_870	chr18	36559353	36561506	0.421167	23429	N/A	Ankhd1	-248	Slc4a9	32273
peak_E14_871	chr7	45759041	45760682	3.14057	44670	N/A	Sult2b1	-249	Fam83e	38650
peak_E14_872	chr1	143739092	143741158	1.36649	2345	N/A	Glrx2	-249	Trove2	36943
peak_E14_873	chr8	40307483	40308874	0.258435	47978	Fgf20,Micu3	mmu-mir-7666	-249	Fgf20	153
peak_E14_874	chr13	90089252	90090294	0.63243	13861	Tmem167	Xrcc4	-250	Tmem167	40
peak_E14_875	chr9	65908397	65909692	0.226576	51851	Csnk1g1	Trip4	-250	Csnk1g1	59
peak_E14_876	chr4	130047264	130048787	1.09693	35944	Col16a1	Gm12963	-251	Col16a1	186
peak_E14_877	chr18	62548135	62549183	0.345849	24014	Fbxo38	Spink10	-251	Fbxo38	84
peak_E14_878	chr9	43742780	43745866	0.83967	50987	N/A	Pvrl1	-252	Gm23326	161679
peak_E14_879	chr1	57377132	57378380	0.416428	786	1700066M21Rik	4930558J18Rik	-252	1700066M21Rik	137
peak_E14_880	chr5	135544637	135546112	0.383612	40388	N/A	Hip1	-252	Ccl26	18195
peak_E14_881	chr9	106438030	106438948	0.320101	52615	N/A	Acy1	-253	Rpl29	9036
peak_E14_882	chr11	17953283	17954149	0.230105	6370	Etaa1	2900053O20Rik	-253	Etaa1	159
peak_E14_883	chr1	77496623	77497423	0.28378	1216	Epha4	mmu-mir-6352	-255	Epha4	18065
peak_E14_884	chr7	99465008	99466488	0.221768	45837	N/A	Klhl35	-255	Snord15b	13959
peak_E14_885	chr4	150854701	150855713	0.297893	36758	Errfi1	1700045H11Rik	-258	Errfi1	1289
peak_E14_886	chr5	93092058	93094336	1.31653	38595	N/A	Sept11	-259	Gm22915	19337
peak_E14_887	chr4	9668391	9669648	0.439477	33345	Asph	Gm25677	-259	Asph	325
peak_E14_888	chr8	69790946	69791928	0.408921	48337	Atp13a1	Zfp866	-259	Atp13a1	275
peak_E14_889	chr17	57030825	57032709	0.870964	22217	N/A	Khsrp	-260	Slc25a41	9887
peak_E14_890	chr7	92741007	92742435	1.21732	45631	Rab30	4632427E13Rik	-262	Rab30	119
peak_E14_891	chr6	121081390	121082353	0.581477	43398	N/A	Mical3	-262	Gm4651	17408
peak_E14_892	chr14	64949139	64950424	1.20366	15664	Hmbox1	Ints9	-263	Hmbox1	69
peak_E14_893	chr11	112798875	112799669	0.160725	9006	N/A	Gm11681	-264	Sox9	17049
peak_E14_894	chr9	64175186	64176028	0.508649	51790	Rpl4	Gm22571	-265	Snord16a	185
peak_E14_895	chr17	33394044	33395242	0.382539	21762	N/A	Zfp101	-265	Zfp955b	104995
peak_E14_896	chr2	127247210	127248955	0.411135	28740	Tmem127	Ciao1	-266	Tmem127	175
peak_E14_897	chr10	128804732	128806087	0.237473	6137	N/A	Dnajc14	-266	Mmp19	14457
peak_E14_898	chr5	92042241	92043354	0.169742	38558	Cdkl2	Gm26582	-266	Cdkl2	245
peak_E14_899	chr11	23007315	23008845	0.158569	6461	N/A	Fam161a	-266	Cct4	17562
peak_E14_900	chr7	67803290	67804234	0.138736	45051	N/A	4833412C05Rik	-266	Ttc23	156353
peak_E14_901	chr2	153030324	153032845	0.853288	29329	N/A	Xkr7	-267	Ttll9	69100
peak_E14_902	chr3	104864111	104865494	0.428627	32199	N/A	St7l	-268	Rhoc	75792
peak_E14_903	chr8	123858453	123860334	0.352156	49915	Ccsap,Gm20388	Gm9901	-268	Ccsap	816
peak_E14_904	chr6	34780023	34781136	0.230185	41479	N/A	Agbl3	-268	Gm13862	30248
peak_E14_905	chr13	6547165	6548610	0.981658	12202	N/A	Pitrm1	-269	Pfkp	100890
peak_E14_906	chr5	114566843	114568646	1.34586	39345	N/A	Fam222a	-271	Gm13790	16456
peak_E14_907	chr1	33669347	33670767	0.22103	296	1700001G17Rik	Prim2	-271	1700001G17Rik	215
peak_E14_908	chr11	113683200	113685079	0.833213	9082	Fam104a	D11Wsu47e	-272	Fam104a	16
peak_E14_909	chr4	33923250	33925469	0.607582	33742	N/A	Cnr1	-272	Spaca1	125680
peak_E14_910	chr1	180850234	180851522	0.223279	3181	N/A	Sde2	-272	Gm24836	18110
peak_E14_911	chr18	33794399	33795384	0.175104	23320	N/A	Gm23639	-272	2410004N09Rik	0
peak_E14_912	chr2	156861985	156863724	1.32971	29475	5430405H02Rik	1110008F13Rik	-273	5430405H02Rik	91
peak_E14_913	chr2	164460603	164461854	0.321658	29769	Gm20458,Sys1	Gm14302	-273	Sys1	176
peak_E14_914	chr14	55014343	55016015	0.401968	15361	N/A	Ngdn	-274	Gm17428	38247
peak_E14_915	chr17	29549343	29550392	0.36296	21562	RP24-271E12.4,Tbc1d22b	Tmem217	-274	RP24-271E12.4	69
peak_E14_916	chr12	91400059	91401375	0.685852	11391	N/A	Tshr	-275	Gm25776	172855
peak_E14_917	chr10	20311776	20313363	0.259427	3967	Bclaf1	4933406P04Rik	-275	Bclaf1	101
peak_E14_918	chr14	31640721	31641585	0.208681	15065	Btd	Hacl1	-275	Btd	97
peak_E14_919	chr8	107095922	107096840	0.172348	49222	Terf2	mmu-mir-7075	-275	Terf2	164
peak_E14_920	chr4	91399564	91400959	0.26563	34905	N/A	Elavl2	-277	Gm12653	34883
peak_E14_921	chr11	21571399	21572514	0.883659	6443	Mdh1	Wdpcp	-278	Mdh1	237
peak_E14_922	chr9	13826323	13828448	0.441864	50230	N/A	Cep57	-278	Mtmr2	78976
peak_E14_923	chr6	41604407	41605999	0.289303	41625	N/A	Ephb6	-278	Trpv6	31202
peak_E14_924	chr13	98694741	98695483	0.288277	14093	N/A	Tmem171	-278	Fcho2	120337
peak_E14_925	chr14	24616324	24618252	0.433493	14878	4930542C16Rik	4931403M11Rik	-279	4930542C16Rik	23
peak_E14_926	chr10	89872483	89873976	0.266022	5358	N/A	Anks1b	-279	Uhrf1bp1l	128239
peak_E14_927	chr19	6276051	6277719	0.464441	24786	Ehd1	Gm14963	-280	Ehd1	161
peak_E14_928	chr15	68363036	68363881	0.185585	17672	N/A	Gm20732	-282	Gm10240	53640
peak_E14_929	chr5	143403490	143404573	0.289799	40742	Kdelr2	Gm20635	-283	Kdelr2	212
peak_E14_930	chr17	10839928	10841260	0.182403	21139	N/A	Pacrg	-283	Gm16169	32761
peak_E14_931	chr15	66831595	66832265	0.420844	17623	Tg	Sla	-284	Ndrg1	137710
peak_E14_932	chr8	46616816	46618152	0.330686	48052	Casp3	Ccdc111	-284	Casp3	36
peak_E14_933	chr8	33384990	33386632	0.250191	47832	N/A	Wrn	-284	Ubxn8	256165
peak_E14_934	chr4	12008920	12009735	0.203434	33380	N/A	Gm11840	-284	Gm26895	28659
peak_E14_935	chr2	19553605	19554796	1.0085	26285	N/A	4921504E06Rik	-286	Gm13348	82786
peak_E14_936	chr5	65536714	65538226	0.250664	38114	Ube2k	Smim14	-286	Ube2k	238
peak_E14_937	chr17	48432321	48433710	0.334975	22022	N/A	Apobec2	-287	Tspo2	18477
peak_E14_938	chr16	77012993	77014565	0.379092	20365	N/A	Usp25	-289	Gm11146	588315
peak_E14_939	chr19	41980459	41982436	0.214227	25436	N/A	Mms19	-290	Gm23113	6260
peak_E14_940	chr13	69610906	69612558	0.156828	13527	Gm17108,Nsun2	Srd5a1	-290	Gm17108	3169
peak_E14_941	chr9	72511311	72511937	0.123712	52005	N/A	Gm26266	-290	4930509E16Rik	20234
peak_E14_942	chr11	87126537	87127856	0.225262	8143	Trim37	Gm11491	-291	Trim37	120
peak_E14_943	chr18	77712994	77714842	0.138333	24427	8030462N17Rik	4930465K10Rik	-291	8030462N17Rik	92
peak_E14_944	chr1	143776524	143778196	0.625616	2346	Uchl5	Trove2	-292	Uchl5	83
peak_E14_945	chr17	12317949	12319236	0.527121	21197	Map3k4	4732491K20Rik	-292	Map3k4	68
peak_E14_946	chr16	58407795	58409343	1.1295	20087	Dcbld2	4930461C15Rik	-293	Dcbld2	127
peak_E14_947	chr2	58566273	58567913	0.925711	27347	N/A	Upp2	-293	Gm17409	96978
peak_E14_948	chr6	71271102	71272348	0.325278	42154	Smyd1,mmu-mir-8112	Krcc1	-293	mmu-mir-8112	55
peak_E14_949	chr4	108832838	108834976	0.292255	35334	N/A	Btf3l4	-293	A730015C16Rik	14712
peak_E14_950	chr17	33908097	33910204	0.993626	21775	BC051226	Daxx	-294	BC051226	59
peak_E14_951	chr8	113634281	113636301	0.699827	49414	N/A	Mon1b	-294	Adamts18	213324
peak_E14_952	chr2	93045150	93046580	0.436064	28055	N/A	Prdm11	-294	4631405J19Rik	15422
peak_E14_953	chr6	88841152	88843308	0.449105	42509	N/A	Abtb1	-295	Podxl2	32367
peak_E14_954	chr15	84230840	84232653	0.81097	18212	N/A	Parvb	-296	Samm50	39514
peak_E14_955	chr11	116842329	116844186	1.51826	9262	Jmjd6	Mettl23	-297	Jmjd6	192
peak_E14_956	chrX	133686789	133688175	0.163412	53820	Pcdh19	Gm26851	-297	Pcdh19	1511
peak_E14_957	chr4	150913586	150915885	1.19485	36760	N/A	Park7	-298	Errfi1	60817
peak_E14_958	chr2	91649526	91650631	0.247746	27987	Arhgap1	Zfp408	-299	Arhgap1	219
peak_E14_959	chr16	42303281	42304260	2.07885	19825	Gap43	mmu-mir-6540	-301	Gap43	36881
peak_E14_960	chr12	32953399	32954782	0.526695	10288	Sypl	4933406C10Rik	-301	Sypl	200
peak_E14_961	chr11	71436082	71436887	0.46323	7635	N/A	Gm16013	-304	Gm12324	221993
peak_E14_962	chr15	78529372	78530486	0.185931	17944	N/A	C1qtnf6	-304	Sstr3	14416
peak_E14_963	chr12	36156017	36157620	0.258136	10359	Bzw2	Ankmy2	-305	Bzw2	7
peak_E14_964	chr6	48840438	48841912	1.50615	41729	Tmem176b	Tmem176a	-307	Tmem176b	199
peak_E14_965	chr17	17623671	17625922	0.935893	21314	N/A	Lnpep	-307	Gm25927	205663
peak_E14_966	chr4	11965297	11967216	1.01903	33378	Pdp1	1700123M08Rik	-308	Pdp1	196
peak_E14_967	chr17	48408848	48410560	0.607132	22021	Nfya	Oard1	-309	Nfya	202
peak_E14_968	chr11	115419641	115420902	0.285267	9180	Kctd2	Atp5h	-309	Kctd2	144
peak_E14_969	chr9	35569299	35570648	0.681712	50744	Hyls1	Pate2	-310	Hyls1	425
peak_E14_970	chr5	36464440	36465823	0.532887	37630	Grpel1	2210406O10Rik	-310	Grpel1	134
peak_E14_971	chr3	54734353	54736144	0.34691	31303	Exosc8	Alg5	-310	Exosc8	145
peak_E14_972	chr12	85824262	85825402	0.189771	11262	Ttll5	0610007P14Rik	-310	Ttll5	123
peak_E14_973	chr5	116590664	116593593	5.26403	39475	N/A	Srrm4	-311	2410137F16Rik	153409
peak_E14_974	chr5	24423127	24424556	1.03885	37340	N/A	Cdk5	-311	Asic3	10391
peak_E14_975	chr8	120588510	120589922	0.558081	49747	Gins2,Gm20388	Gm10614	-314	Gins2	88
peak_E14_976	chr5	36483360	36485184	0.791541	37631	Tada2b	Ccdc96	-315	Tada2b	13
peak_E14_977	chr1	85927907	85928909	0.328668	1352	N/A	4933407L21Rik	-318	Gpr55	32647
peak_E14_978	chr13	48966990	48968947	0.224674	13026	Fam120a	Fam120aos	-318	Fam120a	49
peak_E14_979	chr7	30588225	30589865	1.35485	44373	N/A	Kmt2b	-319	Zbtb32	9824
peak_E14_980	chr11	3648239	3650023	0.50707	6167	N/A	Tug1	-319	Gm26393	7660
peak_E14_981	chr6	21214395	21215971	0.179128	41162	N/A	Kcnd2	-319	Gm26373	87028
peak_E14_982	chr9	49798684	49799414	0.914561	51253	N/A	Ncam1	-320	Gm25633	26926
peak_E14_983	chr15	44618730	44619909	0.412011	17249	N/A	Ebag9	-321	Pkhd1l1	161767
peak_E14_984	chr12	100186877	100188413	1.283	11603	N/A	Gm10433	-322	Gm26723	22169
peak_E14_985	chr17	32283680	32285183	0.240113	21754	N/A	Brd4	-322	Akap8	36722
peak_E14_986	chr13	38036702	38037816	0.193576	12733	Riok1	Cage1	-322	Riok1	271
peak_E14_987	chr7	45433790	45435253	0.13696	44654	Ruvbl2	Gys1	-322	Ruvbl2	3575
peak_E14_988	chr15	61983969	61986162	0.889909	17506	N/A	Myc	-325	H2afy3	234338
peak_E14_989	chr15	102404982	102407124	0.873397	18858	N/A	Sp1	-326	Gm23590	32174
peak_E14_990	chr2	127269535	127271186	0.154279	28741	Stard7	Gm10766	-328	Stard7	132
peak_E14_991	chr17	86947753	86948678	0.12671	22769	N/A	Atp6v1e2	-328	Tmem247	30868
peak_E14_992	chr1	81076747	81077760	0.570707	1264	N/A	Nyap2	-329	Gm5530	665716
peak_E14_993	chr6	140623117	140624673	0.215126	43749	N/A	Aebp2	-330	Gm25780	92933
peak_E14_994	chr6	83401047	83401818	0.190278	42335	Tet3	mmu-mir-6374	-330	Tet3	40243
peak_E14_995	chr5	149527834	149528860	0.587069	40902	Gm15997	Wdr95	-331	Gm15997	9683
peak_E14_996	chr8	95141963	95143781	0.441022	49014	N/A	Kifc3	-332	Katnb1	61672
peak_E14_997	chr17	72602909	72605173	0.404113	22463	N/A	Alk	-332	Gm26963	96404
peak_E14_998	chr5	107687765	107688932	0.963716	38970	N/A	Gm26692	-333	Gfi1	37457
peak_E14_999	chrX	12761306	12762578	0.447595	53331	Med14	Gm14634	-335	Med14	131
peak_E14_1000	chr7	25680322	25681320	0.362545	44229	N/A	B9d2	-336	Exosc5	21669
peak_E14_1001	chr6	95117307	95118630	0.874285	42713	Kbtbd8	1700010K10Rik	-337	Kbtbd8	229
peak_E14_1002	chr16	33380331	33381797	0.27399	19594	Zfp148	1700007L15Rik	-337	Zfp148	290
peak_E14_1003	chr18	84951169	84952556	0.251701	24639	Fbxo15	Timm21	-338	Fbxo15	16705
peak_E14_1004	chr3	51828271	51828875	0.190462	31214	Maml3	n-R5s196	-338	Gm10728	80243
peak_E14_1005	chr9	59750193	59751786	0.264131	51580	Myo9a	Senp8	-340	Myo9a	94
peak_E14_1006	chr16	32246260	32247511	0.231823	19567	Fbxo45	Wdr53	-341	Fbxo45	273
peak_E14_1007	chr11	66525096	66527178	1.94075	7473	N/A	Shisa6	-342	Gm12296	358103
peak_E14_1008	chr15	43476928	43477833	0.178217	17231	Emc2	Gm10373	-344	Emc2	152
peak_E14_1009	chr1	71652331	71653647	0.681747	1055	Fn1	Apol7d	-345	Fn1	182
peak_E14_1010	chr9	75409020	75410656	0.349493	52049	Mapk6	4933433G15Rik	-345	Mapk6	167
peak_E14_1011	chr19	32755754	32758549	0.325797	25303	N/A	Pten	-345	Papss2	137147
peak_E14_1012	chr6	30895931	30897173	0.379138	41321	Copg2	4930412F09Rik	-346	Copg2	187
peak_E14_1013	chr3	65657977	65659903	0.601817	31454	N/A	mmu-mir-8120	-347	Gm25755	112677
peak_E14_1014	chr10	88378799	88380056	0.248761	5338	Gm26546,Gnptab	Dram1	-347	Gnptab	202
peak_E14_1015	chr13	80885173	80886574	0.707541	13739	Arrdc3	1700023H06Rik	-349	Arrdc3	2464
peak_E14_1016	chr5	147076039	147077954	0.416947	40817	N/A	Polr1d	-349	Rps10-ps4	24057
peak_E14_1017	chr11	106159048	106161950	1.43737	8852	N/A	Gm10840	-350	Gm25556	26088
peak_E14_1018	chr15	87623476	87626282	1.07074	18405	N/A	Fam19a5	-350	mmu-mir-6393	171064
peak_E14_1019	chr8	72160450	72161960	0.801331	48418	Rab8a	Gm16091	-350	Rab8a	6
peak_E14_1020	chr15	39857484	39858150	0.52101	17181	N/A	Dpys	-350	Gm16291	60773
peak_E14_1021	chr18	55966949	55967651	0.989383	23862	N/A	Gm23335	-351	Gm22484	20227
peak_E14_1022	chr2	36216069	36216876	0.264835	26917	N/A	Gm13431	-352	Gm13429	13651
peak_E14_1023	chr11	3451416	3452821	0.606832	6159	Rnf185	8430429K09Rik	-353	Rnf185	245
peak_E14_1024	chr7	80026075	80027657	0.281693	45368	Zfp710	AC110903.1	-353	Zfp710	2053
peak_E14_1025	chr11	60878055	60879474	0.255484	7301	Tmem11	Gm26534	-353	Tmem11	508
peak_E14_1026	chr12	33146633	33148181	0.275397	10312	F730043M19Rik	Atxn7l1	-355	F730043M19Rik	179
peak_E14_1027	chr11	58977890	58978923	0.170849	7231	Trim11	2310058D17Rik	-356	Trim11	314
peak_E14_1028	chr16	18876106	18878150	0.575216	19252	Hira	Mrpl40	-361	Hira	63
peak_E14_1029	chr13	44455395	44455933	0.120668	12870	1700029N11Rik	Gm27007	-361	1700029N11Rik	15938
peak_E14_1030	chr5	143180062	143181245	0.155167	40731	Rbak	4933411G11Rik	-363	Rbak	122
peak_E14_1031	chr17	27554804	27557704	0.460647	21467	N/A	Hmga1	-365	AI413582	9478
peak_E14_1032	chr4	6990571	6991757	0.123873	33259	N/A	Tox	-365	Gm11804	48350
peak_E14_1033	chr6	30303630	30304847	0.273783	41297	Ube2h	1700095J07Rik	-366	Ube2h	301
peak_E14_1034	chr7	122066621	122068138	0.573025	46367	Ubfd1	Ears2	-368	Ubfd1	205
peak_E14_1035	chr17	25015262	25016779	0.192457	21366	N/A	Ift140	-370	Tmem204	65161
peak_E14_1036	chr17	32809409	32810136	0.177352	21759	N/A	Gm26693	-371	Zfp799	12428
peak_E14_1037	chr6	67114669	67115927	0.296452	42139	N/A	A430010J10Rik	-374	E230016M11Rik	78700
peak_E14_1038	chr13	43480840	43481855	0.160737	12816	N/A	Ranbp9	-374	Mcur1	78844
peak_E14_1039	chr1	98049052	98049841	0.732528	1641	B230216N24Rik,Pam	Gm24465	-375	B230216N24Rik	8234
peak_E14_1040	chr12	46818089	46820215	0.99757	10518	N/A	Nova1	-377	Gm25051	13655
peak_E14_1041	chr7	114414355	114416722	0.49841	46147	Pde3b	4933406I18Rik	-377	Pde3b	258
peak_E14_1042	chr9	53883224	53884185	0.480007	51342	N/A	Gm16380	-377	Sln	33454
peak_E14_1043	chr10	43477373	43480146	0.645506	4308	N/A	Bend3	-380	1700021F05Rik	62235
peak_E14_1044	chr4	125084705	125085949	0.184559	35715	Meaf6	Gm12932	-380	Meaf6	194
peak_E14_1045	chr8	121652457	121654112	1.7783	49785	Gm20388	Zcchc14	-383	Gm23299	13422
peak_E14_1046	chr10	58811936	58814213	0.502284	4498	Gm9987	Sh3rf3	-383	Gm9987	68
peak_E14_1047	chr10	127676583	127677635	0.321277	6098	Tmem194	Gm16230	-385	Tmem194	9966
peak_E14_1048	chr6	31665883	31667150	0.235755	41344	Gm13847	Gm13848	-385	Gm13846	15476
peak_E14_1049	chr13	24638206	24639700	0.652955	12450	Fam65b	C530050E15Rik	-386	Fam65b	56765
peak_E14_1050	chr5	34659784	34661286	0.26811	37539	Grk4	Nop14	-387	Grk4	157
peak_E14_1051	chr9	45634847	45635552	0.149667	51068	Dscaml1	Gm22069	-387	Cep164	193492
peak_E14_1052	chr11	60416536	60418342	0.400193	7296	Gid4	Atpaf2	-388	Gid4	295
peak_E14_1053	chr9	52167672	52169327	0.235559	51311	N/A	Zc3h12c	-388	mmu-mir-6244	52877
peak_E14_1054	chr16	96081280	96083290	0.281704	20781	Brwd1	1700093J21Rik	-390	Brwd1	143
peak_E14_1055	chr5	53142302	53143228	0.597216	37937	Sel1l3	n-R5s171	-394	Sel1l3	70687
peak_E14_1056	chr11	70646457	70647328	0.425963	7619	Slc25a11	Rnf167	-394	Slc25a11	166
peak_E14_1057	chr15	101223679	101225352	0.386264	18825	Grasp	A330009N23Rik	-394	Grasp	309
peak_E14_1058	chr1	155972518	155974047	0.323076	2592	N/A	Cep350	-395	Gm23744	18709
peak_E14_1059	chr13	57907238	57908726	0.268375	13373	N/A	Spock1	-395	Mir874	115218
peak_E14_1060	chr9	22677769	22679664	1.62067	50368	Bbs9	Gm16164	-398	U4	94119
peak_E14_1061	chr5	33628777	33630274	0.329199	37507	Fam53a	Gm9903	-399	Fam53a	110
peak_E14_1062	chr17	53688911	53690553	0.253108	22154	N/A	Sgol1	-399	Kat2b	122762
peak_E14_1063	chr3	8666498	8668381	0.684687	30547	N/A	Hey1	-400	Gm23670	12038
peak_E14_1064	chr5	142878352	142879195	0.336959	40715	Fbxl18	D430018E03Rik	-400	Fbxl18	16648
peak_E14_1065	chr4	97757126	97758452	0.302563	34999	E130114P18Rik	Gm12676	-400	E130114P18Rik	20259
peak_E14_1066	chr14	48198037	48198594	0.147903	15256	Peli2	Gm6498	-400	Peli2	77447
peak_E14_1067	chr2	117119888	117122054	0.533371	28521	N/A	Spred1	-402	Gm13981	65406
peak_E14_1068	chr2	143545106	143546400	0.488413	29107	C630020P19Rik	Pcsk2	-402	C630020P19Rik	2084
peak_E14_1069	chr10	41809214	41810807	0.176314	4251	N/A	Cep57l1	-403	Mir3473b	139272
peak_E14_1070	chr6	113075927	113077993	0.845873	43140	Gt(ROSA)26Sor	Setd5	-404	Gt(ROSA)26Sor	231
peak_E14_1071	chr4	55532092	55533653	1.50636	34220	N/A	Klf4	-406	Gm12507	24579
peak_E14_1072	chr4	82504063	82508294	1.46365	34668	N/A	Nfib	-408	n-R5s188	66769
peak_E14_1073	chr2	53190612	53192744	0.506712	27271	N/A	Arl6ip6	-409	Gm25898	83163
peak_E14_1074	chr4	125489470	125491108	0.881468	35745	N/A	Grik3	-410	1700041M05Rik	261693
peak_E14_1075	chr19	28010346	28012573	0.598035	25240	N/A	Rfx3	-411	Gm20407	17263
peak_E14_1076	chr12	64965313	64966581	0.523835	10769	Fam179b	Klhl28	-411	Fam179b	206
peak_E14_1077	chr10	110918562	110920960	1.3325	5756	N/A	Csrp2	-415	Zdhhc17	90305
peak_E14_1078	chr4	147868088	147869038	0.277276	36613	Miip	Fv1	-415	Miip	253
peak_E14_1079	chr8	121906477	121908357	0.21018	49800	Gm20388,Slc7a5	BC048644	-415	Slc7a5	277
peak_E14_1080	chr4	128845301	128846259	1.18151	35879	N/A	Gm12968	-416	Gm12969	23616
peak_E14_1081	chrX	99819564	99821645	0.438739	53713	N/A	Tmem28	-416	Pcna-ps1	24134
peak_E14_1082	chr5	110769766	110771297	0.319524	39017	Ep400	Gm15559	-417	Ep400	186
peak_E14_1083	chr4	129057640	129059163	0.173939	35896	Rnf19b	1700086P04Rik	-418	Rnf19b	131
peak_E14_1084	chr7	4924608	4926241	0.760628	44031	N/A	Ssc5d	-419	Nat14	3174
peak_E14_1085	chr9	101073199	101075410	0.660138	52430	N/A	Msl2	-422	Ppp2r3a	177528
peak_E14_1086	chr9	45429947	45433368	1.61287	51052	Dscaml1	4833428L15Rik	-425	Dscaml1	1365
peak_E14_1087	chr11	95309140	95310866	1.09319	8383	Kat7	Gm11520	-425	Kat7	243
peak_E14_1088	chr7	83658515	83659778	1.42462	45509	Il16	2310044K18Rik	-428	Stard5	27147
peak_E14_1089	chr19	44407496	44408783	0.461224	25491	N/A	Scd1	-430	Scd4	75048
peak_E14_1090	chr5	115730894	115733211	0.831379	39409	N/A	Ccdc64	-431	Gm13841	70142
peak_E14_1091	chr7	126941298	126942124	0.790054	46534	Kctd13	Gm21984	-432	Asphd1	7871
peak_E14_1092	chr5	24350920	24353159	1.37093	37336	N/A	Kcnh2	-435	Gm15589	18117
peak_E14_1093	chr5	30887277	30889722	0.741648	37470	N/A	Agbl5	-435	Tmem214	18921
peak_E14_1094	chr2	156915517	156916119	0.513827	29480	N/A	Gm14278	-435	Gm14248	26355
peak_E14_1095	chr15	76520594	76524537	0.410893	17879	N/A	Scrt1	-436	Fbxl6	16181
peak_E14_1096	chr7	97578497	97581371	0.557528	45785	Rsf1	Aamdc	-437	Rsf1	39
peak_E14_1097	chr18	24602602	24604444	0.135738	23146	Slc39a6	Elp2	-437	Slc39a6	294
peak_E14_1098	chr2	80128700	80130058	1.38004	27902	N/A	Pde1a	-440	Frzb	318246
peak_E14_1099	chr2	73385844	73387215	0.134804	27705	Gpr155	D230022J07Rik	-440	Gpr155	43
peak_E14_1100	chr8	105289014	105290926	0.231223	49175	Exoc3l	4931428F04Rik	-442	Exoc3l	6128
peak_E14_1101	chr16	20517777	20518641	0.283987	19263	Dvl3	Gm16618	-443	Dvl3	1146
peak_E14_1102	chr2	15054705	15055959	1.72385	26239	Arl5b	Nsun6	-448	Arl5b	5938
peak_E14_1103	chr5	34573007	34574396	0.216798	37536	Add1	mmu-mir-7036b	-449	Add1	38
peak_E14_1104	chr7	63444311	63445651	0.43573	44924	Otud7a	4930554H23Rik	-452	Otud7a	231
peak_E14_1105	chr18	74063672	74065623	0.523639	24322	Mapk4	Gm9925	-454	Mapk4	282
peak_E14_1106	chr3	92573806	92574534	0.326212	31932	N/A	Ivl	-455	Smcp	14827
peak_E14_1107	chrX	58030057	58031052	0.20679	53508	N/A	Zic3	-455	Gm25023	41082
peak_E14_1108	chr5	144767548	144769126	0.734568	40775	N/A	Trrap	-456	mmu-mir-7039	128479
peak_E14_1109	chr12	87199527	87200645	0.259496	11341	Tmed8	Samd15	-456	Tmed8	143
peak_E14_1110	chr7	29517973	29519523	0.256118	44335	N/A	4932431P20Rik	-456	n-R5s153	138528
peak_E14_1111	chrX	166660611	166662524	0.987481	54085	N/A	Gm1720	-457	Gm15223	175966
peak_E14_1112	chr16	11007901	11008978	0.640363	19121	Litaf	Gm4262	-458	Gm24961	14054
peak_E14_1113	chr2	127520935	127522722	0.633099	28746	N/A	Kcnip3	-458	Prom2	19639
peak_E14_1114	chr5	123748753	123749781	0.182818	39815	Rsrc2	Kntc1	-458	Rsrc2	145
peak_E14_1115	chr19	57360468	57362001	0.639798	25824	Fam160b1	B230217O12Rik	-459	Fam160b1	226
peak_E14_1116	chr12	29526825	29529016	1.8057	10185	N/A	Myt1l	-463	Tpo	604704
peak_E14_1117	chr9	88599366	88600049	0.368702	52214	Gm26567	9430037G07Rik	-464	Gm26567	52
peak_E14_1118	chr15	36608857	36610020	0.60531	17098	N/A	Pabpc1	-465	Ywhaz	185100
peak_E14_1119	chr8	54953993	54954525	0.200771	48176	N/A	Gpm6a	-468	n-R5s98	87999
peak_E14_1120	chr11	79703199	79705112	0.292393	7946	N/A	Gm11205	-474	Gm23293	108991
peak_E14_1121	chr16	25057971	25060356	3.30966	19381	N/A	A230028O05Rik	-475	Gm22672	174991
peak_E14_1122	chr17	8524238	8525554	0.351718	21047	N/A	Pde10a	-475	Gm17087	42054
peak_E14_1123	chr14	66343167	66344487	0.572829	15700	N/A	Stmn4	-476	Trim35	46797
peak_E14_1124	chr1	72253936	72255123	0.472512	1068	D230017M19Rik	Gm25939	-478	Gm24497	10317
peak_E14_1125	chr9	103422597	103423599	1.1767	52521	N/A	5830418P13Rik	-479	Bfsp2	57230
peak_E14_1126	chr1	75142238	75143456	0.375609	1128	Fam134a	Cnppd1	-479	Fam134a	62
peak_E14_1127	chr7	119184022	119185688	0.47543	46312	N/A	Gpr139	-481	Gm23321	121393
peak_E14_1128	chr9	107927604	107928365	0.394139	52683	N/A	Actl11	-484	Mst1r	21096
peak_E14_1129	chr11	69395641	69396599	0.87862	7566	Lsmd1	Cyb5d1	-489	Lsmd1	474
peak_E14_1130	chr2	18996803	18998903	0.459875	26276	Pip4k2a	4930426L09Rik	-489	Pip4k2a	273
peak_E14_1131	chr8	84197360	84198956	0.189909	48576	N/A	Gm26887	-491	Zswim4	38884
peak_E14_1132	chr7	12921213	12922381	0.14464	44065	N/A	Rps5	-492	Zscan22	23962
peak_E14_1133	chr3	89336396	89338311	0.287446	31879	Efna4	4731419I09Rik	-496	Efna4	675
peak_E14_1134	chr16	88825748	88826894	0.467393	20543	4930553J12Rik	Krtap14	-499	4930553J12Rik	6107
peak_E14_1135	chr3	84813766	84815766	0.32695	31767	Arfip1	Fbxw7	-501	Tmem154	148575
peak_E14_1136	chr5	117976413	117977712	0.241335	39532	Fbxo21	Gm25343	-502	Fbxo21	293
peak_E14_1137	chr10	62339168	62341064	0.245855	4636	Hk1	2210417K05Rik	-505	Hk1	39792
peak_E14_1138	chr4	3835144	3836170	0.229759	33204	Rps20	Gm24016	-511	Rps20	8
peak_E14_1139	chr3	34322282	34323320	2.37159	30897	Sox2ot	Gm20446	-512	Gm20514	28914
peak_E14_1140	chr11	108180866	108181800	0.476917	8908	Prkca	Gm11655	-516	Prkca	162595
peak_E14_1141	chr11	60726629	60728932	0.369037	7300	N/A	Flii	-517	Llgl1	28058
peak_E14_1142	chr3	68332480	68332876	0.209246	31513	Schip1	Gm10292	-518	Gm22073	215030
peak_E14_1143	chr7	141539133	141541620	2.07389	47052	N/A	Chid1	-519	Tspan4	65137
peak_E14_1144	chr2	136744738	136745534	1.581	28969	Snap25	Gm14053	-521	Snap25	31684
peak_E14_1145	chr3	38884139	38888698	0.698086	31005	C230034O21Rik	Fat4	-521	C230034O21Rik	1841
peak_E14_1146	chr7	127016290	127017723	0.189713	46539	Pagr1a,Prrt2	Pagr1b	-522	Pagr1a	3321
peak_E14_1147	chr16	17124478	17125562	0.225262	19205	2610318N02Rik	Mir301b	-524	2610318N02Rik	86
peak_E14_1148	chr18	82909303	82911404	0.276573	24569	N/A	Zfp516	-525	4930445N18Rik	54460
peak_E14_1149	chr19	23133579	23135168	0.49788	25104	N/A	2410080I02Rik	-526	Smc5	139524
peak_E14_1150	chr5	111002826	111004406	2.19486	39034	Ttc28	Mir701	-527	Gm15988	5230
peak_E14_1151	chr6	39871203	39873793	1.40549	41588	N/A	Gm26833	-527	Ndufb2	279925
peak_E14_1152	chr8	4676950	4678917	1.18299	47209	Gm7461	Gm6410	-528	Gm7461	432
peak_E14_1153	chr7	98145467	98146596	0.627495	45791	Capn5	Omp	-529	Capn5	32243
peak_E14_1154	chr4	136052705	136053731	0.125868	36221	N/A	Rpl11	-533	Gm13009	21754
peak_E14_1155	chr4	58177397	58178026	0.121221	34283	Svep1	Gm26889	-535	Svep1	28885
peak_E14_1156	chr18	54989708	54991725	1.68489	23807	Gm4221	Zfp608	-536	Gm4221	407
peak_E14_1157	chr8	120226810	120230726	0.705996	49669	Gm20388	A330074K22Rik	-538	6430548M08Rik	114617
peak_E14_1158	chr7	46099680	46101192	0.463369	44686	N/A	Kcnj11	-539	Nomo1	66739
peak_E14_1159	chr11	62028472	62028997	0.267948	7341	N/A	Specc1	-541	Gm12273	77820
peak_E14_1160	chr17	57247182	57249185	0.196055	22221	N/A	Gpr108	-542	Tnfsf9	142799
peak_E14_1161	chr19	48240830	48241545	0.139809	25633	Sorcs3	Gm23857	-542	Sorcs3	35163
peak_E14_1162	chr7	19148690	19149655	0.28318	44134	Qpctl	Snrpd2	-549	Qpctl	24
peak_E14_1163	chr11	77492605	77493416	0.174262	7850	N/A	Git1	-551	2210008F06Rik	3157
peak_E14_1164	chr4	99656027	99658352	0.180984	35061	Foxd3	Gm23366	-552	Foxd3	891
peak_E14_1165	chr5	122252024	122252872	1.04073	39740	Tctn1	Gm15481	-553	Tctn1	12012
peak_E14_1166	chr6	134928061	134929141	0.381824	43597	N/A	RP23-45G16.5	-553	Cdkn1b	8201
peak_E14_1167	chr2	30719633	30721592	0.652102	26658	N/A	Gm14488	-555	1700001O22Rik	83023
peak_E14_1168	chr17	35028130	35029017	0.548488	21807	N/A	Sapcd1	-557	Vwa7	11995
peak_E14_1169	chr2	116065095	116067713	1.1733	28506	2700033N17Rik	Meis2	-565	2700033N17Rik	1040
peak_E14_1170	chr9	95558853	95559650	0.391106	52291	N/A	Paqr9	-565	Gm16126	89220
peak_E14_1171	chrX	73063808	73064633	0.220281	53573	N/A	Pnma3	-566	Xlr4a	18258
peak_E14_1172	chr7	44590353	44592033	0.557032	44612	Kcnc3	Gm15396	-569	Kcnc3	530
peak_E14_1173	chr4	106256088	106256834	0.247078	35241	Gm12724	Gm12731	-569	Gm12724	15246
peak_E14_1174	chr1	93342476	93344243	1.47374	1587	Ppp1r7	Pask	-570	Ppp1r7	506
peak_E14_1175	chr16	60604800	60606845	0.450235	20107	Gm9017	Epha6	-574	Gm9017	1057
peak_E14_1176	chr2	78656466	78657231	0.261087	27862	N/A	Gm14463	-580	Gm14464	59180
peak_E14_1177	chr15	75856038	75857580	4.00557	17852	N/A	Gm9568	-581	Mroh6	31961
peak_E14_1178	chr11	51999597	52000944	0.50903	7055	Gm26551,Ube2b	Gm12204	-582	Ube2b	214
peak_E14_1179	chr8	57486611	57488329	0.42383	48195	Sap30	2500002B13Rik	-583	Sap30	390
peak_E14_1180	chr8	34326983	34327670	0.205429	47857	N/A	Gm4889	-583	Tmem66	172764
peak_E14_1181	chr10	115383959	115386087	0.764052	5831	Zfc3h1	Thap2	-588	Zfc3h1	65
peak_E14_1182	chr6	140747482	140748133	0.257409	43758	Gm11077	Rpl38-ps2	-591	Gm11077	18524
peak_E14_1183	chr5	143356468	143357025	0.191373	40738	N/A	Grid2ip	-591	0610040B10Rik	27500
peak_E14_1184	chr14	115041852	115042718	0.180696	16449	N/A	Mir17hg	-593	4930505G20Rik	367267
peak_E14_1185	chr8	86884368	86885819	1.00798	48676	N4bp1	RP23-279M5.1	-594	N4bp1	165
peak_E14_1186	chr11	87108465	87110142	0.668129	8142	Ska2	Prr11	-595	Ska2	70
peak_E14_1187	chr17	35235467	35237309	0.343231	21818	Atp6v1g2	Nfkbil1	-596	Atp6v1g2	2729
peak_E14_1188	chr11	87318889	87319906	0.360585	8145	Ppm1e	Gm22883	-598	Gm11490	14725
peak_E14_1189	chr2	163092090	163092510	0.185285	29728	N/A	Gm22174	-598	mmu-mir-7003	24211
peak_E14_1190	chr9	29058744	29059648	2.1601	50549	Ntm	Gm15520	-602	Gm15521	533314
peak_E14_1191	chr2	165884407	165886305	0.609346	29857	N/A	Zmynd8	-605	Gm11465	5332
peak_E14_1192	chr7	124491820	124492773	1.5079	46428	Gm15339	Gm23168	-609	Gm15339	2005
peak_E14_1193	chr1	171503051	171504496	0.781048	2960	Alyref2,B930036N10Rik	Gm24871	-610	Alyref2	296
peak_E14_1194	chr11	11113503	11114764	0.604964	6332	N/A	Vwc2	-610	Gm26458	313379
peak_E14_1195	chr19	5487584	5489668	0.403179	24757	N/A	Mus81	-610	Efemp2	13939
peak_E14_1196	chr12	71136925	71137648	0.211414	10859	2700049A03Rik	Timm9	-611	2700049A03Rik	439
peak_E14_1197	chr3	135824413	135824916	1.01504	32755	N/A	Slc39a8	-614	Gm9799	97327
peak_E14_1198	chr3	142880889	142882870	0.493625	32874	Pkn2	9530052C20Rik	-615	Pkn2	125
peak_E14_1199	chr10	11387834	11388619	0.759451	3799	Epm2a	Gm16207	-623	Epm2a	44823
peak_E14_1200	chr16	91646674	91648479	0.382505	20645	Son	Gart	-624	Son	71
peak_E14_1201	chr11	66955688	66956368	0.140719	7482	N/A	9130409J20Rik	-624	Pirt	44048
peak_E14_1202	chr14	32022281	32023144	0.762473	15078	N/A	Gm26045	-631	Dph3	62897
peak_E14_1203	chr8	81340759	81343092	1.3532	48529	N/A	Inpp4b	-636	4930579O11Rik	325193
peak_E14_1204	chr17	64754411	64755055	0.760581	22298	Man2a1	Gm17133	-637	4930583I09Rik	81338
peak_E14_1205	chr13	103920004	103922301	1.5965	14225	N/A	Erbb2ip	-638	Nln	188462
peak_E14_1206	chr12	33093153	33093876	0.160771	10303	N/A	Cdhr3	-639	Gm22904	31074
peak_E14_1207	chr7	19385488	19386515	2.11077	44153	Ercc2,Gm26852	Mir343	-641	Ercc2	3992
peak_E14_1208	chr4	107095839	107096659	0.93768	35278	N/A	Cdcp2	-641	Cyb5rl	29231
peak_E14_1209	chr11	117263479	117264678	0.458803	9299	Sept9	Gm16045	-641	Sept9	64418
peak_E14_1210	chr10	9900155	9902497	0.562947	3780	N/A	Stxbp5	-643	Adgb	571000
peak_E14_1211	chrX	102251224	102252530	0.211091	53738	Cited1	Gm14858	-644	Cited1	304
peak_E14_1212	chr13	113033938	113035528	4.03783	14434	N/A	Cdc20b	-645	Gm10735	7510
peak_E14_1213	chr8	31918508	31919192	0.295057	47797	N/A	Nrg1	-647	Gm5908	558479
peak_E14_1214	chr7	96863596	96864457	0.181007	45756	Tenm4	Gm25712	-647	Gm22226	56076
peak_E14_1215	chr14	105896749	105898193	0.445243	16384	N/A	Spry2	-652	Gm22406	80564
peak_E14_1216	chr16	94369912	94371973	0.81873	20747	Ttc3	Pigp	-653	Ttc3	325
peak_E14_1217	chr4	129624085	129625120	0.330859	35919	N/A	Ccdc28b	-655	Txlna	16463
peak_E14_1218	chr15	34139774	34140295	0.223648	17058	Mtdh	Gm24500	-658	Mtdh	57316
peak_E14_1219	chr4	139589364	139589924	0.288311	36387	Iffo2	Gm25571	-667	Iffo2	57956
peak_E14_1220	chr2	25289944	25291158	0.167678	26361	Lrrc26	E130003G02Rik	-668	Lrrc26	637
peak_E14_1221	chr17	29133945	29134809	1.60972	21539	N/A	Rab44	-678	Rpl35a-ps3	2927
peak_E14_1222	chr5	123132123	123134163	0.355973	39780	Gm26745	Rhof	-682	AI480526	8523
peak_E14_1223	chr19	38263733	38264462	0.245533	25355	N/A	Lgi1	-684	Pde6c	131317
peak_E14_1224	chr11	109648365	109649076	0.241209	8952	N/A	Prkar1a	-684	Gm11685	32401
peak_E14_1225	chr6	148259948	148260974	1.88103	43965	Tmtc1	Gm15763	-688	Tmtc1	183928
peak_E14_1226	chr11	116127247	116128550	0.241555	9211	Trim65	Trim47	-688	Trim65	3226
peak_E14_1227	chr14	32192504	32192972	0.135231	15081	Timm23	Gm23946	-688	Timm23	9160
peak_E14_1228	chr1	32568911	32569311	0.164645	279	Khdrbs2	Gm24732	-690	Khdrbs2	396306
peak_E14_1229	chr7	46239893	46240691	0.314762	44697	N/A	Otog	-694	Nomo1	206595
peak_E14_1230	chr19	5802370	5804365	0.437598	24767	N/A	Malat1	-695	Gm20417	5806
peak_E14_1231	chr7	29069592	29072221	3.08122	44299	Ryr1	Gm26604	-696	Mir1963	12788
peak_E14_1232	chr4	129285811	129288028	0.484101	35907	N/A	Sync	-697	Gm12976	24955
peak_E14_1233	chr11	101551880	101553275	0.411815	8702	Nbr1	Brca1	-698	Nbr1	429
peak_E14_1234	chr12	91682825	91685100	2.69971	11404	Gm8378,Ston2	Gm16876	-702	Gm8378	2106
peak_E14_1235	chr9	54707091	54708128	0.139682	51365	Dnaja4	Gm22872	-703	Dnaja4	8051
peak_E14_1236	chr8	47673150	47676222	1.19924	48069	Ing2	AA386476	-704	Ing2	472
peak_E14_1237	chr12	111164123	111167196	0.464441	12000	4930595D18Rik	Traf3	-710	4930595D18Rik	18832
peak_E14_1238	chr11	67077296	67077880	0.536588	7493	N/A	Myh3	-711	Sco1	24919
peak_E14_1239	chr16	74410893	74412521	0.782524	20326	N/A	Robo2	-718	Gm24272	437267
peak_E14_1240	chr8	87957728	87962901	1.92265	48729	N/A	Zfp423	-719	Gm2716	158293
peak_E14_1241	chr1	178527190	178529607	0.255979	3105	N/A	Kif26b	-726	Efcab2	122518
peak_E14_1242	chr6	125166593	125167797	0.373257	43455	N/A	Gapdh	-728	Scarna10	19488
peak_E14_1243	chr1	75477079	75480520	0.612886	1150	Chpf	Tmem198	-732	Chpf	672
peak_E14_1244	chr8	36406559	36407401	0.880085	47935	N/A	Gm26150	-736	D8Ertd82e	312153
peak_E14_1245	chr19	10202915	10203619	1.00738	24901	Fen1	Tmem258	-746	Fen1	902
peak_E14_1246	chr10	128589997	128590799	0.1582	6129	N/A	Erbb3	-746	Rps26	36108
peak_E14_1247	chr4	102758753	102760802	1.60599	35119	N/A	Sgip1	-747	Gm24869	22966
peak_E14_1248	chr12	61522284	61524117	0.715681	10748	N/A	Lrfn5	-747	Gm23059	787703
peak_E14_1249	chr13	109902216	109903903	0.257986	14346	Pde4d	Mir1904	-749	Gm10737	214838
peak_E14_1250	chr5	140605042	140608135	2.29922	40593	N/A	Lfng	-752	Ttyh3	42443
peak_E14_1251	chr2	32094437	32095100	0.218897	26727	N/A	Ppapdc3	-759	mmu-mir-7674	43823
peak_E14_1252	chr12	87066254	87067170	1.07857	11337	Tmem63c	Gm15745	-764	Gm25847	31947
peak_E14_1253	chr2	166655163	166656651	1.47556	29932	Prex1	Gm23152	-765	Prex1	57925
peak_E14_1254	chr3	88202708	88208014	1.15517	31834	N/A	AI849053	-766	AW047730	4739
peak_E14_1255	chr5	66889243	66889952	0.489186	38172	Limch1	Gm6517	-766	Gm15949	96044
peak_E14_1256	chr11	105125387	105125925	0.193241	8828	N/A	Mettl2	-768	Gm11620	40964
peak_E14_1257	chr2	162756166	162756904	0.170007	29722	N/A	Gm22936	-773	Gm24478	59933
peak_E14_1258	chr19	8952063	8954082	1.67156	24887	N/A	Tut1	-777	Mta2	11198
peak_E14_1259	chr6	58907579	58908228	0.303578	42065	Herc3	Nap1l5	-777	Herc3	74204
peak_E14_1260	chr3	65391971	65393074	0.419956	31448	Ssr3	Gm5540	-778	Ssr3	101
peak_E14_1261	chr4	148914728	148915485	0.144686	36689	Casz1	Gm15969	-782	Gm13205	33808
peak_E14_1262	chrX	73966145	73968149	0.15692	53588	N/A	Hcfc1	-790	Mir5132	56451
peak_E14_1263	chr6	32048840	32050068	3.22306	41361	N/A	1700012A03Rik	-791	Gm13849	262780
peak_E14_1264	chr9	120024056	120024733	0.453072	53019	Cx3cr1	Xirp1	-796	Cx3cr1	43889
peak_E14_1265	chr4	116074730	116077008	0.67823	35402	Lrrc41	Uqcrh	-798	Lrrc41	601
peak_E14_1266	chr2	157562903	157563613	0.207378	29533	Blcap	Gm23134	-811	Nnat	3181
peak_E14_1267	chr1	87574063	87575320	0.456439	1382	Neu2	Ngef	-821	Gm17181	60517
peak_E14_1268	chr1	59762616	59764297	0.152827	841	N/A	Bmpr2	-822	Snord11	58667
peak_E14_1269	chr9	72968083	72969470	3.72378	52023	Dyx1c1,Gm20510	Gm23567	-825	Gm20510	9925
peak_E14_1270	chr3	129970477	129971596	2.43122	32694	N/A	Ccdc109b	-830	Casp6	69612
peak_E14_1271	chr12	5373559	5376514	1.99876	9642	Klhl29	2810032G03Rik	-833	Klhl29	646
peak_E14_1272	chr1	60179986	60181337	0.226092	846	N/A	Nbeal1	-833	Gm15464	63407
peak_E14_1273	chr18	61637523	61640103	1.0667	23995	N/A	Gm20748	-839	Mir145	9090
peak_E14_1274	chr11	102731204	102731918	0.407365	8758	Gm11637	Gm16342	-843	Gm11637	502
peak_E14_1275	chr11	101029067	101029914	1.97721	8675	Atp6v0a1	mmu-mir-6928	-849	Atp6v0a1	20039
peak_E14_1276	chr6	136827518	136828468	0.132314	43666	Wbp11	BC049715	-849	Wbp11	240
peak_E14_1277	chr4	140774764	140775416	0.289856	36489	N/A	Padi4	-854	Padi3	35558
peak_E14_1278	chr4	107801367	107804479	0.757895	35303	Lrp8	Gm12908	-859	Lrp8	663
peak_E14_1279	chr17	45208758	45209452	0.208208	21904	N/A	Gm24979	-860	Cdc5l	224602
peak_E14_1280	chr11	117521665	117523806	1.98662	9336	N/A	Gm11734	-867	Gm11733	38368
peak_E14_1281	chr1	182763471	182764581	1.33886	3256	N/A	Susd4	-868	Capn8	199020
peak_E14_1282	chr9	102990490	102991561	1.11161	52509	N/A	Gm25842	-869	n-R5s89	20495
peak_E14_1283	chr8	121829035	121830090	0.247689	49792	Gm20388,Klhdc4	Gm24283	-873	Klhdc4	7
peak_E14_1284	chr11	99385865	99387066	0.91214	8578	Krt10	Gm11940	-874	Krt10	2899
peak_E14_1285	chr18	56220782	56221131	0.172106	23871	N/A	Gm25476	-877	Gm23555	27958
peak_E14_1286	chr17	35241107	35242492	0.298596	21819	Ddx39b	Gm22589	-878	Ddx39b	54
peak_E14_1287	chr1	138847839	138849076	0.216775	2309	N/A	Lhx9	-878	2310009B15Rik	8397
peak_E14_1288	chr12	15814773	15817467	0.967106	9848	Trib2	Gm5432	-882	Trib2	665
peak_E14_1289	chr8	87046423	87047184	0.351879	48678	N/A	Rps13-ps1	-885	RP23-279M5.3	144351
peak_E14_1290	chr1	128592680	128593678	0.23414	1961	N/A	Cxcr4	-889	Gm23902	103140
peak_E14_1291	chr13	104286648	104287316	0.707598	14239	N/A	Adamts6	-890	Cenpk	57595
peak_E14_1292	chr13	75930941	75931498	0.827401	13650	Rhobtb3	Gm15528	-891	Rhobtb3	12648
peak_E14_1293	chr3	79195168	79195793	1.13545	31653	N/A	Gm24150	-893	Gm23440	215559
peak_E14_1294	chr3	103170340	103171182	0.390311	32145	N/A	Bcas2	-893	Gm27024	9682
peak_E14_1295	chr6	51431373	51432172	0.246363	41809	N/A	Nfe2l3	-897	Hnrnpa2b1	38122
peak_E14_1296	chr11	69073318	69073860	0.150301	7547	N/A	Gm12306	-900	Snord118	163
peak_E14_1297	chr7	118595970	118596813	0.438601	46286	N/A	Tmc5	-905	Gde1	109387
peak_E14_1298	chr13	84065308	84066065	0.577591	13809	N/A	Gm17750	-914	A230107N01Rik	156489
peak_E14_1299	chr5	134615593	134616289	0.25041	40352	N/A	Lat2	-918	Eif4h	23407
peak_E14_1300	chr17	8370469	8372471	1.61614	21042	Sft2d1	T2	-925	Gm16702	17998
peak_E14_1301	chr7	19240852	19241542	0.202258	44143	Opa3	Gm25134	-932	Opa3	12815
peak_E14_1302	chr11	102625003	102625699	0.157001	8754	N/A	2810433D01Rik	-935	Fzd2	20921
peak_E14_1303	chr4	88031114	88034015	1.20246	34836	Mllt3	Gm12631	-936	Mllt3	800
peak_E14_1304	chr6	83509240	83510124	1.60946	42344	N/A	Gm25738	-937	Actg2	26583
peak_E14_1305	chrX	94234161	94235577	0.432432	53653	N/A	Klhl15	-941	Gm14826	83591
peak_E14_1306	chr3	94371413	94372289	2.34697	31942	N/A	Rorc	-942	C2cd4d	9408
peak_E14_1307	chr1	37997632	37998891	0.76087	427	Eif5b	Txndc9	-946	Eif5b	252
peak_E14_1308	chr13	83737313	83738406	0.150555	13794	C130071C03Rik	Mir9-2	-946	C130071C03Rik	16479
peak_E14_1309	chr9	58062425	58063249	0.480157	51489	Ccdc33	Stra6	-950	Gm16130	30564
peak_E14_1310	chr12	84924118	84924808	0.207885	11231	Arel1	Gm17193	-951	Gm17139	6316
peak_E14_1311	chr5	35916557	35917334	0.178597	37596	Afap1	H2af-ps	-951	Afap1	23627
peak_E14_1312	chr7	83882035	83884987	0.951009	45516	Mesdc1	Mesdc2	-954	Mesdc1	830
peak_E14_1313	chr2	121955617	121957019	0.145401	28637	Ctdspl2	Mageb3	-958	Ctdspl2	318
peak_E14_1314	chr4	72198685	72202092	1.8847	34497	Tle1	C630043F03Rik	-959	Tle1	531
peak_E14_1315	chr5	100674926	100675560	0.209419	38803	Gm15777	Coq2	-959	Gm15777	4385
peak_E14_1316	chr19	45046239	45048914	0.380902	25516	Sfxn3	Pdzd7	-962	Sfxn3	1
peak_E14_1317	chr9	35559050	35559935	0.199387	50743	Pus3	Ddx25	-964	Pus3	898
peak_E14_1318	chr2	163490653	163492037	2.03733	29753	N/A	R3hdml	-972	2310001K24Rik	18801
peak_E14_1319	chrX	60891822	60893528	0.187534	53525	Sox3	Gm14662	-977	Sox3	755
peak_E14_1320	chr13	58023688	58024670	0.397414	13380	Klhl3	Mir874	-979	Klhl3	89413
peak_E14_1321	chr11	60202684	60203939	0.251102	7279	Srebf1	mmu-mir-6922	-984	Srebf1	17293
peak_E14_1322	chr11	120189009	120190481	1.00412	9525	N/A	2810410L24Rik	-994	Gm11770	27248
peak_E14_1323	chr6	99520194	99523790	1.46548	42846	Gm20696	Foxp1	-995	Eif4e3	144779
peak_E14_1324	chr3	108563168	108563765	0.176557	32330	N/A	Tmem167b	-1000	Gm22860	3917
peak_E14_1325	chr15	37419972	37420522	0.143775	17133	Ncald	Gm8668	-1000	Gm15941	12417
peak_E14_1326	chr10	127799881	127800417	0.273771	6103	N/A	Rdh16	-1003	Rdh9	23745
peak_E14_1327	chr2	143130952	143131734	0.421766	29102	N/A	Gm14083	-1004	Gm14082	20287
peak_E14_1328	chr19	5845507	5847460	1.03524	24771	N/A	Neat1	-1005	Frmd8	28791
peak_E14_1329	chr8	117094334	117095358	2.11551	49521	N/A	Bcmo1	-1007	Gm15395	58350
peak_E14_1330	chr9	40267715	40268703	0.494859	50789	N/A	Scn3b	-1007	Zfp202	75894
peak_E14_1331	chr5	100057612	100058386	0.263451	38778	Enoph1	Gm26363	-1008	Enoph1	18006
peak_E14_1332	chr3	108211501	108212388	1.61581	32303	Sypl2	Atxn7l2	-1010	Sypl2	14704
peak_E14_1333	chr12	109539597	109540385	0.15677	11957	N/A	Meg3	-1013	Mico1	7550
peak_E14_1334	chr8	45382918	45383692	1.55898	48022	N/A	Fam149a	-1014	Tlr3	27234
peak_E14_1335	chr9	44396595	44397721	0.283445	51018	N/A	Slc37a4	-1017	Trappc4	10390
peak_E14_1336	chr6	99484841	99486600	5.02707	42844	Foxp1,Gm20696	Gm22328	-1018	Foxp1	35277
peak_E14_1337	chr10	111129759	111130707	0.550736	5764	N/A	Gm22101	-1024	Gm5428	4383
peak_E14_1338	chr2	132423245	132424183	1.95417	28857	N/A	4921508D12Rik	-1026	Gm14095	77434
peak_E14_1339	chr2	22066501	22067097	0.161613	26326	N/A	Gm13337	-1026	Gm13342	343932
peak_E14_1340	chr11	24075801	24078367	0.870053	6476	Gm12063	Bcl11a	-1032	Gm12063	526
peak_E14_1341	chr4	137706965	137708313	0.69789	36297	Rap1gap	1810058N05Rik	-1033	Rap1gap	42914
peak_E14_1342	chr6	74452425	74453460	0.782501	42210	N/A	Gm23924	-1038	Gm22254	52222
peak_E14_1343	chr7	6840756	6841564	0.308928	44052	N/A	Gm22649	-1039	Mir3099	37574
peak_E14_1344	chr17	29984888	29985477	0.223313	21612	N/A	Gm22327	-1041	Gm16758	95099
peak_E14_1345	chr3	149226444	149227131	0.789177	33004	N/A	Gm10287	-1042	Gm26468	114221
peak_E14_1346	chr1	153747824	153748935	0.551128	2511	N/A	Rnasel	-1046	Rgs16	8031
peak_E14_1347	chr11	95146969	95147657	0.175819	8378	A730090H04Rik	Dlx4	-1050	A730090H04Rik	2261
peak_E14_1348	chr13	41358392	41359446	0.256798	12778	Nedd9	Gm26877	-1051	Smim13	109060
peak_E14_1349	chr13	34874057	34874823	0.385745	12654	N/A	Prpf4b	-1053	Fam217a	45552
peak_E14_1350	chr1	170867175	170868000	0.226519	2943	Atf6	Gm9929	-1057	Atf6	184
peak_E14_1351	chr9	119977242	119979382	0.530315	53017	Cx3cr1	Csrnp1	-1062	Ttc21a	40707
peak_E14_1352	chrX	103622200	103622770	0.237888	53749	Ftx	FTX_5	-1065	Ftx	1269
peak_E14_1353	chr15	66561838	66562393	0.227545	17615	N/A	Tmem71	-1069	Gm17140	182212
peak_E14_1354	chr11	3331672	3332829	0.306414	6155	Pik3ip1	Gm12592	-1072	Pik3ip1	1850
peak_E14_1355	chr1	107588648	107589217	0.302252	1710	N/A	Serpinb8	-1073	Serpinb10	59930
peak_E14_1356	chr3	36551152	36551906	0.583587	30959	N/A	Exosc9	-1076	Ccna2	20621
peak_E14_1357	chr8	71396435	71397322	0.16528	48391	Babam1	Ushbp1	-1077	Babam1	24
peak_E14_1358	chr4	119539062	119540632	0.394496	35520	Foxj3	AA415398	-1078	Foxj3	187
peak_E14_1359	chr4	43981933	43982912	0.31768	33918	N/A	Ccin	-1081	Glipr2	25022
peak_E14_1360	chr2	93823283	93823979	0.238764	28107	N/A	Ext2	-1082	Accs	26310
peak_E14_1361	chr17	80939434	80940168	0.856631	22601	N/A	Gm9386	-1087	Thumpd2	125284
peak_E14_1362	chr3	89213354	89214828	0.300718	31867	Mtx1	Thbs3	-1088	Gba	11164
peak_E14_1363	chr2	124130683	124131409	0.195997	28664	Sema6d	4930517E11Rik	-1090	Sema6d	41078
peak_E14_1364	chr9	89908226	89909140	0.783262	52225	N/A	Rasgrf1	-1091	RP23-184F1.2	82165
peak_E14_1365	chr18	38296310	38297379	0.326823	23472	Rnf14	Gm23205	-1094	Rnf14	210
peak_E14_1366	chr10	33081942	33082826	0.234936	4110	N/A	Trdn	-1098	Clvs2	542385
peak_E14_1367	chr16	23106985	23108716	0.378238	19332	Eif4a2	Snord2	-1102	Eif4a2	372
peak_E14_1368	chr14	66867153	66868341	0.232595	15711	Dpysl2	Gm5464	-1102	Dpysl2	941
peak_E14_1369	chr10	80928422	80929547	0.210722	5087	N/A	Gadd45b	-1106	Gm3828	25726
peak_E14_1370	chr2	102037959	102039078	1.07787	28214	Ldlrad3	Gm13919	-1110	Ldlrad3	147867
peak_E14_1371	chr18	55623229	55624831	0.476064	23853	N/A	Gm24514	-1110	Gm26959	122198
peak_E14_1372	chr17	69437898	69438518	0.248519	22403	A930029G22Rik	A330050F15Rik	-1117	A930029G22Rik	1096
peak_E14_1373	chr15	75659810	75660762	0.403456	17839	Top1mt	Gm15945	-1120	RP24-289J12.1	17803
peak_E14_1374	chr2	173701980	173702564	0.410167	30282	Rab22a	mmu-mir-6340	-1124	Rab22a	42513
peak_E14_1375	chr11	67098276	67099081	0.917006	7495	Myh3	mmu-mir-6923	-1125	Myh3	20379
peak_E14_1376	chr11	37235909	37238105	0.158304	6804	N/A	Tenm2	-1125	Gm22127	514126
peak_E14_1377	chr9	78614096	78614743	0.247239	52108	N/A	Cd109	-1126	4921509A06Rik	15709
peak_E14_1378	chr7	3331310	3332330	0.663851	44001	N/A	Cacng7	-1134	Prkcg	28289
peak_E14_1379	chr1	42714117	42715061	0.174735	569	Gm20646	2610207O16Rik	-1135	Pou3f3	17444
peak_E14_1380	chr2	161177640	161178208	0.248231	29665	N/A	Gm14243	-1139	Gm14242	29356
peak_E14_1381	chr5	100517980	100519188	0.279755	38801	Cops4	Gm23173	-1141	Cops4	276
peak_E14_1382	chr5	105822952	105823786	0.254711	38908	N/A	D830014E11Rik	-1141	Gm10359	40333
peak_E14_1383	chr19	44987624	44988294	0.239525	25510	N/A	Sema4g	-1141	Mrpl43	18483
peak_E14_1384	chr13	36734069	36737175	2.05073	12695	N/A	Nrn1	-1145	Gm26395	81218
peak_E14_1385	chr1	136235086	136235767	0.231119	2251	N/A	5730559C18Rik	-1146	Gm26568	19353
peak_E14_1386	chr9	72511959	72513014	4.22727	52006	N/A	Gm26266	-1152	4930509E16Rik	19372
peak_E14_1387	chr5	137744212	137744943	0.32665	40470	N/A	Tsc22d4	-1152	Mepce	42086
peak_E14_1388	chr7	120327145	120327916	0.712522	46331	N/A	Abca15	-1153	Abca14	123567
peak_E14_1389	chr3	103737685	103738736	0.401622	32166	N/A	Gm10964	-1155	Gm15986	43413
peak_E14_1390	chr11	98283225	98285226	2.30085	8497	N/A	Gm20644	-1156	Mir5119	21620
peak_E14_1391	chr7	45638398	45639237	0.424995	44661	Rasip1	Mamstr	-1159	Rasip1	11330
peak_E14_1392	chr5	104114915	104115588	0.182345	38889	Gm26703	Sparcl1	-1163	Gm26703	6035
peak_E14_1393	chr4	119503397	119504027	0.286974	35518	N/A	Gm12954	-1166	Gm12956	6349
peak_E14_1394	chr12	3570873	3571554	0.4117	9577	N/A	Dtnb	-1167	Asxl2	144357
peak_E14_1395	chr3	45375645	45378809	1.21215	31103	2610316D01Rik	Pcdh10	-1170	2610316D01Rik	1033
peak_E14_1396	chr1	131524874	131528586	0.694142	2022	Srgap2	Fam72a	-1172	Srgap2	631
peak_E14_1397	chr4	150119943	150120930	0.702583	36731	Slc2a5	Gm13093	-1173	Slc2a5	1154
peak_E14_1398	chr8	123409693	123410804	0.296636	49896	Gm20388,Mc1r	Tubb3	-1175	Mc1r	3167
peak_E14_1399	chr11	50230606	50231523	1.01118	7006	Mgat4b	mmu-mir-6919	-1180	Ltc4s	7552
peak_E14_1400	chr2	160620603	160621704	0.83628	29646	N/A	Gm14221	-1182	Gm14222	37797
peak_E14_1401	chr7	34134091	34134812	1.77412	44392	N/A	Wtip	-1183	Uba2	34124
peak_E14_1402	chr6	4940576	4941345	0.747529	40951	Ppp1r9a	Gm26814	-1186	2210017G18Rik	21335
peak_E14_1403	chr8	109250661	109251934	0.996232	49292	D030068K23Rik	4922502B01Rik	-1189	Gm23163	174447
peak_E14_1404	chr18	62756999	62757933	2.75962	24020	N/A	2700046A07Rik	-1191	Gm17732	95359
peak_E14_1405	chr13	46517165	46517806	0.322638	12937	Cap2	Gm24915	-1198	Cap2	15638
peak_E14_1406	chr10	80045647	80046284	0.550494	5044	N/A	Gpx4	-1200	Hmha1	29313
peak_E14_1407	chr10	17115349	17115850	0.171091	3870	N/A	Gm25382	-1204	Gm20655	684322
peak_E14_1408	chr11	67000493	67001260	0.202074	7486	N/A	Gm12299	-1209	9130409J20Rik	44224
peak_E14_1409	chr15	85015518	85016335	0.260534	18277	N/A	Upk3a	-1214	Nup50	92499
peak_E14_1410	chr13	23544224	23544927	0.210111	12412	Hist1h3f	Hist1h2bh	-1216	Hist1h3f	524
peak_E14_1411	chr5	111740219	111743043	3.02147	39128	E130006D01Rik	Gm16019	-1217	Gm26897	7708
peak_E14_1412	chr1	81076067	81076651	0.33124	1263	N/A	Nyap2	-1223	Gm5530	666610
peak_E14_1413	chr2	38509889	38510948	0.222483	26966	N/A	Nek6	-1224	Gm13588	20315
peak_E14_1414	chr6	120039679	120040129	0.36989	43361	N/A	Wnk1	-1232	Gm16199	33907
peak_E14_1415	chr5	112590783	112591675	0.434265	39219	N/A	1700034G24Rik	-1233	Gm27004	8585
peak_E14_1416	chr8	8658822	8662309	1.2935	47295	Efnb2	4921522P10Rik	-1235	Efnb2	208
peak_E14_1417	chr4	45713114	45714746	2.2623	33970	Gm829	Gm12410	-1238	Gm829	30342
peak_E14_1418	chr17	24351655	24352896	0.246271	21346	Abca3	Abca17	-1246	Abca3	253
peak_E14_1419	chr15	66745194	66745955	0.283561	17620	Tg	Gm17140	-1247	Tg	74822
peak_E14_1420	chr10	120899891	120900809	0.649715	5950	Gm4473	Msrb3	-1249	Gm4473	1194
peak_E14_1421	chr6	91159991	91161020	0.494513	42586	Hdac11	Gm14573	-1249	Hdac11	3841
peak_E14_1422	chr18	47369578	47370663	0.341018	23659	N/A	Sema6a	-1252	Gm25036	215748
peak_E14_1423	chr2	162900436	162901119	0.187338	29725	N/A	Gm11451	-1254	Gm11453	82484
peak_E14_1424	chr5	144405043	144405646	0.201509	40763	Bri3	Gm15709	-1257	Gm15708	128284
peak_E14_1425	chr11	116336236	116337080	1.52701	9232	Rnf157	Foxj1	-1259	Gm26730	29795
peak_E14_1426	chr4	122959596	122960500	2.11222	35617	Mfsd2a	4933421A08Rik	-1260	Mfsd2a	1140
peak_E14_1427	chr2	45108142	45111596	1.56807	27073	Zeb2	Gm13476	-1268	Zeb2	7526
peak_E14_1428	chr16	91528325	91529301	0.274417	20637	N/A	mmu-mir-6367	-1269	Gm7860	11247
peak_E14_1429	chr11	94989326	94990203	0.555025	8365	N/A	Ppp1r9b	-1270	Hils1	22104
peak_E14_1430	chr2	153824403	153825161	0.341386	29375	N/A	Gm14494	-1270	Efcab8	26164
peak_E14_1431	chr10	93430765	93432897	0.480273	5456	N/A	mmu-mir-7688	-1275	Amdhd1	108202
peak_E14_1432	chr4	95049873	95054054	0.996232	34923	Jun	BC042782	-1276	Jun	259
peak_E14_1433	chr7	30599772	30600518	0.312237	44374	N/A	Zbtb32	-1276	mmu-mir-3569	10766
peak_E14_1434	chr16	20731486	20732215	0.155479	19277	Thpo	Chrd	-1276	Thpo	2661
peak_E14_1435	chr16	10992574	10993642	0.607028	19119	Litaf	Gm24961	-1277	Gm26268	27385
peak_E14_1436	chr18	45267481	45267971	0.267222	23608	N/A	Kcnn2	-1278	Gm10540	18382
peak_E14_1437	chr5	124193265	124194088	0.234359	39841	Pitpnm2	Gm16338	-1283	Pitpnm2	56084
peak_E14_1438	chr9	56604861	56605958	0.228283	51408	N/A	Gm26868	-1283	Lingo1	79844
peak_E14_1439	chr15	94627559	94628237	0.163884	18611	N/A	Tmem117	-1286	Gm25546	53488
peak_E14_1440	chr4	89677860	89678428	0.241774	34868	N/A	Dmrta1	-1291	CDKN2B-AS	232926
peak_E14_1441	chr9	65834637	65835483	0.307048	51847	Trip4	n-R5s85	-1292	Trip4	73734
peak_E14_1442	chr17	79352760	79354042	0.736598	22558	Cdc42ep3	Gm17315	-1297	Cdc42ep3	1690
peak_E14_1443	chr2	103910408	103911039	0.387175	28270	N/A	Gm13881	-1300	Gm13876	22400
peak_E14_1444	chr2	61802457	61803829	0.388097	27434	N/A	Tbr1	-1309	Gm25966	4964
peak_E14_1445	chr8	120045996	120047199	0.542941	49651	Crispld2,Gm20388	Gm15684	-1310	Crispld2	54160
peak_E14_1446	chr8	3469329	3469774	0.31467	47193	N/A	1700019B03Rik	-1310	Arhgef18	76514
peak_E14_1447	chr17	29348846	29349588	0.456819	21551	N/A	Mtch1	-1313	Pi16	30336
peak_E14_1448	chr11	117786037	117786713	0.522786	9358	Tmc8	Gm11723	-1320	Tmc8	4061
peak_E14_1449	chr4	45764779	45766308	0.244622	33978	N/A	Gm12409	-1320	Gm12412	11666
peak_E14_1450	chr3	39360195	39360716	0.399005	31017	N/A	Gm9845	-1327	n-R5s195	275627
peak_E14_1451	chr10	79986869	79987642	0.360677	5041	N/A	Cnn2	-1328	Gm26243	1750
peak_E14_1452	chrX	136976479	136977192	0.236089	53854	Tmsb15b1,Tmsb15l	Tmsb15b2	-1338	Tmsb15l	34
peak_E14_1453	chr4	17851772	17852466	0.185793	33507	N/A	Mmp16	-1338	Gm11860	158108
peak_E14_1454	chr12	32819747	32821317	0.215864	10283	Nampt	Gdap10	-1339	Nampt	198
peak_E14_1455	chr15	79606064	79606784	0.118523	18002	N/A	Dmc1	-1340	Fam227a	52532
peak_E14_1456	chr15	25680013	25680896	0.836603	16875	Myo10	Gm2862	-1343	Myo10	57930
peak_E14_1457	chr9	102343889	102345207	0.28785	52478	Ephb1	Gm26846	-1354	Ephb1	10145
peak_E14_1458	chr5	74947430	74948245	0.440019	38318	N/A	Gm6116	-1356	Chic2	96937
peak_E14_1459	chr3	51410152	51410539	0.321508	31187	N/A	Ndufc1	-1357	Gm24282	113167
peak_E14_1460	chr17	70756599	70757288	0.484666	22427	Dlgap1	5031415H12Rik	-1361	Tgif1	96603
peak_E14_1461	chr6	40441086	40441914	1.49879	41617	N/A	Wee2	-1362	Prss37	78008
peak_E14_1462	chr18	67460700	67461257	0.473054	24147	N/A	Gm24900	-1363	Tubb6	70262
peak_E14_1463	chr8	106574517	106575138	0.252728	49210	N/A	Gm10073	-1366	Cdh3	63915
peak_E14_1464	chr15	68926621	68927483	0.434208	17676	N/A	Khdrbs3	-1367	Gm7125	50263
peak_E14_1465	chrX	72591166	72591774	0.204299	53570	Gabra3	Mir767	-1376	Mir105	109
peak_E14_1466	chr8	9975982	9976676	0.222737	47330	Lig4	Abhd13	-1377	Lig4	1357
peak_E14_1467	chr7	29983440	29984400	0.723211	44342	N/A	Zfp568	-1378	C230062I16Rik	30300
peak_E14_1468	chr10	95414116	95417875	0.674171	5536	N/A	5730420D15Rik	-1379	Mrpl42	85932
peak_E14_1469	chr17	35821192	35822509	0.189148	21832	Ier3	Flot1	-1379	Ier3	167
peak_E14_1470	chr16	92360516	92361196	0.48703	20674	N/A	Kcne1	-1388	Gm15980	52141
peak_E14_1471	chr11	16831745	16832437	0.221341	6361	Egfr	E230015J15Rik	-1389	Egfr	79881
peak_E14_1472	chr11	117482174	117483781	1.79024	9329	N/A	Gm11733	-1390	Gm11732	56800
peak_E14_1473	chr2	173274346	173276256	0.591255	30270	Pmepa1	Gm14454	-1396	Pmepa1	1232
peak_E14_1474	chr10	81174613	81175853	0.338919	5098	N/A	Eef2	-1397	4930442H23Rik	8616
peak_E14_1475	chr14	12334714	12335901	2.35685	14651	N/A	Gm24578	-1403	Fezf2	10558
peak_E14_1476	chr12	28751367	28752355	0.587104	10139	Tssc1	Trappc12	-1408	Tssc1	34
peak_E14_1477	chr8	117034783	117035384	0.413476	49520	Pkd1l2	Gm15395	-1413	Pkd1l2	47366
peak_E14_1478	chr8	121579879	121580819	0.554599	49779	Gm20388	Gm17786	-1415	1700030M09Rik	35968
peak_E14_1479	chr6	120917837	120918669	0.661511	43390	N/A	Bid	-1417	Bcl2l13	82024
peak_E14_1480	chr3	101925577	101926043	0.27015	32112	N/A	Slc22a15	-1417	Vangl1	278883
peak_E14_1481	chr12	28749984	28750821	0.304638	10138	Trappc12	Tssc1	-1425	Trappc12	51
peak_E14_1482	chr15	21109595	21110441	0.978395	16828	N/A	Cdh12	-1433	AC147224.1	189805
peak_E14_1483	chr4	109405277	109406030	0.432986	35350	Gm12750	Ttc39a	-1433	Gm12750	502
peak_E14_1484	chr9	41579402	41580263	0.51943	50868	N/A	2610203C20Rik	-1434	Mirlet7a-2	43117
peak_E14_1485	chr17	52600680	52601867	0.569923	22140	RP24-465O15.1	Kcnh8	-1435	RP24-465O15.1	1387
peak_E14_1486	chr15	98954578	98955396	0.290294	18727	N/A	Tuba1a	-1436	C1ql4	132830
peak_E14_1487	chr2	153016324	153017406	0.474496	29327	N/A	Pdrg1	-1438	Ttll9	54381
peak_E14_1488	chr14	67234150	67234986	0.256729	15727	Ebf2	Gm20675	-1439	Ebf2	983
peak_E14_1489	chr2	26471001	26472117	0.713617	26407	Notch1	mmu-mir-6996	-1440	Gm13568	14416
peak_E14_1490	chr12	85471833	85473056	0.231684	11250	N/A	Fos	-1445	Zc2hc1c	183854
peak_E14_1491	chr18	56768055	56768480	0.209338	23885	March3	Gm15345	-1449	Lmnb1	60455
peak_E14_1492	chr19	58456330	58457366	1.10954	25868	N/A	Gfra1	-1450	Gm16277	252710
peak_E14_1493	chr11	59304868	59306084	0.616887	7246	N/A	Wnt9a	-1451	Gm24756	31670
peak_E14_1494	chr11	120229744	120233242	3.09064	9529	2900052L18Rik	Bahcc1	-1453	2900052L18Rik	92
peak_E14_1495	chr14	13283012	13283639	0.223913	14684	Gm5087	Synpr	-1454	Gm5087	1313
peak_E14_1496	chr8	123233148	123234121	0.322476	49891	Gm20388,Spata2l	4933417D19Rik	-1456	Spata2l	2575
peak_E14_1497	chr19	46499604	46500776	0.930727	25566	N/A	Trim8	-1457	Arl3	72895
peak_E14_1498	chr4	80832428	80833098	0.544452	34607	N/A	Tyrp1	-1466	Gm11406	392366
peak_E14_1499	chr2	84886031	84890334	3.57014	27945	N/A	Rtn4rl2	-1472	Slc43a1	49333
peak_E14_1500	chr2	142901037	142901946	0.391233	29096	Kif16b	4930511F01Rik	-1473	Kif16b	40
peak_E14_1501	chr8	11418911	11419819	0.33403	47384	Col4a2	Gm15419	-1473	Rab20	59273
peak_E14_1502	chr2	124706849	124707513	0.247193	28694	N/A	Gm13994	-1473	Myef2	416414
peak_E14_1503	chr9	53848409	53849134	2.3088	51339	N/A	Sln	-1479	Slc35f2	77237
peak_E14_1504	chr7	92742617	92743272	0.176441	45632	Rab30	4632427E13Rik	-1485	Rab30	1342
peak_E14_1505	chr17	31057267	31058944	0.387405	21663	Abcg1	Gm25447	-1498	Abcg1	408
peak_E14_1506	chr13	83730245	83731920	1.16144	13790	C130071C03Rik	Gm26803	-1500	C130071C03Rik	9702
peak_E14_1507	chr2	156916382	156917388	0.184743	29481	N/A	Gm14278	-1502	Gm14248	27422
peak_E14_1508	chr1	74207713	74208536	1.32751	1105	N/A	Mir1928	-1504	Cxcr2	54131
peak_E14_1509	chr11	19019555	19021402	0.140546	6395	N/A	Meis1	-1509	Gm16141	6662
peak_E14_1510	chr14	77876149	77876715	0.297097	15984	N/A	Dnajc15	-1515	Fam216b	212575
peak_E14_1511	chr3	7502968	7504117	0.297536	30542	Zc2hc1a	Gm23592	-1522	Zc2hc1a	117
peak_E14_1512	chr19	28864901	28865558	0.28981	25264	Slc1a1	Gm5822	-1522	Slc1a1	30156
peak_E14_1513	chr13	112289285	112289907	0.266461	14415	Ankrd55	Gm22768	-1524	Ankrd55	1146
peak_E14_1514	chr2	157723871	157725076	0.720397	29539	N/A	Gm23463	-1526	Nnat	164396
peak_E14_1515	chr7	25238937	25239817	0.261272	44209	N/A	Gsk3a	-1526	9130221H12Rik	10691
peak_E14_1516	chr9	118475911	118477716	0.374272	52971	N/A	Eomes	-1530	Gm22198	189028
peak_E14_1517	chr2	84836930	84837706	1.00104	27940	N/A	Slc43a1	-1531	Timm10	10322
peak_E14_1518	chr12	109745868	109746807	0.29704	11961	Mirg	Mir3072	-1540	Mir410	2623
peak_E14_1519	chr7	45128358	45129655	0.392859	44636	Rpl13a	Snord32a	-1542	Rpl13a	7225
peak_E14_1520	chr4	135853836	135854569	0.37976	36212	N/A	Srsf10	-1544	Gm13000	525
peak_E14_1521	chr3	103733532	103734664	0.303693	32164	Olfml3	BC027582	-1545	Olfml3	131
peak_E14_1522	chrX	50427806	50428450	0.163423	53454	N/A	Olfr1324	-1546	Gm22288	22316
peak_E14_1523	chr3	103647270	103647963	0.170134	32161	N/A	Atg4a-ps	-1547	Gm25325	19011
peak_E14_1524	chr17	35917537	35918350	0.197865	21843	Mir1894,Ppp1r10	Mrps18b	-1554	Mir1894	55
peak_E14_1525	chr17	43592805	43593327	0.23685	21882	Pla2g7	1700071M16Rik	-1557	Pla2g7	24798
peak_E14_1526	chr7	34386755	34387452	0.336059	44399	Lsm14a	Gm12764	-1561	Lsm14a	2437
peak_E14_1527	chr9	106657164	106658182	2.27385	52624	N/A	Grm2	-1564	Gm26185	21356
peak_E14_1528	chr2	119323828	119324609	0.198788	28591	Gm14207	Dll4	-1565	Gm14207	1976
peak_E14_1529	chr14	24618379	24619380	0.533163	14879	4931403M11Rik	4930542C16Rik	-1568	4931403M11Rik	1312
peak_E14_1530	chr12	112423936	112425627	1.60418	12070	N/A	A730018C14Rik	-1569	Tmem179	86379
peak_E14_1531	chr11	52231538	52232756	0.151351	7061	Gm26551,Skp1a	Gm12207	-1576	Skp1a	139
peak_E14_1532	chr19	40995610	40996618	3.08186	25381	N/A	Blnk	-1579	Opalin	80999
peak_E14_1533	chr4	91374122	91375762	0.345549	34902	Elavl2	mmu-mir-6402	-1579	Gm12653	9564
peak_E14_1534	chr4	8939034	8940321	0.603396	33314	N/A	Rps18-ps2	-1581	Chd7	248313
peak_E14_1535	chr9	56686222	56687454	0.217398	51423	N/A	Lingo1	-1585	Gm26868	80146
peak_E14_1536	chr18	15405003	15405557	0.244207	23059	N/A	Aqp4	-1596	Chst9	354877
peak_E14_1537	chr2	142902699	142903557	0.472305	29097	4930511F01Rik	Kif16b	-1597	4930511F01Rik	164
peak_E14_1538	chr5	114772750	114773942	0.28062	39367	Git2	Ankrd13a	-1598	Git2	149
peak_E14_1539	chr16	18345165	18345900	0.868323	19244	N/A	Tango2	-1605	Gm26219	15974
peak_E14_1540	chr15	83034356	83035468	1.36362	18135	N/A	Nfam1	-1606	AW121686	52043
peak_E14_1541	chr13	28512442	28513236	0.337524	12510	2610307P16Rik	Gm6081	-1607	mmu-mir-6368	198034
peak_E14_1542	chr15	81859534	81860341	0.244449	18076	N/A	Tob2	-1611	Phf5a	11974
peak_E14_1543	chr2	62807175	62807968	1.42221	27462	Kcnh7	Gm13569	-1615	Gca	143287
peak_E14_1544	chr17	28690757	28692456	0.262932	21523	Mapk14	Slc26a8	-1619	Mapk14	265
peak_E14_1545	chr11	5055824	5057188	0.355973	6212	Gas2l1	Rasl10a	-1621	Gas2l1	8788
peak_E14_1546	chr7	83796009	83796874	0.88284	45513	N/A	1700026D08Rik	-1622	Gm7964	40538
peak_E14_1547	chr2	78718549	78719055	0.220038	27865	N/A	Gm14467	-1634	Gm14463	61374
peak_E14_1548	chr6	115225319	115226095	0.362903	43217	Syn2	Gm17482	-1635	Timp4	26142
peak_E14_1549	chr6	65780275	65781514	2.14394	42128	Prdm5	Gm16838	-1645	Prdm5	1907
peak_E14_1550	chr5	12938403	12939045	0.14502	37127	N/A	Gm23243	-1645	Gm10481	104710
peak_E14_1551	chr5	123256884	123258035	3.03527	39787	Wdr66	Rpl35a-ps6	-1646	Wdr66	5358
peak_E14_1552	chr14	48118777	48119668	0.301871	15249	N/A	Peli2	-1646	Gm23881	245180
peak_E14_1553	chr7	82333343	82334824	1.68598	45454	N/A	Adamtsl3	-1648	Sh3gl3	160244
peak_E14_1554	chr7	34910194	34911256	0.20694	44426	N/A	Pepd	-1653	Gm25922	33260
peak_E14_1555	chr10	96162346	96163003	1.2336	5548	N/A	Gm22913	-1656	Gm5426	26072
peak_E14_1556	chr7	55792016	55792964	1.23489	44881	N/A	Tubgcp5	-1657	Siglech	24230
peak_E14_1557	chr11	71705726	71706276	0.171702	7648	N/A	Gm12325	-1657	Gm12326	34465
peak_E14_1558	chr1	75234431	75235182	0.21199	1134	N/A	Dnajb2	-1658	Stk16	23969
peak_E14_1559	chr19	46327826	46329811	1.2305	25553	Fbxl15	Psd	-1662	Fbxl15	635
peak_E14_1560	chr8	7519658	7520268	0.396226	47258	N/A	DAOA-AS1_1	-1672	Gm17215	138949
peak_E14_1561	chr6	97548706	97549773	0.27828	42781	Frmd4b	Gm25852	-1672	Gm23510	22999
peak_E14_1562	chr11	75549266	75550238	0.617164	7749	Slc43a2	Mir3971	-1676	Slc43a2	18055
peak_E14_1563	chr11	101968243	101969142	0.345145	8718	N/A	Sost	-1677	4930417O22Rik	16272
peak_E14_1564	chr3	149342279	149343105	1.90359	33010	N/A	Gm26468	-1684	Gm25127	313761
peak_E14_1565	chr8	34325444	34327005	6.2581	47856	N/A	Gm4889	-1685	Tmem66	171662
peak_E14_1566	chr12	28583822	28584605	0.208058	10126	N/A	Allc	-1690	Colec11	39077
peak_E14_1567	chr2	156864289	156864987	0.296809	29476	1110008F13Rik	5430405H02Rik	-1693	1110008F13Rik	1511
peak_E14_1568	chr17	15497761	15498622	0.387036	21290	Psmb1	Tbp	-1696	Psmb1	85
peak_E14_1569	chr13	84066153	84066804	0.256786	13810	N/A	Gm17750	-1706	A230107N01Rik	155697
peak_E14_1570	chr2	163851379	163852672	1.17633	29762	N/A	Kcnk15	-1707	Wisp2	31137
peak_E14_1571	chr11	115473420	115474493	0.294999	9183	Slc16a5	Armc7	-1710	Slc16a5	11483
peak_E14_1572	chr4	49522456	49523151	0.224293	34115	Zfp189	Mrpl50	-1710	Zfp189	1628
peak_E14_1573	chr1	81744299	81745061	0.290629	1271	N/A	Gm5530	-1711	Irs1	546736
peak_E14_1574	chr3	86141824	86142975	0.229413	31790	Rps3a1	Rnu73b	-1711	Rps3a1	303
peak_E14_1575	chr11	77520584	77521245	0.24461	7855	Abhd15	Gm10392	-1716	Abhd15	4931
peak_E14_1576	chr4	82689779	82692390	3.80931	34689	N/A	Gm11269	-1720	Gm11268	48685
peak_E14_1577	chr13	14629869	14631042	0.516386	12308	AW209491	Gm25444	-1724	AW209491	211
peak_E14_1578	chr9	34957512	34959060	2.65596	50704	Kirrel3	Gm23702	-1732	St3gal4	158524
peak_E14_1579	chr17	73711790	73712600	1.15153	22483	N/A	Galnt14	-1744	Xdh	237987
peak_E14_1580	chr15	99714992	99716546	0.469964	18773	Gm16537	Gpd1	-1745	Gm16537	8705
peak_E14_1581	chr9	65458876	65459503	0.56553	51832	N/A	Spg21	-1747	Mtfmt	23408
peak_E14_1582	chr17	31131050	31131757	0.608631	21668	N/A	Tff3	-1757	Tff2	12879
peak_E14_1583	chr3	127729356	127730309	0.251436	32658	Alpk1	Gm23279	-1761	Alpk1	50695
peak_E14_1584	chr9	107984949	107986261	1.41796	52688	Cdhr4,Fam212a,Gm20661	Gm24944	-1763	Fam212a	274
peak_E14_1585	chr9	62512994	62513527	0.181434	51720	Coro2b	n-R5s84	-1768	Coro2b	23784
peak_E14_1586	chr7	35099710	35100395	0.297386	44440	N/A	Gm22535	-1769	Gm25033	18143
peak_E14_1587	chr1	10039329	10040470	0.653543	50	Cspp1	Cops5	-1772	Cspp1	1682
peak_E14_1588	chr2	33720199	33721150	2.41005	26797	N/A	9430024E24Rik	-1775	C130021I20Rik	79344
peak_E14_1589	chr11	103721486	103722858	0.427866	8793	C130046K22Rik	Gm11642	-1777	C130046K22Rik	24449
peak_E14_1590	chr15	5116042	5117201	0.218055	16651	Rpl37	Snord72	-1782	Rpl37	9
peak_E14_1591	chr19	7257791	7258522	0.350092	24857	N/A	Gm23997	-1784	Gm22113	11448
peak_E14_1592	chr7	142668167	142669036	0.532691	47094	Igf2os	Igf2	-1785	Igf2os	8909
peak_E14_1593	chr2	159948716	159949612	0.555902	29628	4933416E03Rik	Gm14223	-1788	4933416E03Rik	1824
peak_E14_1594	chr3	102007964	102008746	0.682957	32115	N/A	Nhlh2	-1789	Vangl1	196338
peak_E14_1595	chr9	58120268	58120966	0.184317	51501	Stra6	Ccdc33	-1794	Gm16131	2803
peak_E14_1596	chr14	19825224	19826027	0.357045	14748	N/A	2700060E02Rik	-1802	Nid2	74369
peak_E14_1597	chr10	127071826	127072314	0.134401	6077	N/A	Tspan31	-1809	Cdk4	8537
peak_E14_1598	chr10	22730174	22732317	0.525968	3999	Tbpl1	mmu-mir-7663	-1813	Tbpl1	202
peak_E14_1599	chr2	154549077	154550846	0.459379	29402	Necab3	Actl10	-1814	1700003F12Rik	2877
peak_E14_1600	chr11	69321791	69322534	0.633779	7556	Cntrob	Trappc1	-1817	Cntrob	1613
peak_E14_1601	chr11	69414440	69416544	0.374664	7569	N/A	Kdm6b	-1817	1700064E03Rik	13980
peak_E14_1602	chr5	27009157	27009732	0.837052	37402	Dpp6	Gm16057	-1823	Dpp6	192088
peak_E14_1603	chr1	166947720	166948644	0.963359	2815	N/A	Gm6286	-1824	Gm16701	51546
peak_E14_1604	chr10	8825660	8826303	0.450212	3750	Sash1	Gm25410	-1834	Sash1	60089
peak_E14_1605	chr15	36167674	36168241	0.288207	17086	N/A	Gm22979	-1838	mmu-mir-8097	72207
peak_E14_1606	chr15	86213863	86215144	0.165649	18344	Tbc1d22a	Gm22818	-1846	Tbc1d22a	45
peak_E14_1607	chr11	95515214	95517620	1.27095	8398	N/A	Nxph3	-1847	Ngfr	71318
peak_E14_1608	chr8	12382895	12384936	1.63314	47425	N/A	Gm5607	-1855	Gm22207	27763
peak_E14_1609	chr10	120449650	120450282	1.99888	5941	Hmga2	Mir763	-1856	Hmga2	26503
peak_E14_1610	chr12	65075302	65076300	0.257536	10771	Fancm	Fkbp3	-1857	Fancm	196
peak_E14_1611	chr2	79357573	79358437	1.67347	27889	Cerkl	Gm13673	-1859	Gm22606	9641
peak_E14_1612	chr11	82889586	82890941	0.380429	8049	Rad51d	Fndc8	-1860	Rad51d	326
peak_E14_1613	chr3	88620924	88624922	0.741752	31858	Arhgef2	Gm20652	-1862	Arhgef2	15133
peak_E14_1614	chr4	36950138	36952069	0.48447	33799	Lingo2	Gm12371	-1862	Lingo2	120
peak_E14_1615	chr2	165855450	165856182	0.210952	29852	Zmynd8	BC046401	-1867	Zmynd8	28935
peak_E14_1616	chr16	84734915	84736036	0.123493	20452	Mrpl39	Gm26153	-1874	Mrpl39	267
peak_E14_1617	chr17	29718526	29719253	0.288622	21578	N/A	Ccdc167	-1880	Cmtr1	58295
peak_E14_1618	chr7	30289475	30290093	0.213109	44356	Thap8	Clip3	-1887	Thap8	9691
peak_E14_1619	chr1	92904386	92905226	0.298666	1579	N/A	Ankmy1	-1900	5033417F24Rik	5958
peak_E14_1620	chr15	78868285	78869303	0.455124	17977	N/A	Gm26634	-1905	Cdc42ep1	26148
peak_E14_1621	chr12	81857721	81858514	0.482786	11128	N/A	Pcnx	-1912	Ttc9	226749
peak_E14_1622	chr5	32722218	32722654	0.151097	37495	N/A	Gm2420	-1915	Pisd	63210
peak_E14_1623	chr2	105089708	105090490	0.554276	28297	AI314831	Gm11060	-1918	WT1-AS_8	31952
peak_E14_1624	chr7	45015504	45016614	0.386806	44631	Scaf1	Rras	-1918	Scaf1	304
peak_E14_1625	chr1	121085243	121085728	0.129685	1833	N/A	B230209K01Rik	-1919	Insig2	247104
peak_E14_1626	chr11	98730822	98731893	2.16331	8529	N/A	Med24	-1922	Csf3	30095
peak_E14_1627	chr4	141620178	141620932	0.210952	36522	Slc25a34	Tmem82	-1922	Slc25a34	3266
peak_E14_1628	chr2	78654872	78656128	3.71606	27861	N/A	Gm14463	-1928	Gm14464	57832
peak_E14_1629	chr13	22040966	22041604	0.344788	12404	Hist1h4i	Hist1h2bj	-1928	Hist1h4i	67
peak_E14_1630	chr15	80459690	80460516	0.50888	18040	Enthd1	Gm23220	-1929	Enthd1	100367
peak_E14_1631	chr16	91541516	91542473	0.99094	20638	N/A	Gm7860	-1934	Tmem50b	55806
peak_E14_1632	chr10	3990042	3990818	0.422251	3682	Mthfd1l	Gm16074	-1940	Mthfd1l	17300
peak_E14_1633	chr9	47527140	47528210	0.552051	51147	N/A	Gm22286	-1953	Gm4791	528745
peak_E14_1634	chr8	41050886	41051423	0.48003	47991	Mtus1	Gm16193	-1955	Gm16192	11399
peak_E14_1635	chr3	4796049	4797449	1.45275	30524	N/A	RP23-442I7.1	-1958	2700069I18Rik	424074
peak_E14_1636	chr9	72529959	72530604	1.0595	52007	4930509E16Rik	Rfx7	-1958	4930509E16Rik	1577
peak_E14_1637	chr4	63404862	63405766	1.88543	34382	N/A	Akna	-1960	4933437N03Rik	23957
peak_E14_1638	chr17	35079367	35080690	0.357875	21811	N/A	Ly6g6d	-1963	Ly6g6e	3092
peak_E14_1639	chr11	75460991	75462514	0.298896	7745	Mir22hg,Tlcd2	Mir22	-1963	Tlcd2	38
peak_E14_1640	chr2	180227192	180228455	2.23295	30448	N/A	Lama5	-1964	Cables2	45673
peak_E14_1641	chr2	20278284	20278815	0.305676	26290	Etl4	Gm23970	-1969	Gm17171	46121
peak_E14_1642	chr16	88886683	88887438	0.297144	20544	N/A	Krtap19-4	-1971	Krtap19-5	9390
peak_E14_1643	chr13	44839560	44840951	0.714321	12885	Jarid2	Gm22213	-1972	Jarid2	108985
peak_E14_1644	chr10	128409049	128410233	0.29388	6118	Nabp2	Rnf41	-1974	Nabp2	910
peak_E14_1645	chr10	60212671	60213783	2.88688	4574	Chst3	Gm22117	-1976	Chst3	6033
peak_E14_1646	chr11	101173498	101174630	0.253535	8684	Ccr10	Cntnap1	-1976	Ccr10	1379
peak_E14_1647	chr2	74661450	74662235	0.534224	27751	N/A	Evx2	-1981	Gm13672	30003
peak_E14_1648	chr16	11175481	11176900	0.699077	19125	Zc3h7a	4930509G22Rik	-1985	Zc3h7a	203
peak_E14_1649	chr4	116876634	116878269	0.364794	35418	Zswim5	Gm12993	-1986	Zswim5	76
peak_E14_1650	chr9	37013481	37014051	0.506874	50752	Pknox2	Gm3896	-1991	Pknox2	133548
peak_E14_1651	chr7	130933864	130934558	0.241405	46668	Fgfr2	Htra1	-1991	Plekha1	68456
peak_E14_1652	chr3	145651179	145652780	0.896389	32920	Gm17501	Cyr61	-1994	Gm17501	1668
peak_E14_1653	chr17	36764214	36764623	0.224893	21851	N/A	Gm8878	-1995	Gm4271	31777
peak_E14_1654	chr9	102737304	102737998	0.31768	52503	N/A	Gm5627	-1996	Amotl2	20850
peak_E14_1655	chr18	45898102	45898914	0.344696	23622	N/A	RP23-304I16.1	-1999	Trim36	314099
peak_E14_1656	chr1	126469579	126470876	2.83276	1899	Nckap5	Gm24397	-2003	Nckap5	360405
peak_E14_1657	chr1	56639182	56639730	0.363329	747	N/A	Hsfy2	-2005	Satb2	333046
peak_E14_1658	chr2	146256914	146257647	0.209649	29181	Ralgapa2	A930019D19Rik	-2005	Insm1	35360
peak_E14_1659	chr7	19603814	19604785	0.150889	44163	Clasrp	Gm26890	-2005	Clasrp	169
peak_E14_1660	chr1	55223817	55224651	0.461028	706	Rftn2	Gm10561	-2016	Rftn2	2548
peak_E14_1661	chr13	108043880	108044935	0.448679	14295	N/A	Smim15	-2016	Ndufaf2	114218
peak_E14_1662	chr10	127535984	127537169	0.183844	6094	N/A	Nxph4	-2017	Ndufa4l2	21638
peak_E14_1663	chr18	62757964	62758620	0.180143	24021	N/A	2700046A07Rik	-2017	Gm17732	96185
peak_E14_1664	chr11	101467374	101469130	0.426586	8693	Rnd2	Vat1	-2022	Rnd2	3254
peak_E14_1665	chr6	124919311	124920629	0.690625	43441	A230083G16Rik	Ptms	-2024	A230083G16Rik	3108
peak_E14_1666	chr4	129580150	129580996	0.523432	35917	N/A	Fam167b	-2024	Eif3i	20075
peak_E14_1667	chr5	91072286	91072858	0.764917	38538	N/A	Ereg	-2044	Epgn	45109
peak_E14_1668	chr11	76995945	76997168	0.294918	7835	N/A	Slc6a4	-2046	Gm12343	13317
peak_E14_1669	chr2	84742128	84744326	0.768376	27935	Gm19426	Mir130a	-2049	Gm19426	428
peak_E14_1670	chr14	105898434	105899302	0.162236	16385	N/A	Spry2	-2049	Gm22406	81961
peak_E14_1671	chr15	27063233	27064601	2.53583	16903	N/A	Gm23903	-2051	Gm6576	38532
peak_E14_1672	chr2	168333219	168334072	0.43219	30040	N/A	Gm22704	-2054	Gm14234	84929
peak_E14_1673	chr12	86166838	86167731	1.30567	11275	N/A	Gm805	-2056	Ift43	84724
peak_E14_1674	chr16	29808616	29809375	0.43362	19463	N/A	Gm26834	-2062	Gm26569	137522
peak_E14_1675	chr19	6046003	6047768	0.574512	24777	Syvn1	Gm8034	-2063	Syvn1	310
peak_E14_1676	chr5	110109838	110110690	0.632096	38993	Zfp605	Gtpbp6	-2067	Zfp605	173
peak_E14_1677	chr7	143444642	143446430	0.922863	47113	N/A	KCNQ1DN	-2068	Cdkn1c	15514
peak_E14_1678	chr12	29525897	29526731	0.822028	10184	N/A	Myt1l	-2069	Tpo	606310
peak_E14_1679	chr9	99037417	99038101	0.303462	52383	N/A	Gm1123	-2069	Faim	51387
peak_E14_1680	chr7	4117003	4117921	0.44801	44007	9430041J12Rik	Ttyh1	-2070	9430041J12Rik	3266
peak_E14_1681	chr2	92914723	92916756	0.961029	28044	Syt13	Gm13791	-2076	Syt13	642
peak_E14_1682	chr6	41560101	41560797	1.17774	41623	N/A	Trbv31	-2078	Trbc2	13720
peak_E14_1683	chr3	108939814	108940822	0.542353	32347	Gm9857,Henmt1	Gm12521	-2080	Gm9857	127
peak_E14_1684	chr4	126320970	126322065	0.254388	35796	Adprhl2	Gm12945	-2081	Adprhl2	186
peak_E14_1685	chr2	179237909	179238887	0.600283	30356	N/A	Gm14293	-2091	Gm14292	60974
peak_E14_1686	chr9	105522828	105523648	0.24423	52587	N/A	Atp2c1	-2091	Gm5621	37524
peak_E14_1687	chr2	160580873	160581654	0.46865	29640	Gm14221	Gm14222	-2093	Gm14221	38708
peak_E14_1688	chr3	52610399	52611082	0.222183	31250	N/A	Gm10293	-2094	Gm22798	112015
peak_E14_1689	chr5	113164768	113166124	2.77378	39264	N/A	2900026A02Rik	-2095	Gm22740	121303
peak_E14_1690	chr3	39637698	39638663	4.56452	31026	N/A	n-R5s195	-2098	Gm23831	161536
peak_E14_1691	chr2	157715393	157716405	0.683188	29538	N/A	Gm25407	-2098	Nnat	155822
peak_E14_1692	chr7	73377346	73378337	0.138033	45165	Rgma	A730056A06Rik	-2102	Rgma	2322
peak_E14_1693	chr7	96864966	96866003	0.567721	45757	Tenm4	Gm25712	-2105	Gm22226	54618
peak_E14_1694	chr10	80825997	80827383	0.334272	5083	Oaz1	Mir1982	-2106	Oaz1	35
peak_E14_1695	chr9	58012200	58013610	3.91487	51481	N/A	Cyp11a1	-2107	Gm17322	14865
peak_E14_1696	chr18	75817699	75818441	0.298527	24378	N/A	Zbtb7c	-2107	1700034B16Rik	37039
peak_E14_1697	chr9	58205752	58207107	2.52373	51511	1600029O15Rik	Islr2	-2110	1600029O15Rik	3533
peak_E14_1698	chr19	7419993	7420923	0.310461	24866	2700081O15Rik	mmu-mir-6991	-2114	2700081O15Rik	2834
peak_E14_1699	chr15	66888788	66889618	0.530431	17631	N/A	Wisp1	-2116	Ndrg1	80437
peak_E14_1700	chr11	116655903	116656961	0.868911	9251	Gm11744	Cygb	-2119	Gm11744	2899
peak_E14_1701	chr11	69670983	69672814	0.529635	7581	Eif4a1	Gm22988	-2120	Eif4a1	419
peak_E14_1702	chr4	72166308	72166986	0.486315	34495	Tle1	Gm11250	-2120	Tle1	34272
peak_E14_1703	chr5	35915318	35916231	0.319409	37595	Afap1	H2af-ps	-2122	Afap1	22456
peak_E14_1704	chr15	60705917	60706575	0.248162	17492	N/A	Gm23835	-2123	Fam84b	118834
peak_E14_1705	chr1	93801368	93802311	0.132175	1595	Dtymk	Ing5	-2125	Dtymk	95
peak_E14_1706	chr8	32183705	32184278	0.140881	47805	N/A	Gm22140	-2137	Gm26578	175488
peak_E14_1707	chr16	40369518	40370635	0.353551	19777	N/A	AC154801.1	-2139	Gm22543	63858
peak_E14_1708	chr17	12960088	12961166	0.348224	21216	Acat2	Gm15946	-2140	Acat2	120
peak_E14_1709	chr10	79615757	79616583	1.8952	5017	N/A	C2cd4c	-2145	Shc2	21748
peak_E14_1710	chr16	38924605	38925520	5.46595	19758	Igsf11	Gm22500	-2146	Igsf11	22747
peak_E14_1711	chr1	155528517	155530008	0.532391	2579	N/A	Gm5532	-2151	Gm22569	213297
peak_E14_1712	chr15	58078094	58079188	0.570015	17414	N/A	Zhx1	-2152	Atad2	56441
peak_E14_1713	chr11	43617984	43618987	0.566706	6872	N/A	Gm12149	-2156	4933415A04Rik	31446
peak_E14_1714	chr9	40528671	40529326	0.289303	50811	Gramd1b	Gm17540	-2156	Gramd1b	2385
peak_E14_1715	chr2	160621718	160622539	0.46647	29647	N/A	Gm14221	-2157	Gm14222	38772
peak_E14_1716	chr3	30599501	30600349	2.73467	30856	Actrt3	Mynn	-2161	Actrt3	14
peak_E14_1717	chr11	116140535	116141533	0.875553	9214	N/A	Mrpl38	-2166	Gm26413	23002
peak_E14_1718	chr15	37009184	37009974	0.376071	17116	Gm26766	Zfp706	-2177	Gm26766	2057
peak_E14_1719	chr16	45695383	45696292	0.388973	19893	N/A	Tmprss7	-2179	Tagln3	28771
peak_E14_1720	chr7	101833631	101835509	2.302	45912	Inppl1	Gm10602	-2180	Inppl1	3656
peak_E14_1721	chr2	172005474	172006881	6.29577	30214	N/A	Gm14641	-2182	Cbln4	37289
peak_E14_1722	chr10	37140405	37141799	3.88334	4140	5930403N24Rik	Marcks	-2182	5930403N24Rik	1545
peak_E14_1723	chr11	77930352	77932593	0.632477	7884	Sez6	Gm11190	-2184	Sez6	673
peak_E14_1724	chr16	91096938	91097675	0.290894	20613	N/A	4932438H23Rik	-2184	H3f3a-ps2	17293
peak_E14_1725	chr10	81484355	81485437	0.290836	5126	N/A	Celf5	-2187	Ncln	11496
peak_E14_1726	chr5	128733740	128734374	0.187534	40057	N/A	Piwil1	-2188	Fzd10	132952
peak_E14_1727	chr4	131484567	131485439	1.34148	36033	N/A	Gm831	-2193	Gm12962	192842
peak_E14_1728	chr2	28730591	28731575	0.236689	26524	Ak8	Mir3088	-2194	Ak8	30920
peak_E14_1729	chr3	88197687	88199147	0.204126	31832	N/A	AW047730	-2205	AI849053	6178
peak_E14_1730	chr2	29249723	29250976	0.445992	26545	6530402F18Rik	Ntng2	-2224	6530402F18Rik	2644
peak_E14_1731	chr7	96819318	96820103	0.834988	45749	Tenm4	Gm15416	-2225	Gm25712	43669
peak_E14_1732	chr9	37554720	37555539	0.188883	50775	N/A	Nrgn	-2225	Vsig2	15875
peak_E14_1733	chr2	28325297	28327256	1.82112	26501	N/A	Gm13373	-2226	Olfm1	133184
peak_E14_1734	chr1	128594182	128594851	0.372946	1962	N/A	Cxcr4	-2226	Gm23902	104477
peak_E14_1735	chr3	129972142	129972726	0.199572	32695	N/A	Ccdc109b	-2228	Casp6	71010
peak_E14_1736	chr5	115235066	115236522	0.292266	39388	N/A	Pop5	-2237	Rnf10	37104
peak_E14_1737	chr2	139178062	139178671	0.296521	29006	N/A	Gm14069	-2241	Gm14071	205974
peak_E14_1738	chr6	34176491	34177488	0.481991	41464	Slc35b4	Gm13855	-2242	Slc35b4	122
peak_E14_1739	chr17	83267163	83268282	0.44854	22658	N/A	Gm24240	-2248	Pkdcc	52431
peak_E14_1740	chr17	29885583	29890076	2.42755	21602	Mdga1	Gm16758	-2254	Mdga1	82258
peak_E14_1741	chr7	96168511	96169458	2.43149	45680	N/A	Tenm4	-2259	Gm15412	172980
peak_E14_1742	chr4	140248359	140249733	0.471429	36449	N/A	Igsf21	-2262	Gm9867	74256
peak_E14_1743	chr9	57501287	57502386	0.256556	51453	N/A	Rpp25	-2265	Gm6166	17924
peak_E14_1744	chr14	49785736	49786291	0.137341	15296	N/A	Gm22989	-2270	Olfr722	115928
peak_E14_1745	chr2	173024788	173025667	0.289637	30262	Rbm38	Gm20490	-2271	Rbm38	4730
peak_E14_1746	chr2	3683716	3684457	0.240436	25976	Fam107b	Gm13181	-2275	Fam107b	70329
peak_E14_1747	chr5	113930711	113931460	0.297132	39314	N/A	Gm22056	-2281	Ssh1	62809
peak_E14_1748	chr11	3123166	3124281	0.625328	6152	N/A	Pisd-ps1	-2282	Gm11400	27232
peak_E14_1749	chr17	50236094	50237755	0.405047	22107	N/A	AY702103	-2283	Dazl	56675
peak_E14_1750	chr10	39426718	39427842	3.40949	4181	Fyn	Gm6963	-2284	Fyn	57517
peak_E14_1751	chr14	93890112	93891920	1.5928	16213	N/A	Pcdh9	-2284	Gm23324	557335
peak_E14_1752	chr6	147029648	147030854	0.847372	43950	Ppfibp1	Rep15	-2285	Mansc4	56781
peak_E14_1753	chr15	99369790	99371050	0.343208	18745	Fmnl3	Gm22951	-2285	Fmnl3	62
peak_E14_1754	chr2	83761303	83763005	4.64447	27921	Itgav	Gm13684	-2289	Itgav	37758
peak_E14_1755	chr5	128432389	128433542	0.20521	40041	Tmem132d	Gm22735	-2289	Tmem132d	112
peak_E14_1756	chr17	45601204	45602597	0.402937	21925	Gm7325	Slc29a1	-2297	Gm7325	202
peak_E14_1757	chr14	58001213	58001907	0.228848	15442	3110083C13Rik	Micu2	-2298	3110083C13Rik	2238
peak_E14_1758	chr11	106817853	106818764	0.267971	8869	Cep95	Gm11706	-2300	Cep95	29057
peak_E14_1759	chr12	86893864	86895883	3.22928	11320	N/A	Gm26698	-2306	Gm25888	84917
peak_E14_1760	chr1	136132626	136134365	3.20853	2242	Kif21b	Gm15850	-2312	Kif21b	2107
peak_E14_1761	chr2	29494917	29496880	2.07421	26582	Med27	Gm13401	-2313	Gm24976	36705
peak_E14_1762	chr4	154142002	154143047	0.371943	36943	Wrap73	Trp73	-2316	Wrap73	153
peak_E14_1763	chr4	88149166	88149576	0.167378	34840	Focad	Gm12645	-2324	Mir491	27332
peak_E14_1764	chr1	61437427	61438119	0.343785	884	N/A	Gm11588	-2327	9530026F06Rik	59342
peak_E14_1765	chr7	79050815	79051493	0.477713	45326	Gm26633	Acan	-2328	Gm26633	2169
peak_E14_1766	chr7	46838725	46839562	0.360204	44726	N/A	Ldha	-2331	Gtf2h1	43041
peak_E14_1767	chr11	78711760	78712432	0.217456	7920	N/A	Gm11197	-2335	Fam58b	39633
peak_E14_1768	chr9	86466776	86467797	0.186058	52184	N/A	Ube2cbp	-2336	Gm17530	79509
peak_E14_1769	chr7	114933792	114934623	0.34804	46159	N/A	Gm22669	-2337	Insc	188442
peak_E14_1770	chr4	7041571	7042141	0.312272	33260	N/A	Gm11804	-2342	Gm11802	353688
peak_E14_1771	chr14	55108081	55109689	1.18876	15374	Jph4	Ap1g2	-2351	Jph4	8050
peak_E14_1772	chr17	26940844	26942814	0.883025	21435	Syngap1	Cuta	-2351	Syngap1	378
peak_E14_1773	chr15	86187827	86189163	2.79343	18343	N/A	Cerk	-2354	Gm15569	2768
peak_E14_1774	chr14	33449112	33449930	0.470529	15101	N/A	Mapk8	-2363	Arhgap22	232699
peak_E14_1775	chr6	145364139	145364849	0.334537	43888	N/A	Gm23498	-2363	2010013B24Rik	61343
peak_E14_1776	chr9	57937325	57938164	0.253258	51473	N/A	Sema7a	-2368	Ubl7	26759
peak_E14_1777	chr2	102036764	102037756	0.212405	28213	Ldlrad3	Gm13919	-2368	Ldlrad3	149125
peak_E14_1778	chr12	104753939	104754707	0.478935	11735	N/A	Dicer1	-2371	Clmn	110753
peak_E14_1779	chr12	75179273	75180143	4.49179	10964	N/A	Kcnh5	-2376	Gphb5	237073
peak_E14_1780	chr11	57966565	57967347	0.698616	7214	N/A	Gm26025	-2385	Gm12249	6178
peak_E14_1781	chr10	78390398	78391446	1.05632	4997	N/A	Gm10146	-2386	mmu-mir-6907	17623
peak_E14_1782	chr5	77124253	77125215	0.727004	38380	N/A	Gm15831	-2386	Gm15830	30203
peak_E14_1783	chr16	52028918	52029407	0.505905	19986	N/A	Cblb	-2386	Gm23513	75985
peak_E14_1784	chr5	139147346	139148316	0.532818	40511	Gm15672	Heatr2	-2391	Gm15672	2862
peak_E14_1785	chr9	110656090	110657015	0.368287	52744	Ccdc12	Nbeal2	-2391	Ccdc12	50
peak_E14_1786	chr10	37136019	37138303	0.761908	4138	Marcks	5930403N24Rik	-2396	Marcks	1759
peak_E14_1787	chr5	114062687	114063439	0.153772	39320	Svop	Gm16108	-2397	Svop	28507
peak_E14_1788	chr9	42471588	42472723	0.862466	50918	Tbcel	Gm16322	-2399	Tbcel	103
peak_E14_1789	chr17	34586635	34588171	0.358037	21788	Notch4	Gpsm3	-2402	Rnf5	16287
peak_E14_1790	chr17	8985578	8986275	0.390622	21083	N/A	1700010I14Rik	-2406	6530411M01Rik	181910
peak_E14_1791	chr18	25600249	25601491	0.61186	23179	Celf4	Gm25845	-2416	Celf4	153113
peak_E14_1792	chr14	66934457	66935438	0.208612	15713	N/A	4930578I07Rik	-2417	Pnma2	23778
peak_E14_1793	chr2	10050638	10051399	0.273852	26179	N/A	Taf3	-2422	C630004M23Rik	3181
peak_E14_1794	chr12	69890234	69891126	1.67356	10812	Map4k5	Atl1	-2424	Map4k5	2520
peak_E14_1795	chr18	78530071	78531974	1.72076	24448	N/A	Gm26430	-2435	Gm6133	181269
peak_E14_1796	chr6	108142564	108143327	0.50534	43048	Sumf1	Gm4604	-2436	Sumf1	42637
peak_E14_1797	chr11	96461459	96462850	0.940851	8422	Gm11529	Skap1	-2438	Gm11529	2393
peak_E14_1798	chr1	75447451	75448537	0.743666	1147	N/A	Asic4	-2441	Gmppa	12065
peak_E14_1799	chr7	98323188	98324111	0.209027	45794	N/A	Acer3	-2441	Tsku	37679
peak_E14_1800	chr16	5134556	5135297	0.208254	18938	N/A	Ppl	-2445	Nagpa	69086
peak_E14_1801	chr4	101552299	101552991	0.383612	35098	Dnajc6	Gm22533	-2449	Dnajc6	55998
peak_E14_1802	chr4	82589284	82590258	1.2046	34676	N/A	Gm11267	-2452	Gm11266	81756
peak_E14_1803	chr10	79871585	79872459	2.05607	5032	BC005764	Prtn3	-2453	BC005764	2548
peak_E14_1804	chr1	158960436	158961208	0.699193	2679	N/A	Pappa2	-2455	1600012P17Rik	19641
peak_E14_1805	chr11	12039562	12040152	0.450039	6341	N/A	Grb10	-2456	Gm24036	14446
peak_E14_1806	chr11	26596010	26596751	0.517032	6529	N/A	Vrk2	-2460	Gm6899	3140
peak_E14_1807	chr13	83736013	83736671	0.479339	13793	C130071C03Rik	Mir9-2	-2463	C130071C03Rik	14962
peak_E14_1808	chr19	50141692	50142356	1.67955	25667	N/A	AC131103.1	-2466	Sorcs1	536622
peak_E14_1809	chr18	54978463	54979470	1.08595	23803	Zfp608	Gm26742	-2468	Zfp608	11214
peak_E14_1810	chr4	54944686	54946320	0.380072	34198	N/A	Zfp462	-2472	Gm12479	92376
peak_E14_1811	chr11	76401257	76401971	0.286616	7801	N/A	Nxn	-2474	Rnmtl1	157900
peak_E14_1812	chr15	34442847	34443960	0.141042	17063	Rpl30	Gm24523	-2481	Rpl30	237
peak_E14_1813	chr15	89172695	89174512	0.362522	18474	N/A	Plxnb2	-2483	mmu-mir-6958	11934
peak_E14_1814	chr1	180848045	180849286	1.54592	3180	N/A	Sde2	-2485	Gm24836	15897
peak_E14_1815	chr2	166270887	166271948	0.966691	29885	N/A	Gm11468	-2490	Gm22687	81721
peak_E14_1816	chr19	46041832	46042939	0.656253	25546	Ldb1	Pprc1	-2500	Ldb1	2829
peak_E14_1817	chr4	63665460	63666312	1.31263	34398	N/A	Gm11214	-2507	Gm11482	31466
peak_E14_1818	chr15	101440879	101441751	0.338469	18836	N/A	Krt83	-2511	Krt81	22450
peak_E14_1819	chr15	85505222	85506254	0.179036	18303	N/A	7530416G11Rik	-2511	Wnt7b	76083
peak_E14_1820	chr11	80474072	80474995	0.262817	7971	N/A	Cdk5r1	-2512	C030013C21Rik	34573
peak_E14_1821	chr7	29180102	29180944	0.173247	44305	Psmd8	Gm17113	-2512	Psmd8	178
peak_E14_1822	chr19	41745456	41746905	1.6355	25425	N/A	Slit1	-2515	Gm22601	1377
peak_E14_1823	chr12	107610098	107610858	0.2428	11861	N/A	Gm9006	-2521	3110018I06Rik	121847
peak_E14_1824	chr18	54987326	54988247	0.195501	23806	Zfp608	Gm4221	-2523	Zfp608	2394
peak_E14_1825	chr1	151857107	151857851	0.238095	2423	N/A	Gm25279	-2524	Edem3	102106
peak_E14_1826	chr4	41314142	41315307	0.191742	33846	Dcaf12	Gm26049	-2526	Dcaf12	165
peak_E14_1827	chr2	121354713	121355783	0.529773	28620	Ppip5k1	Ckmt1	-2527	Ppip5k1	85
peak_E14_1828	chr10	127524455	127525491	0.228675	6091	N/A	Shmt2	-2529	Nxph4	9586
peak_E14_1829	chr1	118318949	118319660	0.774314	1757	N/A	Mki67ip	-2534	Gm26080	134181
peak_E14_1830	chr17	45551886	45552544	0.131726	21917	N/A	Tmem151b	-2538	Hsp90ab1	21056
peak_E14_1831	chr2	109280372	109281288	0.191154	28381	Kif18a	Mettl15	-2540	Kif18a	93
peak_E14_1832	chr17	45735464	45737310	0.872129	21930	F630040K05Rik	1600014C23Rik	-2543	F630040K05Rik	1882
peak_E14_1833	chr2	72629030	72630420	0.680894	27670	N/A	Gm13638	-2544	Gm13636	84514
peak_E14_1834	chr1	13789046	13789813	0.263486	87	N/A	Gm5523	-2550	Xkr9	120659
peak_E14_1835	chr5	113040760	113042415	4.15805	39254	N/A	Gm22740	-2556	Crybb2	28530
peak_E14_1836	chr4	98560113	98560735	0.202547	35037	Inadl	Gm22625	-2559	Inadl	164634
peak_E14_1837	chr2	91946729	91948255	0.445323	27996	Dgkz,Gm9821	mmu-mir-6999	-2562	Gm9821	1790
peak_E14_1838	chr6	103507815	103508784	0.999392	42994	N/A	Chl1	-2576	Gm25656	324279
peak_E14_1839	chr15	25678943	25679494	0.42767	16874	Myo10	Gm2862	-2579	Myo10	56694
peak_E14_1840	chr14	67071681	67072820	0.198857	15719	Ppp2r2a	CT030233.1	-2579	Ppp2r2a	221
peak_E14_1841	chr17	56761640	56762695	0.380037	22206	N/A	Dus3l	-2583	Ndufa11	44406
peak_E14_1842	chr4	86045826	86046328	0.198568	34780	N/A	Gm25811	-2583	Gm26069	136167
peak_E14_1843	chr13	63567541	63568681	1.37107	13481	N/A	Ptch1	-2591	Gm16133	234975
peak_E14_1844	chr12	111537373	111539319	0.177064	12016	Eif5	Snora28	-2594	Eif5	246
peak_E14_1845	chr2	154572072	154572906	0.209949	29409	N/A	E2f1	-2597	Actl10	20714
peak_E14_1846	chr3	30601882	30603203	0.407814	30857	Mynn	Actrt3	-2603	Mynn	456
peak_E14_1847	chr14	48117867	48118661	0.981289	15248	N/A	Peli2	-2604	Gm23881	246138
peak_E14_1848	chr11	5035218	5035990	0.721723	6211	Ap1b1	Gm24958	-2606	Gas2l1	29690
peak_E14_1849	chr8	13057963	13058631	0.614339	47446	N/A	Proz	-2610	F10	20990
peak_E14_1850	chr13	30976316	30977005	1.25559	12613	N/A	Exoc2	-2613	Gm5447	2457
peak_E14_1851	chr9	110638236	110639225	0.554311	52742	Nbeal2	mmu-mir-8107	-2615	Nbeal2	15431
peak_E14_1852	chr10	80164118	80166331	0.462504	5054	N/A	Cirbp	-2615	Midn	16953
peak_E14_1853	chr11	71035816	71036443	0.502088	7629	N/A	6330403K07Rik	-2616	Mis12	16519
peak_E14_1854	chr2	70455995	70456732	0.153645	27592	N/A	Rpl9-ps7	-2618	Gm16292	52836
peak_E14_1855	chr14	8320249	8321036	0.261895	14557	N/A	Fam107a	-2619	Oit1	58121
peak_E14_1856	chr16	49801147	49801845	0.576565	19933	Gm16619	Gm15518	-2626	Gm16619	964
peak_E14_1857	chr7	89983337	89983886	0.62211	45580	N/A	Eed	-2628	Gm26529	2863
peak_E14_1858	chr5	111763917	111764790	0.541777	39133	N/A	E130006D01Rik	-2628	Gm16019	21505
peak_E14_1859	chr7	27178148	27179295	0.39151	44237	Gm21983,Rab4b	Mir3101	-2628	Rab4b	175
peak_E14_1860	chr3	101309331	101310092	0.742963	32077	N/A	Gm10355	-2632	Gm12490	48795
peak_E14_1861	chr6	13868532	13869253	0.341018	41063	2610001J05Rik	1110019D14Rik	-2633	2610001J05Rik	2626
peak_E14_1862	chr11	115400686	115401544	1.8381	9178	N/A	Ict1	-2636	C920011F04Rik	7199
peak_E14_1863	chr6	51394691	51396142	1.07589	41807	N/A	Gm26677	-2639	Hnrnpa2b1	74478
peak_E14_1864	chr12	80114996	80116311	0.268121	11068	N/A	Zfp36l1	-2640	Gm26669	7620
peak_E14_1865	chr12	25097149	25100323	1.31358	9939	N/A	Id2	-2644	Kidins220	123805
peak_E14_1866	chr17	80482633	80483561	0.54587	22579	N/A	Sos1	-2644	Cdkl4	80737
peak_E14_1867	chr7	137316158	137318033	1.48348	46925	N/A	Ebf3	-2650	9430038I01Rik	93667
peak_E14_1868	chr1	74406399	74407052	0.47212	1110	N/A	Vil1	-2650	Mir26b	12416
peak_E14_1869	chr9	102544023	102546203	1.05752	52487	Ky	Gm25669	-2652	Ky	38976
peak_E14_1870	chr3	101606879	101607638	0.235132	32098	N/A	Atp1a1	-2655	Igsf3	230134
peak_E14_1871	chr2	112261618	112262283	0.194671	28406	Nop10	Nutm1	-2659	Nop10	25
peak_E14_1872	chr3	70231213	70231862	0.297282	31571	N/A	Gm23477	-2663	Otol1	223925
peak_E14_1873	chr5	145280118	145281234	0.358037	40787	N/A	Zscan25	-2666	Zfp655	48954
peak_E14_1874	chr11	94978423	94979573	0.447272	8364	N/A	Sgca	-2671	Hils1	11338
peak_E14_1875	chr17	29080693	29082572	0.405485	21536	N/A	Trp53cor1	-2671	lincRNA-p21_1	21889
peak_E14_1876	chr9	22115932	22117438	0.948911	50359	Elof1	mmu-mir-7084	-2672	Elof1	463
peak_E14_1877	chr6	141246211	141246977	0.228375	43775	N/A	Pde3a	-2674	Gm23069	468497
peak_E14_1878	chr15	75658362	75659099	0.728296	17838	Top1mt	Gm15945	-2676	RP24-289J12.1	16247
peak_E14_1879	chr16	32812841	32813468	0.186438	19577	N/A	Gm933	-2677	Gm26769	5672
peak_E14_1880	chr16	10542008	10543311	0.359155	19108	Dexi	Clec16a	-2679	Dexi	395
peak_E14_1881	chr8	111876188	111877057	0.292335	49373	Tmem170	Gm23853	-2681	Tmem170	53
peak_E14_1882	chr11	120233301	120235232	0.186496	9530	Bahcc1	2900052L18Rik	-2681	Bahcc1	1320
peak_E14_1883	chr9	97012765	97013802	1.77455	52325	Spsb4	Gm16010	-2682	Spsb4	5560
peak_E14_1884	chr6	61177189	61178094	1.36257	42090	A730020E08Rik	Ccser1	-2682	A730020E08Rik	3169
peak_E14_1885	chrX	157601412	157601924	0.564873	53969	N/A	Gm15175	-2682	Gm15176	2499
peak_E14_1886	chr11	101066780	101067870	0.263013	8678	N/A	Naglu	-2686	Psmc3ip	28111
peak_E14_1887	chr10	76964032	76965124	0.289891	4933	N/A	Pcbp3	-2691	Col18a1	201970
peak_E14_1888	chr4	131236032	131237123	0.248346	36020	N/A	Gm25261	-2699	Gm12973	261788
peak_E14_1889	chr11	60222626	60223987	0.383254	7282	N/A	Srebf1	-2702	AL596090.1	79518
peak_E14_1890	chr6	50656686	50657597	0.246778	41774	N/A	Npvf	-2702	Gm4782	48505
peak_E14_1891	chr8	105473693	105474767	0.331805	49181	Zdhhc1	Tppp3	-2704	Zdhhc1	10120
peak_E14_1892	chr17	35073775	35074688	0.461847	21809	Ly6g6d	Ly6g6e	-2705	Ly6g6d	3834
peak_E14_1893	chr2	91114966	91115911	0.143418	27974	N/A	Mybpc3	-2705	Spi1	33049
peak_E14_1894	chr10	77826081	77827435	1.11029	4977	Krtap10-10,Krtap10-4	Tspear	-2708	Krtap10-4	284
peak_E14_1895	chr12	16808003	16808509	0.282315	9875	N/A	E2f6	-2708	Ntsr2	154787
peak_E14_1896	chr4	154963696	154965100	0.600456	36979	Pank4	Gm20421	-2720	Pank4	266
peak_E14_1897	chr18	61684805	61685620	0.646371	23997	N/A	Il17b	-2722	Pcyox1l	22423
peak_E14_1898	chr5	38543215	38544251	1.24168	37717	Wdr1	Gm22249	-2724	Wdr1	17933
peak_E14_1899	chr9	104566311	104567578	1.1921	52566	N/A	Cpne4	-2726	Mir2136	140832
peak_E14_1900	chr18	54992336	54993482	0.876787	23808	Gm4221	Zfp608	-2729	Gm4221	2600
peak_E14_1901	chr2	60122076	60122655	0.414698	27389	Baz2b	Gm13620	-2730	Baz2b	3332
peak_E14_1902	chr7	63893323	63894267	0.268052	44937	Klf13	RP23-387F1.3	-2737	Klf13	45120
peak_E14_1903	chr11	69325923	69327102	0.202454	7557	Kcnab3	Cntrob	-2737	Kcnab3	255
peak_E14_1904	chr17	29056523	29057480	0.671704	21535	N/A	lincRNA-p21_1	-2742	Trp53cor1	21960
peak_E14_1905	chr17	28527762	28528471	0.183475	21517	N/A	Armc12	-2743	Gm25195	1785
peak_E14_1906	chr19	4096471	4098035	1.05338	24703	Cdk2ap2	Pitpnm1	-2744	Cdk2ap2	72
peak_E14_1907	chr1	121510142	121510957	0.269182	1840	Htr5b	Gm15393	-2746	Htr5b	17916
peak_E14_1908	chr11	98282242	98283027	0.290571	8496	N/A	Gm20644	-2747	Mir5119	20029
peak_E14_1909	chr1	136128130	136129150	1.63699	2240	Gm15850	Kif21b	-2748	Gm15850	2543
peak_E14_1910	chr15	101553062	101553755	0.968132	18839	4732456N10Rik	Krt82	-2749	4732456N10Rik	9542
peak_E14_1911	chr8	122772087	122773423	0.770394	49867	Gm20388	Acsf3	-2749	Gm10612	74896
peak_E14_1912	chr7	142097757	142098295	0.193311	47065	N/A	Dusp8	-2754	Gm4553	67711
peak_E14_1913	chr11	77895776	77897929	0.619113	7878	N/A	Pipox	-2756	Gm11190	32436
peak_E14_1914	chr17	27638801	27639970	0.572171	21477	N/A	Rps10	-2756	Gm15420	4043
peak_E14_1915	chr15	84321319	84322605	3.02617	18226	N/A	Parvg	-2757	Gm22890	1390
peak_E14_1916	chr4	142080565	142081861	2.55086	36543	Tmem51	Tmem51os1	-2758	Tmem51	3091
peak_E14_1917	chr2	32596604	32597422	0.966968	26745	St6galnac4	St6galnac6	-2766	St6galnac4	9919
peak_E14_1918	chr19	10188117	10189099	0.522463	24899	Fads1	mmu-mir-6993	-2766	Fads1	5721
peak_E14_1919	chrX	52293153	52293671	0.257225	53476	Gpc3	Gm14582	-2768	Mir717	129103
peak_E14_1920	chr2	61794691	61796130	2.6085	27432	Psmd14	Gm25966	-2769	Psmd14	83717
peak_E14_1921	chr10	61086240	61086906	0.318406	4601	N/A	Pcbd1	-2769	Gm20611	55271
peak_E14_1922	chr5	112394208	112395756	0.31286	39199	N/A	Asphd2	-2769	Hps4	51900
peak_E14_1923	chr11	110395833	110396864	1.41899	8967	N/A	Map2k6	-2773	Gm11697	460033
peak_E14_1924	chr16	94011170	94012053	0.325244	20729	N/A	Cldn14	-2774	Chaf1b	127711
peak_E14_1925	chr12	59130623	59131962	0.493994	10735	Ctage5	Gm24233	-2779	Ctage5	1573
peak_E14_1926	chrX	69608778	69609284	1.46851	53547	Aff2	Gm8172	-2786	Gm22487	90929
peak_E14_1927	chr17	35207917	35208363	0.138125	21817	N/A	Lta	-2789	mmu-mir-6973a	13169
peak_E14_1928	chr9	24302502	24303595	2.35266	50428	Npsr1	Gm15600	-2791	Dpy19l1	200092
peak_E14_1929	chr11	100622513	100623417	0.291724	8649	Nkiras2	Dnajc7	-2797	Nkiras2	3722
peak_E14_1930	chr11	117782784	117784102	0.611502	9357	Gm11723,Tmc8	Tmc6	-2804	Tmc8	1129
peak_E14_1931	chr8	94973771	94974833	1.03251	49005	N/A	Gpr56	-2806	Gpr114	50609
peak_E14_1932	chr2	30717185	30719622	0.801803	26657	Gm14488	Mir3089	-2806	Gm14488	1654
peak_E14_1933	chr2	172245327	172246041	0.476387	30221	N/A	Mc3r	-2807	Aurka	124851
peak_E14_1934	chr1	171221544	171222947	0.309574	2947	Tomm40l	Apoa2	-2808	Tomm40l	269
peak_E14_1935	chr12	109720026	109720790	0.607213	11960	N/A	Mir654	-2809	Mir667	403
peak_E14_1936	chr2	33373855	33374738	0.728019	26780	N/A	Ralgps1	-2810	Gm13537	51126
peak_E14_1937	chr17	30951525	30952197	1.2133	21658	N/A	Umodl1	-2817	Glp1r	49995
peak_E14_1938	chr7	75271896	75272645	0.499298	45228	Sv2b	Gm24858	-2818	Sv2b	36992
peak_E14_1939	chr13	28823955	28824651	0.405935	12541	2610307P16Rik	Gm17528	-2819	2610307P16Rik	61317
peak_E14_1940	chr4	84101773	84102378	0.148952	34743	N/A	Gm12416	-2819	Gm12414	28214
peak_E14_1941	chr19	5728098	5730189	0.366396	24763	Fam89b,Gm16538,Sssca1	Ehbp1l1	-2826	Fam89b	510
peak_E14_1942	chr6	40438281	40439645	1.31222	41616	N/A	E330009J07Rik	-2828	Prss37	80545
peak_E14_1943	chr3	108358295	108359145	0.543345	32313	Sort1	Gm12525	-2830	Gm12522	25021
peak_E14_1944	chr8	123114271	123114813	0.411792	49887	Gm20388	Cpne7	-2831	mmu-mir-7079	9568
peak_E14_1945	chr19	42755254	42755959	0.236619	25466	Hps1	Pyroxd2	-2831	Hps1	24372
peak_E14_1946	chr17	49824280	49825041	0.298816	22076	Kif6	Gm16555	-2835	Gm16554	71307
peak_E14_1947	chr4	58934811	58935559	0.226968	34295	N/A	Gm26400	-2839	Ptgr1	51934
peak_E14_1948	chr8	120591548	120592741	1.80316	49748	Gm10614,Gm20388	Gins2	-2840	Gm10614	2614
peak_E14_1949	chr4	130814610	130815725	1.94928	35972	Sdc3	Gm12970	-2841	Gm26716	11146
peak_E14_1950	chr2	33365180	33366595	0.625731	26778	Ralgps1	Gm25998	-2841	Ralgps1	5599
peak_E14_1951	chr13	70165661	70166319	0.181503	13553	N/A	Gm26018	-2841	Med10	356109
peak_E14_1952	chr11	32103797	32104343	0.409106	6592	N/A	Gm12108	-2842	Il9r	96152
peak_E14_1953	chr12	98903921	98904733	0.475326	11526	N/A	Eml5	-2843	Zc3h14	157360
peak_E14_1954	chr1	42696335	42698976	0.255138	566	Gm20646,Pou3f3	2610017I09Rik	-2847	Pou3f3	510
peak_E14_1955	chr1	153746037	153747113	0.326581	2510	N/A	Rnasel	-2850	Rgs16	6227
peak_E14_1956	chr4	124847562	124848093	0.133524	35707	Mtf1	Yrdc	-2851	1110065P20Rik	3369
peak_E14_1957	chr5	146571709	146572965	0.539851	40796	N/A	Gm8494	-2856	Gpr12	12902
peak_E14_1958	chr14	55091232	55092721	0.24845	15371	Gm20687,Zfhx2	Thtpa	-2858	Zfhx2	348
peak_E14_1959	chr8	97431391	97432557	1.00714	49067	N/A	Gm5913	-2864	Gm7191	134618
peak_E14_1960	chr1	80221066	80221610	0.136026	1251	N/A	Fam124b	-2865	Gm23934	85873
peak_E14_1961	chr15	101494166	101494594	0.461466	18838	N/A	5430421N21Rik	-2868	Krt86	20903
peak_E14_1962	chr17	48006105	48006783	0.225285	22009	N/A	Gm14871	-2872	1700122O11Rik	31849
peak_E14_1963	chr4	21688272	21689408	0.191443	33542	N/A	Prdm13	-2877	Gm11876	17801
peak_E14_1964	chr7	30490373	30491114	0.176626	44369	N/A	Prodh2	-2878	Nphs1	31019
peak_E14_1965	chr4	141790190	141791264	0.626838	36527	Dnajc16	Casp9	-2884	Dnajc16	164
peak_E14_1966	chr15	17932409	17932971	0.556617	16797	N/A	Gm22895	-2887	Gm24713	76679
peak_E14_1967	chr5	111413838	111415263	0.496035	39085	N/A	Mn1	-2891	Pitpnb	83788
peak_E14_1968	chr11	98088094	98088539	0.17402	8492	Fbxl20	Gm11632	-2892	Gm11631	24429
peak_E14_1969	chr4	43431764	43432290	0.247654	33899	N/A	Fam166b	-2893	Cd72	22600
peak_E14_1970	chr13	14615667	14616197	0.193968	12307	Psma2	Mrpl32	-2895	Psma2	2691
peak_E14_1971	chr17	35918793	35919779	0.348881	21844	Ppp1r10	Mrps18b	-2897	Mir1894	1398
peak_E14_1972	chr4	42946434	42947399	0.337316	33884	N/A	Dnajb5	-2897	N28178	30223
peak_E14_1973	chr9	78480619	78482461	0.232791	52100	Eef1a1	Gm26377	-2905	Eef1a1	7611
peak_E14_1974	chr4	43655918	43657001	0.710862	33904	Hint2	Spag8	-2907	Hint2	7
peak_E14_1975	chr14	62637447	62638555	0.709397	15567	N/A	Gm23816	-2908	Fam124a	82265
peak_E14_1976	chr5	24604303	24605469	0.608504	37357	N/A	Smarcd3	-2910	Mir671	12773
peak_E14_1977	chr19	45044326	45044995	0.371966	25515	Pdzd7	Sfxn3	-2915	Pdzd7	1954
peak_E14_1978	chr2	30262850	30263717	0.509802	26622	LRRC8A,Lrrc8a	Phyhd1	-2919	LRRC8A	22717
peak_E14_1979	chr14	67235084	67237020	1.60287	15728	Ebf2	Gm20675	-2923	Ebf2	2467
peak_E14_1980	chr2	167537501	167539240	0.396664	29994	Snai1	Gm11474	-2928	Snai1	176
peak_E14_1981	chr9	54533626	54534879	0.988922	51357	N/A	Gm25980	-2932	Cib2	25966
peak_E14_1982	chr11	18580843	18581983	1.6682	6384	N/A	Gm12024	-2934	Gm12023	128809
peak_E14_1983	chr19	10307290	10308333	0.658455	24908	N/A	Dagla	-2934	Gm26859	83924
peak_E14_1984	chr11	33200247	33201994	0.627864	6638	Tlx3	Gm12116	-2934	Tlx3	2468
peak_E14_1985	chr14	70526495	70527544	0.463138	15803	N/A	Sftpc	-2938	Phyhip	69544
peak_E14_1986	chr8	71728229	71729091	0.138021	48413	N/A	Fcho1	-2944	Insl3	39447
peak_E14_1987	chr2	146302275	146302924	0.499667	29191	Ralgapa2	Gm14117	-2947	A930019D19Rik	43314
peak_E14_1988	chr8	111912734	111913562	0.231142	49377	Tmem231	Chst5	-2949	Tmem231	20643
peak_E14_1989	chr2	38350263	38352270	1.06061	26955	Lhx2	RP23-399K8.5	-2950	Lhx2	11986
peak_E14_1990	chr10	40008644	40009184	0.204956	4210	AI317395	Gm8055	-2951	AI317395	16354
peak_E14_1991	chr2	31213995	31214609	0.231534	26685	Gpr107	Gm13405	-2955	Gm22516	24612
peak_E14_1992	chr2	28810525	28811049	0.393124	26528	Ak8	Gm13386	-2956	Gtf3c4	29573
peak_E14_1993	chr17	15371629	15372457	0.257524	21280	Dll1	A930024N18Rik	-2956	Dll1	3933
peak_E14_1994	chr2	154433221	154433816	0.85579	29386	N/A	Cbfa2t2	-2962	Necab3	125348
peak_E14_1995	chr7	140172681	140173513	0.17063	47022	N/A	Olfr523	-2963	Olfr524	29703
peak_E14_1996	chr4	136140195	136140861	0.272261	36222	N/A	Id3	-2968	Gm26001	3033
peak_E14_1997	chr11	98738180	98739491	1.35779	8531	N/A	Thra	-2975	Nr1d1	36498
peak_E14_1998	chr13	46270365	46271122	0.201209	12929	N/A	Stmnd1	-2977	5033430I15Rik	305491
peak_E14_1999	chr9	72125354	72125862	0.145897	51992	N/A	RP24-221A23.1	-2978	Gm7866	49351
[truncated: 26,081 more rows]

## Sheet: P0 specific peaks
Peak ID	Chr	Start	End	Score	Peak length	Peak overlapping with gene	Peak upstream of gene	Upstream position	Peak downstream of gene	Downstream position
peak_P0_1	chr14	70351233	70351623	0.307893	3881	N/A	Slc39a14	-3	Gm22725	70852
peak_P0_2	chr8	70120645	70121110	0.55226	11436	N/A	Ncan	-4	Gm25906	2276
peak_P0_3	chr12	76765404	76765761	0.358661	2757	Churc1	Fntb	-6	Churc1	45
peak_P0_4	chr5	90931017	90931342	0.269356	9135	N/A	Mthfd2l	-16	Cxcl2	27281
peak_P0_5	chr11	69846289	69846898	0.478187	1882	N/A	Plscr3	-23	Tmem256	8080
peak_P0_6	chr11	120796220	120796636	0.238708	2462	N/A	Dus1l	-25	Gps1	12154
peak_P0_7	chr14	54877417	54877737	0.290693	3760	N/A	Ppp1r3e	-27	Slc22a17	35555
peak_P0_8	chr2	114013307	114013733	0.292701	6922	Gjd2	A530058N18Rik	-42	Gjd2	99
peak_P0_9	chr15	100495078	100495520	0.435188	4557	N/A	Csrnp2	-60	Letmd1	26266
peak_P0_10	chr4	3574571	3575034	0.355415	7964	Tmem68	Tgs1	-72	Tmem68	51
peak_P0_11	chr13	55692844	55693256	0.299617	3280	N/A	B230219D22Rik	-73	Ddx46	58024
peak_P0_12	chr6	30047794	30048024	0.218486	9783	N/A	Nrf1	-78	Gm23049	59522
peak_P0_13	chr2	30286004	30286622	0.419773	6564	Dolk,RP23-395P6.9	Nup188	-83	Dolk	41
peak_P0_14	chr10	122678384	122679006	0.27183	1456	N/A	Ppm1h	-86	mmu-mir-6412	30357
peak_P0_15	chr8	70233870	70234373	0.602237	11440	Armc6	Sugp2	-104	Armc6	345
peak_P0_16	chrX	13071212	13071602	0.573151	12655	N/A	Usp9x	-106	5730405O15Rik	29357
peak_P0_17	chr11	87760095	87760699	0.59384	2051	N/A	Bzrap1	-143	A430104N18Rik	4821
peak_P0_18	chr7	79920322	79920884	0.564632	10760	Ap3s2,Gm26646	5430400D12Rik	-151	Ap3s2	37
peak_P0_19	chr5	31047776	31048544	0.586335	8943	Slc5a6	Atraid	-160	Slc5a6	764
peak_P0_20	chr17	45685645	45686663	0.863134	5418	Tmem63b	Mrpl14	-167	Tmem63b	105
peak_P0_21	chr4	123917065	123917454	0.267408	8491	Gm12905	Rragc	-186	Gm12905	10
peak_P0_22	chr9	44881136	44881873	4.13773	12112	N/A	Kmt2a	-208	Atp5l	39238
peak_P0_23	chr2	26910396	26910714	0.241649	6509	Med22	Rpl7a	-208	Med22	122
peak_P0_24	chr5	115010746	115011091	0.359087	9323	N/A	Sppl3	-218	Gm13825	42096
peak_P0_25	chr5	19226420	19227150	0.260391	8866	N/A	4921504A21Rik	-230	Gm25335	288722
peak_P0_26	chr4	119294625	119295046	0.720019	8443	N/A	Ybx1	-231	Ppih	25711
peak_P0_27	chr10	128411138	128411628	0.318622	1508	N/A	Rnf41	-232	Gm25361	8626
peak_P0_28	chr7	97081407	97081628	0.297609	10837	N/A	Gab2	-233	Nars2	130013
peak_P0_29	chr16	95900041	95900282	0.266901	5061	1600002D24Rik	Gm15340	-236	1600002D24Rik	28916
peak_P0_30	chr11	86544585	86544874	0.29051	2038	Rps6kb1	Tubd1	-261	Rps6kb1	76
peak_P0_31	chr8	70042065	70042947	0.591304	11433	Mau2	Sugp1	-306	Mau2	228
peak_P0_32	chr4	148130694	148131315	0.43178	8727	Mad2l2	Draxin	-306	Mad2l2	90
peak_P0_33	chr8	71382035	71382558	0.67562	11461	N/A	Nr2f6	-336	Ocel1	10951
peak_P0_34	chr11	62551322	62551544	0.401498	1816	Ubb	Gm12279	-392	Ubb	263
peak_P0_35	chr11	73018935	73019667	0.496503	1917	Camkk1	4732414G09Rik	-460	Camkk1	294
peak_P0_36	chr19	10040844	10041236	0.406893	6139	N/A	Fads3	-507	Rab3il1	39372
peak_P0_37	chr8	13338967	13339339	0.274588	11245	N/A	Tfdp1	-520	Tmco3	51141
peak_P0_38	chr1	92911042	92911555	0.462184	369	Rnpepl1	5033417F24Rik	-534	Rnpepl1	516
peak_P0_39	chr15	100614594	100615433	0.347525	4560	C330013E15Rik	Dazap2	-614	C330013E15Rik	97
peak_P0_40	chr4	40722711	40723325	0.496523	8104	Dnaja1	Gm6297	-620	Dnaja1	97
peak_P0_41	chr3	107333791	107334059	0.279477	7768	N/A	Rbm15	-636	Slc16a4	42696
peak_P0_42	chr13	54590580	54590875	0.266252	3257	Higd2a	Nop16	-637	Higd2a	521
peak_P0_43	chr15	25414186	25414650	0.393709	4030	Gm5468	Basp1	-654	Gm5468	227
peak_P0_44	chr11	114066558	114067191	1.02422	2309	N/A	Sdk2	-656	1700001J04Rik	119903
peak_P0_45	chr8	93809998	93810266	0.259397	11600	Gm26843	Gnao1	-705	Gm26843	160
peak_P0_46	chr3	95819459	95819880	0.909846	7704	N/A	Rprd2	-716	Prpf3	36216
peak_P0_47	chr11	23305898	23306382	0.337343	1596	N/A	Usp34	-754	Xpo1	50063
peak_P0_48	chr7	127745693	127746195	0.361561	11037	N/A	Fbxl19	-830	Ctf1	33209
peak_P0_49	chr7	16400201	16400477	0.262338	10422	N/A	Zc3h4	-856	Npas1	76441
peak_P0_50	chr17	15564200	15564487	0.23236	5195	N/A	Prdm9	-1020	Gm6686	2078
peak_P0_51	chr17	56716482	56716979	0.318906	5496	Vmac	Ndufa11	-1031	Vmac	969
peak_P0_52	chr11	72491238	72491662	0.3328	1915	N/A	Spns2	-1546	Mybbp1a	50096
peak_P0_53	chr15	99725899	99726250	0.214856	4548	Cox14	Gm16537	-1600	Cox14	457
peak_P0_54	chr14	55743707	55743979	0.24102	3772	Dhrs1	Nop9	-1849	Dhrs1	1847
peak_P0_55	chr2	162659084	162659480	0.28256	7197	Ptprt	9430021M05Rik	-1880	Ptprt	1865
peak_P0_56	chr1	31220702	31220964	0.310854	62	4931428L18Rik	Pih1d3	-2005	4931428L18Rik	1778
peak_P0_57	chr4	43495220	43495519	0.237937	8122	Ccdc107	Rmrp	-2311	Ccdc107	2008
peak_P0_58	chr16	45408753	45409091	0.301666	4880	Cd200	Gm5406	-2657	Cd200	131
peak_P0_59	chr1	171111028	171111252	0.345132	651	N/A	1700009P17Rik	-2777	Sdhc	39463
peak_P0_60	chr2	145889094	145889385	0.216093	7069	N/A	Gm11764	-2842	Gm25026	10954
peak_P0_61	chr4	140713878	140714434	0.471697	8701	Rcc2	Gm25951	-2886	Rcc2	13616
peak_P0_62	chr10	80142344	80142720	0.243292	1212	Atp5d	Dos	-3167	Atp5d	1076
peak_P0_63	chr13	114603424	114603670	0.284121	3565	N/A	4930544M13Rik	-3689	Gm25950	23053
peak_P0_64	chr3	94484118	94484522	0.315702	7686	Celf3	Riiad1	-3979	Celf3	5490
peak_P0_65	chr11	74723429	74724722	0.542179	1920	Pafah1b1	Gm24211	-4327	Pafah1b1	595
peak_P0_66	chr10	94943572	94944663	1.47488	1352	Plxnc1	Gm25266	-4472	Plxnc1	461
peak_P0_67	chr7	127025232	127026156	0.504555	11025	Maz	Prrt2	-4605	Maz	785
peak_P0_68	chr16	91693724	91693924	0.24244	5014	Atp5o,Cryzl1,Gm10785	Donson	-5059	Gm10785	4914
peak_P0_69	chr7	140054114	140054513	0.5049	11140	N/A	Msx3	-5173	Zfp511	17923
peak_P0_70	chr8	71592060	71592597	0.674139	11465	Pgls	Fam129c	-5319	Pgls	145
peak_P0_71	chr7	78882429	78882878	0.62755	10755	N/A	Mir7-2	-5623	Mrps11	99535
peak_P0_72	chr5	115559378	115559813	0.390444	9337	Rplp0	Gcn1l1	-5658	Rplp0	129
peak_P0_73	chr11	72016805	72017220	0.271789	1906	N/A	Gm23226	-5742	Aipl1	20477
peak_P0_74	chr1	43092586	43092989	0.254529	147	8430432A02Rik,Tgfbrap1	AI597479	-5922	8430432A02Rik	200
peak_P0_75	chr6	124863437	124864367	0.510011	10271	Gpr162	Leprel2	-6150	Gpr162	15
peak_P0_76	chr2	28799562	28799975	0.463056	6542	Ak8	Gm13385	-6199	Gm13386	8063
peak_P0_77	chr9	98961567	98961751	0.226234	12405	N/A	Foxl2os	-6349	Foxl2	6053
peak_P0_78	chr1	158362487	158362976	0.317081	596	Astn1	Brinp2	-6471	Astn1	428
peak_P0_79	chr4	25875149	25875412	0.375779	8055	N/A	Gm11895	-6825	Gm11896	336431
peak_P0_80	chr1	75381739	75382408	0.360628	272	Speg	Gm15179	-7061	Speg	6777
peak_P0_81	chr2	121473916	121474121	0.275947	6960	Mfap1b	Gm14017	-7110	Mfap1b	49
peak_P0_82	chr11	76672437	76672921	0.778028	1951	Bhlha9	Tusc5	-7128	Bhlha9	210
peak_P0_83	chr7	29281639	29282245	0.678297	10499	Spint2	Ppp1r14a	-7377	Spint2	35
peak_P0_84	chr6	97260123	97260276	0.226721	10118	N/A	Lmod3	-7419	Arl6ip5	49511
peak_P0_85	chr15	102510445	102510857	0.418373	4581	Map3k12	Tarbp2	-7540	Map3k12	6185
peak_P0_86	chr6	35244691	35244859	0.21228	9823	Nup205	1810058I24Rik	-7878	Gm23435	1181
peak_P0_87	chr11	107784025	107784590	0.738233	2253	Cacng4	Gm11650	-9558	Cacng4	10250
peak_P0_88	chr4	155694483	155695451	0.836057	8826	B930041F14Rik	Ssu72	-9832	B930041F14Rik	626
peak_P0_89	chr2	25224184	25224797	0.414175	6480	Tubb4b	4933433C11Rik	-9859	Tubb4b	212
peak_P0_90	chr15	73841362	73841596	0.2324	4242	N/A	Mroh5	-10496	Gm6569	6919
peak_P0_91	chr1	42723809	42724129	0.216681	144	Gm20646	2610207O16Rik	-10515	Pou3f3	26824
peak_P0_92	chr14	51068290	51068482	0.283513	3743	N/A	Rnase12	-11144	Olfr750	3056
peak_P0_93	chr11	48837463	48838143	0.609072	1702	Trim7	Gm12184	-11148	Trim7	11664
peak_P0_94	chr10	41204693	41205023	0.528712	972	Fig4	Gm25526	-11186	Fig4	98383
peak_P0_95	chr17	35829742	35830044	0.37653	5381	Flot1	Mdc1	-11621	Flot1	6664
peak_P0_96	chr14	54464020	54464472	0.243921	3757	Lrp10	Rem2	-11853	Lrp10	83
peak_P0_97	chr11	6389533	6390002	0.362717	1558	Zmiz2	mmu-mir-7651	-11862	Zmiz2	694
peak_P0_98	chr9	105989493	105989859	0.430462	12448	N/A	Gm24631	-12041	Col6a4	107107
peak_P0_99	chr5	121398434	121398761	0.223354	9399	Naa25	Trafd1	-12965	Naa25	662
peak_P0_100	chr3	89215825	89216157	0.420199	7659	Mtx1,Thbs3	Muc1	-13065	Thbs3	812
peak_P0_101	chr8	22397910	22398365	0.554025	11268	Slc25a15	Mrps31	-13202	Slc25a15	484
peak_P0_102	chr17	36270923	36272135	1.79517	5386	Trim39	Rpp21	-13460	Trim39	475
peak_P0_103	chr10	128369016	128369452	0.481737	1506	Coq10a	mmu-mir-6914	-13603	Coq10a	798
peak_P0_104	chr9	65215087	65215874	0.264021	12293	Parp16	Rnu5g	-13639	Parp16	791
peak_P0_105	chr9	59485761	59486269	0.432936	12240	Arih1	Rps11-ps1	-13782	Arih1	599
peak_P0_106	chr15	98845178	98845461	0.235747	4518	Kmt2d	Prkag1	-13811	Kmt2d	25885
peak_P0_107	chr7	126823268	126823732	0.507435	11020	Fam57b	Gm15676	-14392	Fam57b	6616
peak_P0_108	chr15	82656395	82656604	0.278746	4359	N/A	AC118710.2	-14498	Cyp2d37-ps	34000
peak_P0_109	chr11	115780855	115781186	0.327344	2341	2310067B10Rik	Gm22564	-14803	2310067B10Rik	15588
peak_P0_110	chr9	75625954	75626321	0.257652	12331	Lysmd2	Tmod2	-14812	Lysmd2	406
peak_P0_111	chr9	54676791	54677127	0.246314	12184	N/A	Acsbg1	-15089	Wdr61	57523
peak_P0_112	chr6	86684292	86684600	0.262804	10053	Snrnp27	Mxd1	-15287	Snrnp27	76
peak_P0_113	chr12	72070103	72070721	0.308765	2732	Gpr135	Jkamp	-15444	Gpr135	579
peak_P0_114	chr11	117986080	117987110	1.64863	2385	Pgs1	mmu-mir-6933	-15674	Pgs1	304
peak_P0_115	chr2	77897218	77897617	0.322354	6811	Cwc22	Gm13727	-15950	Cwc22	48763
peak_P0_116	chr9	22018481	22018913	12.5753	11946	Elavl3	Ccdc151	-16063	Prkcsh	15663
peak_P0_117	chr9	106112811	106113139	0.662639	12449	N/A	Col6a4	-16192	Glyctk	45163
peak_P0_118	chr7	100607626	100608297	1.01321	10868	Mrpl48,Rab6a	Gm14382	-16556	Mrpl48	336
peak_P0_119	chr9	32491511	32491861	0.342353	12018	Fli1	RP24-88B13.6	-16726	Fli1	49909
peak_P0_120	chr11	117967805	117968567	0.34858	2382	Socs3	Pgs1	-18105	Socs3	1000
peak_P0_121	chr16	91372818	91373264	0.343367	5009	Ifnar2	Gm21970	-18679	Ifnar2	259
peak_P0_122	chr1	153507160	153507350	0.378659	557	Npl	Dhx9	-19595	Npl	42459
peak_P0_123	chr5	112562638	112562839	0.408719	9279	Sez6l	Gm27004	-19906	Sez6l	14460
peak_P0_124	chr17	13654682	13655248	0.250655	5175	Tcte2	Gm24867	-20410	Gm16046	28532
peak_P0_125	chr5	142550329	142551201	0.44973	9651	Radil	Papolb	-20689	Radil	333
peak_P0_126	chr1	133045775	133046632	0.455572	481	Pik3c2b	Mdm4	-20855	Pik3c2b	192
peak_P0_127	chr7	80710106	80710289	0.380363	10770	N/A	Crtc3	-21320	Gm15880	74181
peak_P0_128	chr9	22411464	22411751	0.318176	11953	9530077C05Rik	Anln	-22401	9530077C05Rik	31
peak_P0_129	chr17	78200259	78200572	0.409226	5565	Crim1	Gm5229	-22468	Crim1	168
peak_P0_130	chr11	4895298	4895560	0.210109	1542	Thoc5	AA413626	-23080	Thoc5	110
peak_P0_131	chr2	30952949	30953529	0.375921	6581	Tor1b	Ptges	-23376	Tor1b	281
peak_P0_132	chr7	16048286	16048693	0.480297	10414	N/A	Zfp541	-23452	Gm24576	102242
peak_P0_133	chr2	158351919	158352127	0.211083	7170	N/A	Snhg11	-23614	Gm24411	4531
peak_P0_134	chr1	35202564	35202932	0.383771	85	N/A	Gm25096	-23664	Plekhb2	352757
peak_P0_135	chr4	137730058	137730518	0.344138	8659	N/A	1810058N05Rik	-23682	Rap1gap	65563
peak_P0_136	chr9	22026071	22026729	16.8192	11947	Elavl3	Ccdc151	-23766	Prkcsh	23366
peak_P0_137	chr10	75859866	75860146	0.287874	1151	Mif	Gstt2	-25125	Mif	244
peak_P0_138	chr9	35236134	35236395	0.346207	12025	Fam118b,Srpr	Foxred1	-25209	Srpr	21366
peak_P0_139	chr16	30308129	30308904	0.419043	4782	Gp5	Lrrc15	-25260	Gp5	2263
peak_P0_140	chr8	95914972	95915135	0.205668	11625	N/A	Got2	-26506	Gm10094	89700
peak_P0_141	chr5	35132218	35132627	0.268625	8976	N/A	Lrpap1	-26656	Dok7	75346
peak_P0_142	chr4	138395819	138396267	0.24743	8665	AB041806,Fam43b	Cda	-28051	Fam43b	415
peak_P0_143	chr17	30457349	30457555	0.219196	5315	Btbd9	Gm9874	-28058	Btbd9	118835
peak_P0_144	chr6	121154729	121154989	0.350629	10261	N/A	Pex26	-29038	Gm15856	71294
peak_P0_145	chr5	122820805	122821339	0.511005	9425	Anapc5	Rnf34	-29115	Anapc5	267
peak_P0_146	chr2	72979935	72980414	0.568588	6781	1700011J10Rik,Gm11084,Sp3	Gm25960	-29187	Sp3	272
peak_P0_147	chr11	102761865	102762334	0.509707	2226	Adam11	Gm11637	-30036	Adam11	661
peak_P0_148	chr3	144617001	144617223	0.21305	7907	N/A	Gm24406	-30160	Sept15	46687
peak_P0_149	chr9	107709930	107710646	0.358661	12474	Sema3f	Gnat1	-30696	Sema3f	187
peak_P0_150	chr4	106879198	106879352	0.274426	8381	N/A	Gm12746	-31355	Gm12745	104460
peak_P0_151	chr1	155558286	155558671	0.226802	578	Acbd6	Gm5532	-31367	Acbd6	350
peak_P0_152	chr7	138941104	138941505	0.317182	11130	Jakmip3	Bnip3	-31798	Jakmip3	575
peak_P0_153	chr9	45370127	45370670	0.315255	12117	Fxyd6	Fxyd2	-32739	Fxyd6	214
peak_P0_154	chr10	110938194	110938533	0.359411	1404	Csrp2	Gm22236	-33463	Csrp2	18187
peak_P0_155	chr9	22036207	22036515	3.36384	11948	Elavl3	Ccdc151	-33727	Elavl3	15662
peak_P0_156	chr9	22036560	22036978	11.6665	11949	Elavl3	Ccdc151	-34135	Elavl3	15254
peak_P0_157	chr6	126732426	126732838	0.462671	10287	Gm26673,Kcna6	Kcna5	-34440	Kcna6	8030
peak_P0_158	chr10	126936041	126936421	0.403364	1476	N/A	Xrcc6bp1	-34860	Tsfm	94572
peak_P0_159	chrX	161308252	161308425	0.253535	12745	N/A	Gm5419	-35498	Gm15262	20883
peak_P0_160	chr1	89969149	89969595	0.338114	336	Asb18	Gbx2	-36082	D130058E05Rik	39139
peak_P0_161	chr5	143721983	143722239	0.254448	9676	Usp42	D130017N08Rik	-36213	Usp42	10169
peak_P0_162	chr8	95677731	95678603	0.669312	11623	Ndrg4	Setd6	-37764	Ndrg4	83
peak_P0_163	chr10	81138047	81138761	0.519584	1237	Zbtb7a	Eef2	-38226	Zbtb7a	1827
peak_P0_164	chr10	11570736	11570988	0.348114	883	N/A	Gm9797	-38394	Epm2a	227459
peak_P0_165	chr1	134455461	134455848	0.280247	497	Klhl12	Rabif	-39005	Klhl12	124
peak_P0_166	chr13	49147618	49148365	0.359573	3215	Wnk2	Ninj1	-39493	Wnk2	23
peak_P0_167	chr10	58925835	58926153	0.469242	1045	Sh3rf3	AC153944.1	-39548	Sh3rf3	112537
peak_P0_168	chr7	25715763	25716279	0.48127	10471	Ccdc97	Tmem91	-40855	Ccdc97	3067
peak_P0_169	chr19	4397263	4397875	0.539279	6069	Kdm2a	A930001C03Rik	-41433	Kdm2a	716
peak_P0_170	chr11	118289734	118290398	0.833258	2391	Usp36	Cyth1	-41564	Usp36	178
peak_P0_171	chr16	4667189	4667502	0.375759	4616	Coro7,Dnaja3	Pam16	-42357	Coro7	12432
peak_P0_172	chr1	181285640	181286106	0.271039	734	N/A	Rpl35a-ps2	-43506	A430110L20Rik	59888
peak_P0_173	chr8	35180059	35180418	0.446181	11330	N/A	Rpl31-ps23	-46706	Gm9939	215187
peak_P0_174	chr4	59035295	59035808	0.290774	8219	Gm20503,Gng10	Ptgr1	-48432	Gng10	464
peak_P0_175	chr6	49263805	49264065	0.317223	9878	Tra2a	Igf2bp3	-48981	Tra2a	117
peak_P0_176	chr5	91855980	91856199	0.241751	9137	N/A	Gm5558	-49016	Rchy1	106979
peak_P0_177	chr3	145937823	145938315	0.805349	7913	2410004B18Rik	Syde2	-49800	2410004B18Rik	56
peak_P0_178	chr7	24298943	24299516	0.91376	10447	Zfp61	Lypd5	-49994	Zfp61	446
peak_P0_179	chr18	67724112	67724556	0.32422	5964	Ptpn2	Seh1l	-50541	Ptpn2	254
peak_P0_180	chr4	133967129	133967830	0.712109	8611	Hmgn2	Gm13061	-50667	Hmgn2	522
peak_P0_181	chr4	116016012	116016346	0.477619	8413	Faah	Gm12854	-51088	Faah	1496
peak_P0_182	chr3	108653805	108654266	0.676634	7795	Clcc1	Gm12517	-51220	Clcc1	123
peak_P0_183	chr19	43441029	43441687	0.623757	6278	Cnnm1	Hpse2	-53047	Cnnm1	923
peak_P0_184	chr4	119759560	119759928	0.779934	8447	N/A	Hivep3	-54750	Guca2a	122041
peak_P0_185	chr1	54194819	54195147	0.25747	175	Hecw2	Ccdc150	-55699	Hecw2	51
peak_P0_186	chr6	47650858	47651646	0.29045	9875	N/A	Ezh2	-56222	Gm25283	14110
peak_P0_187	chr8	11753198	11753381	0.229581	11234	Arhgef7	Gm25467	-56431	Arhgef7	25185
peak_P0_188	chr4	13324769	13325148	0.377199	8017	N/A	Gm26250	-57908	Gm11826	158234
peak_P0_189	chr6	8655075	8655250	0.293451	9735	Ica1	Gm16042	-58174	Ica1	123322
peak_P0_190	chr15	78030063	78030338	0.389044	4300	Cacng2	Eif3d	-59376	Gm17638	68527
peak_P0_191	chr1	72166016	72166422	0.452509	241	Mreg	Gm25360	-60020	Mreg	46088
peak_P0_192	chr17	88065093	88065388	0.297325	5626	Fbxo11	Gm4832	-60271	Fbxo11	51
peak_P0_193	chr16	5316359	5316678	0.460379	4625	N/A	Fam86	-60535	n-R5s30	7639
peak_P0_194	chr11	97415723	97416295	0.339291	2111	Arhgap23	Gpr179	-63993	Arhgap23	477
peak_P0_195	chr16	93767659	93768085	0.65698	5036	Dopey2	Morc3	-64248	2310043M15Rik	27016
peak_P0_196	chr7	101998381	101998918	0.339554	10883	Numa1	Lrrc51	-64754	Il18bp	19506
peak_P0_197	chr14	24004660	24005205	0.563152	3636	N/A	Gm6158	-65141	Gm17105	238459
peak_P0_198	chr14	103446842	103447059	0.282215	3957	N/A	Scel	-66390	Gm22877	203607
peak_P0_199	chr16	48360969	48361323	0.673024	4887	N/A	Morc1	-70090	n-R5s36	49278
peak_P0_200	chr19	24102556	24103124	1.17699	6197	Tjp2	Fam189a2	-71821	1700021P04Rik	38048
peak_P0_201	chr9	70402189	70402577	0.618524	12315	N/A	Gm24615	-73100	Gm25590	3370
peak_P0_202	chr12	82467651	82467932	0.222097	2786	N/A	Gm8358	-76155	Gm5435	28746
peak_P0_203	chr11	47988430	47989160	0.314424	1698	N/A	Gm23039	-76250	Gm12178	301518
peak_P0_204	chr4	64123703	64124115	1.11663	8233	8030451A03Rik	Tnc	-76894	Gm11216	48377
peak_P0_205	chr4	48585401	48585803	0.30485	8179	Tmeff1	Murc	-77911	Tmeff1	429
peak_P0_206	chr11	51342839	51343111	0.444802	1716	Col23a1	BC049762	-79929	Col23a1	53056
peak_P0_207	chr9	20726396	20727101	0.41525	11929	Olfm2	Gm26274	-80285	Olfm2	1471
peak_P0_208	chr2	103566692	103567263	0.319271	6892	Abtb2	Cat	-81817	Abtb2	668
peak_P0_209	chr9	117790421	117790613	0.313085	12563	N/A	Gm26614	-82626	Zcwpw2	223643
peak_P0_210	chr10	39049693	39050047	0.737523	958	Lama4	Tube1	-84152	Fam229b	84036
peak_P0_211	chr13	92217182	92217569	1.426	3425	Msh3	Rasgrf2	-85881	Msh3	137628
peak_P0_212	chr16	9009415	9009723	0.385474	4652	N/A	Gm10247	-87180	1810013L24Rik	179470
peak_P0_213	chr7	112865864	112866172	0.259133	10926	Tead1	Rassf10	-87943	Tead1	186699
peak_P0_214	chr9	98329563	98329850	0.513824	12403	Nmnat3	Rbp1	-93254	Nmnat3	33103
peak_P0_215	chr5	135489189	135489942	0.457641	9578	Hip1	Pom121	-95019	Hip1	55557
peak_P0_216	chr5	143626096	143626502	0.537737	9675	Cyth3	Rac1	-98263	Cyth3	3853
peak_P0_217	chr16	4420179	4420578	0.501208	4612	Adcy9	Gm6142	-99698	Adcy9	120
peak_P0_218	chr9	62413951	62414208	0.313288	12267	N/A	n-R5s84	-100949	Anp32a	72751
peak_P0_219	chr11	109261517	109261963	0.619619	2267	Rgs9	Gna13	-101090	Rgs9	36389
peak_P0_220	chr17	86063517	86063802	0.411071	5602	Srbd1	Prkce	-104125	Srbd1	81516
peak_P0_221	chr6	140424183	140424669	0.331603	10344	Plekha5	Gm25780	-106536	Plekha5	328
peak_P0_222	chr6	114022203	114022521	0.313978	10198	Atp2b2,Gm15083	Slc6a11	-108878	Gm15083	17574
peak_P0_223	chr12	105453673	105454357	0.728294	2916	D430019H16Rik	Bdkrb2	-109156	D430019H16Rik	160
peak_P0_224	chr3	35754062	35754497	0.414276	7440	Atp11b	Gm7741	-109597	Atp11b	146
peak_P0_225	chr3	68759477	68759853	1.02781	7584	N/A	1110032F04Rik	-109920	Gm10040	26529
peak_P0_226	chr9	111804889	111805282	0.708032	12516	N/A	Stac	-114737	Mir128-2	313630
peak_P0_227	chr17	14588415	14588727	0.589966	5187	N/A	Gm3222	-120494	Thbs2	105691
peak_P0_228	chr5	129594168	129594462	0.280328	9512	Mmp17	Mrps17	-121195	Mmp17	10147
peak_P0_229	chr10	118476776	118477016	0.441293	1427	N/A	Gm9049	-122791	Ifng	35850
peak_P0_230	chr17	50116040	50116163	0.279395	5461	Rftn1	AY702103	-123106	Rftn1	74573
peak_P0_231	chr4	120032316	120032733	0.655722	8459	Hivep3	Edn2	-128681	Hivep3	218030
peak_P0_232	chr9	101581090	101581305	0.247633	12412	N/A	Gm5161	-131855	Gm24338	358246
peak_P0_233	chr4	136741678	136742126	0.710547	8647	Ephb2	Gm22180	-132038	Ephb2	94086
peak_P0_234	chr14	121742041	121742475	0.821372	3994	Dock9	Ubac2	-136347	Dock9	55476
peak_P0_235	chr13	83355384	83355727	0.640328	3402	N/A	Mef2c	-148478	Gm26803	374027
peak_P0_236	chr7	101514791	101515189	0.382351	10880	N/A	Clpb	-148642	Mir139	39615
peak_P0_237	chr16	95748958	95749248	0.312558	5059	N/A	Gm15340	-151294	Ets2	47029
peak_P0_238	chr14	73709675	73710157	0.837537	3898	N/A	Nudt15	-161674	Gm21750	48692
peak_P0_239	chr1	90748673	90748930	0.31631	345	N/A	Mlph	-166283	Gm9991	73641
peak_P0_240	chr10	70456017	70456278	0.362778	1109	Fam13c	Gm9877	-167971	Fam13c	15480
peak_P0_241	chr12	76081796	76082170	0.374745	2752	Syne2	Mthfd1	-173248	Gm7862	70644
peak_P0_242	chr15	85336140	85337080	0.561671	4407	Atxn10	Gm4825	-174201	Atxn10	230
peak_P0_243	chr10	116788432	116788933	0.596537	1418	Myrfl	D630029K05Rik	-176057	Myrfl	108197
peak_P0_244	chr10	73871746	73872066	0.365516	1125	Pcdh15	Gm6407	-181101	Gm15397	381933
peak_P0_245	chr6	11731155	11731497	0.413323	9739	N/A	Phf14	-194554	Ndufa4	176120
peak_P0_246	chr13	117025350	117025653	0.417542	3567	Parp8	Emb	-195123	Parp8	15
peak_P0_247	chr11	35798275	35798859	0.37586	1660	Fbll1	Gm12125	-197486	Fbll1	317
peak_P0_248	chr13	57138903	57139261	0.488795	3298	N/A	Gm22777	-208134	SMAD5-AS1_4	435053
peak_P0_249	chr14	9648444	9648779	0.44969	3582	Fhit	Gm16543	-214490	4930455B14Rik	982222
peak_P0_250	chr6	112057911	112058233	0.497659	10179	N/A	Lmcd1	-215685	Gm25454	58746
peak_P0_251	chr9	111918610	111918927	0.367504	12517	N/A	Stac	-228420	Mir128-2	199947
peak_P0_252	chr1	104226906	104227204	0.424458	392	N/A	Gm23537	-258901	n-R5s216	653980
peak_P0_253	chr13	57191299	57191463	0.219521	3301	N/A	Gm22777	-260433	SMAD5-AS1_4	487352
peak_P0_254	chr9	27526779	27527093	0.388821	11981	N/A	Opcml	-264010	Spata19	130116
peak_P0_255	chr9	98031692	98032247	0.86638	12397	Clstn2	Nmnat3	-264634	Clstn2	1212
peak_P0_256	chr7	129303970	129304403	0.397259	11055	Ppapdc1a	Wdr11	-287676	Ppapdc1a	47093
peak_P0_257	chr3	31309222	31309923	0.741843	7425	Gm15496,Slc7a14	Phc3	-340157	Slc7a14	806
peak_P0_258	chr10	69155797	69156179	0.868286	1103	Rhobtb1	Ank3	-377783	Rhobtb1	4555
peak_P0_259	chr9	27809809	27810087	0.235869	11990	Opcml	Gm15606	-387991	Opcml	19002
peak_P0_260	chr13	110754629	110755052	0.678926	3540	N/A	Gapt	-397668	Plk2	359797
peak_P0_261	chr6	141687133	141687437	0.336228	10349	N/A	Gm18159	-423170	Gm23069	27806
peak_P0_262	chr8	8233654	8233953	0.498855	11208	N/A	4921522P10Rik	-427997	Efnb2	426970
peak_P0_263	chr15	67611991	67612232	0.304262	4211	N/A	St3gal1	-498119	Gm2895	642789
peak_P0_264	chr17	62417639	62417878	0.353712	5504	N/A	Gm4518	-636126	Gm25800	39362

## Sheet: Peaks common to E14.5 and P0
Peak ID	Chr	E14.5_start	E14.5_end	P0_start	P0_end	E14.5_MACS_score	P0_MACS_score	Score (E14.5/P0)	Peak overlapping with gene_E14.5	Peak upstream of gene_E14.5	Upstream position_E14.5	Peak downstream of gene_E14.5	Downstream position_E14.5	Peak overlapping with gene_P0	Peak upstream of gene_P0	Upstream position_P0	Peak downstream of gene_P0	Downstream position_P0
peak_E14/P0_1	chr12	80146241	80146959	80146361	80146812	0.169177	0.950634	0.177962	N/A	2310015A10Rik	-13756	Gm26669	38567	N/A	2310015A10Rik	-13742	Gm26669	38553
peak_E14/P0_2	chr4	138883464	138884270	138883631	138884070	0.317426	1.62473	0.195371	N/A	Gm13030	-9903	Pla2g2e	5926	N/A	Gm13030	-9886	Pla2g2e	5909
peak_E14/P0_3	chr7	113972393	113973023	113972543	113973030	0.180246	0.902442	0.199732	Spon1	Gm5600	-264508	Rras2	145073	Spon1	Gm5600	-264586	Rras2	144995
peak_E14/P0_4	chr8	92818120	92818733	92818219	92818577	0.13266	0.629335	0.210793	N/A	Mmp2	-8901	Gm22151	94763	N/A	Mmp2	-8929	Gm22151	94791
peak_E14/P0_5	chr12	8662690	8663345	8662739	8663156	0.462446	2.11211	0.21895	N/A	Pum2	-11116	Gm4755	108164	N/A	Pum2	-11186	Gm4755	108234
peak_E14/P0_6	chr10	59126536	59127339	59126636	59126933	0.230162	1.00947	0.228002	Sh3rf3	Gm23223	-68761	2018-09-10	94910	Sh3rf3	Gm23223	-68914	2018-09-10	95063
peak_E14/P0_7	chr1	39097676	39098607	39097755	39098412	0.240159	1.03538	0.231954	N/A	Npas2	-96070	mmu-mir-6349	88851	N/A	Npas2	-96128	mmu-mir-6349	88909
peak_E14/P0_8	chr13	30544772	30545828	30544869	30545418	0.233391	0.969457	0.240744	Uqcrfs1	4930519D14Rik	-69742	Uqcrfs1	62	Uqcrfs1	4930519D14Rik	-69899	Uqcrfs1	219
peak_E14/P0_9	chr1	90650485	90651303	90650661	90651195	0.268444	1.10827	0.242218	N/A	Gm9991	-24266	Cops8	47470	N/A	Gm9991	-24232	Cops8	47504
peak_E14/P0_10	chr9	75558913	75559881	75559179	75559729	0.186761	0.767967	0.243189	Tmod3	Lysmd2	-66334	Tmod3	260	Tmod3	Lysmd2	-66277	Tmod3	203
peak_E14/P0_11	chr9	51517481	51518215	51517680	51518050	0.234844	0.965238	0.243301	N/A	Gm7293	-103576	2010007H06Rik	237554	N/A	Gm7293	-103559	2010007H06Rik	237571
peak_E14/P0_12	chr4	134852403	134854431	134853528	134854003	0.143083	0.586376	0.244013	N/A	Tmem57	-72	Tmem50a	61607	N/A	Tmem57	-420	Tmem50a	61259
peak_E14/P0_13	chr2	25318314	25319515	25318418	25319297	0.700069	2.80349	0.249714	Grin1	Man1b1	-13814	Grin1	273	Grin1	Man1b1	-13871	Grin1	330
peak_E14/P0_14	chr8	70629433	70630562	70629619	70630288	0.351556	1.36548	0.25746	Gdf15	Ssbp4	-21683	Gdf15	2459	Gdf15	Ssbp4	-21639	Gdf15	2503
peak_E14/P0_15	chr3	54063794	54064517	54063942	54064501	0.403802	1.55579	0.259547	N/A	Trpc4	-91901	Gm10985	219070	N/A	Trpc4	-91835	Gm10985	219136
peak_E14/P0_16	chr2	164878286	164880355	164879206	164880009	0.472201	1.79752	0.262696	N/A	Pcif1	-44	Zfp335	32437	Pcif1	Pltp	-21896	Pcif1	243
peak_E14/P0_17	chr8	110319526	110320238	110319648	110320138	0.529255	2.00347	0.264168	Hydin	Gm26832	-52420	Hydin	52906	Hydin	Gm26832	-52431	Hydin	52917
peak_E14/P0_18	chr9	77251644	77252561	77251728	77252442	0.571941	2.13602	0.26776	Mlip	Tinag	-206308	RP24-326O4.1	43137	Mlip	Tinag	-206291	RP24-326O4.1	43154
peak_E14/P0_19	chr7	100159008	100160012	100159163	100159892	0.266622	0.975318	0.273369	Lipt2	Kcne3	-17159	Lipt2	234	Lipt2	Kcne3	-17142	Lipt2	251
peak_E14/P0_20	chr9	49488687	49489479	49488870	49489288	0.459979	1.63433	0.281448	N/A	Ttc12	-2858	Drd2	148422	N/A	Ttc12	-2854	Drd2	148418
peak_E14/P0_21	chr12	33380744	33381563	33380973	33381191	0.247539	0.84421	0.293219	4930556N08Rik	Efcab10	-13700	4930556N08Rik	13607	4930556N08Rik	Efcab10	-13771	4930556N08Rik	13678
peak_E14/P0_22	chr9	87255119	87255915	87255123	87255697	0.305999	1.04093	0.293966	4922501C03Rik	Snap91	-375068	4922501C03Rik	19	4922501C03Rik	Snap91	-374961	4922501C03Rik	126
peak_E14/P0_23	chr2	158028042	158029214	158028454	158029072	0.339911	1.1392	0.298376	N/A	Rprd1b	-170	Vstm2l	113976	N/A	Rprd1b	-35	Vstm2l	114111
peak_E14/P0_24	chr1	35137909	35138457	35137855	35138268	0.262644	0.861491	0.304871	N/A	Fam168b	-295118	Gm25096	40901	N/A	Fam168b	-294996	Gm25096	41023
peak_E14/P0_25	chr17	52920803	52921300	52920745	52921098	0.234971	0.766629	0.306499	Kcnh8	RP24-465O15.1	-318391	Kcnh8	318343	Kcnh8	RP24-465O15.1	-318261	Kcnh8	318213
peak_E14/P0_26	chr13	107126403	107127191	107126647	107127029	0.325428	1.0471	0.31079	N/A	Kif2a	-104679	3830408C21Rik	94835	N/A	Kif2a	-104720	3830408C21Rik	94876
peak_E14/P0_27	chr12	12567318	12567934	12567309	12567688	0.215196	0.6857	0.313833	N/A	Gm25538	-132412	Fam49a	305488	N/A	Gm25538	-132540	Fam49a	305360
peak_E14/P0_28	chr11	115357382	115358029	115357502	115357929	0.145758	0.460643	0.316424	Hid1	Cdr2l	-24210	Hid1	10051	Hid1	Cdr2l	-24200	Hid1	10041
peak_E14/P0_29	chr16	13986283	13987494	13986657	13987224	0.26005	0.821331	0.31662	2900011O08Rik	Ifitm7	-33	2900011O08Rik	285	2900011O08Rik	Ifitm7	-85	2900011O08Rik	337
peak_E14/P0_30	chr1	153506267	153506699	153506363	153506602	0.232734	0.727747	0.3198	Npl	Dhx9	-18823	Npl	43231	Npl	Dhx9	-18822	Npl	43232
peak_E14/P0_31	chr1	10452122	10452488	10452153	10452458	0.209223	0.654181	0.319824	Cpa6	Arfgef1	-219635	Gm15604	103248	Cpa6	Arfgef1	-219635	Gm15604	103248
peak_E14/P0_32	chr5	23418279	23418937	23418337	23418728	0.301652	0.918486	0.328423	N/A	Kmt2e	-15832	5031425E22Rik	15311	N/A	Kmt2e	-15908	5031425E22Rik	15387
peak_E14/P0_33	chr14	55761759	55762999	55761992	55762626	0.267291	0.802103	0.333237	Ltb4r2	Ltb4r1	-3582	Ltb4r2	952	Ltb4r2	Ltb4r1	-3652	Ltb4r2	882
peak_E14/P0_34	chr2	27164550	27165640	27164744	27165165	0.233771	0.69929	0.334298	N/A	Dbh	-137	Sardh	82171	N/A	Dbh	-278	Sardh	82312
peak_E14/P0_35	chr13	96951915	96952400	96951909	96952230	0.208554	0.618362	0.337269	N/A	Fam169a	-115129	Gcnt4	27469	N/A	Fam169a	-115217	Gcnt4	27381
peak_E14/P0_36	chr7	64872306	64873381	64872495	64873174	0.248657	0.726225	0.342397	Fam189a1,Ndnl2	Mphosph10	-480575	Ndnl2	154	Fam189a1,Ndnl2	Mphosph10	-480566	Ndnl2	163
peak_E14/P0_37	chr15	76517890	76520380	76518852	76519692	0.25802	0.73513	0.350986	Scrt1	Dgat1	-7184	Scrt1	2994	Scrt1	Dgat1	-7321	Scrt1	2857
peak_E14/P0_38	chr9	123112512	123113764	123112777	123113472	0.28544	0.789792	0.361412	Zdhhc3	Exosc7	-76	Zdhhc3	9	Zdhhc3	Exosc7	-90	Zdhhc3	23
peak_E14/P0_39	chr5	113193522	113194309	113193708	113194084	0.256694	0.705821	0.363682	N/A	2900026A02Rik	-30564	Sgsm1	116871	N/A	2900026A02Rik	-30545	Sgsm1	116890
peak_E14/P0_40	chr3	95818101	95819253	95818738	95819121	0.177191	0.484455	0.365753	Rprd2	Gm26361	-21793	Rprd2	276	Rprd2	Gm26361	-22045	Rprd2	24
peak_E14/P0_41	chr10	77032255	77033776	77032512	77033376	0.568816	1.54245	0.368775	N/A	Slc19a1	-9775	Gm10787	21021	N/A	Slc19a1	-9846	Gm10787	20950
peak_E14/P0_42	chr2	92692370	92693225	92692590	92693008	0.238741	0.6455	0.369855	N/A	Gm13816	-49432	Chst1	93091	N/A	Gm13816	-49430	Chst1	93093
peak_E14/P0_43	chr6	51270188	51271456	51270315	51270935	0.177963	0.481047	0.36995	N/A	Mir148a	-912	Gm26677	121955	N/A	Mir148a	-715	Gm26677	122152
peak_E14/P0_44	chr12	108757479	108758599	108757720	108758351	0.205475	0.554633	0.370471	N/A	Yy1	-34933	Slc25a29	77844	N/A	Yy1	-34937	Slc25a29	77848
peak_E14/P0_45	chr11	21545012	21545560	21545057	21545373	0.159353	0.430097	0.370505	N/A	Wdpcp	-26948	Gm22990	19363	N/A	Wdpcp	-27019	Gm22990	19434
peak_E14/P0_46	chr11	73198445	73200192	73198546	73199320	0.176395	0.475206	0.371198	N/A	Shpk	-141	Tax1bp3	22068	Ctns	Shpk	-526	Ctns	109
peak_E14/P0_47	chr2	170855125	170855805	170855088	170855565	0.255287	0.687222	0.371478	Dok5	Gm14264	-193000	Gm14263	99359	Dok5	Gm14264	-192861	Gm14263	99498
peak_E14/P0_48	chr10	63004505	63005185	63004567	63005014	0.419264	1.116	0.375685	Rufy2	Pbld2	-19666	Gm16135	6067	Rufy2	Pbld2	-19721	Gm16135	6012
peak_E14/P0_49	chr9	41207061	41207926	41207317	41207648	0.187603	0.498936	0.376006	N/A	Ubash3b	-49431	Gm25401	132048	N/A	Ubash3b	-49420	Gm25401	132059
peak_E14/P0_50	chr13	12323386	12323973	12323547	12323813	0.130273	0.341907	0.381018	Actn2	Gm5445	-54478	Actn2	17081	Actn2	Gm5445	-54477	Actn2	17080
peak_E14/P0_51	chr7	80113867	80115813	80114348	80115536	0.406408	1.05974	0.383499	Idh2	Sema4b	-72000	Idh2	552	Idh2	Sema4b	-71898	Idh2	450
peak_E14/P0_52	chr2	25706379	25707629	25706649	25707556	0.516998	1.33404	0.387543	A230005M16Rik,Bmyc	Obp2b	-30004	Bmyc	126	A230005M16Rik,Bmyc	Obp2b	-29906	Bmyc	224
peak_E14/P0_53	chr10	58924538	58925752	58924648	58925138	1.47277	3.77562	0.390073	Sh3rf3	AC153944.1	-40397	Sh3rf3	111688	Sh3rf3	AC153944.1	-40649	Sh3rf3	111436
peak_E14/P0_54	chr9	65460506	65461526	65460702	65461246	0.550333	1.4072	0.391083	Spg21	Slc51b	-38243	Spg21	80	Spg21	Slc51b	-38201	Spg21	38
peak_E14/P0_55	chr7	75370660	75371499	75370872	75371244	0.212509	0.541956	0.392115	N/A	Sv2b	-61817	Gm10161	5025	N/A	Sv2b	-61796	Gm10161	5004
peak_E14/P0_56	chr2	10014890	10015471	10014978	10015255	0.219946	0.559075	0.393411	Taf3	C630004M23Rik	-32657	Taf3	33416	Taf3	C630004M23Rik	-32721	Taf3	33480
peak_E14/P0_57	chr11	6474751	6476549	6475074	6475742	0.331943	0.838835	0.395719	Gm11973,Purb	Gm22123	-3373	Gm11973	186	Purb	Gm11973	-56	Purb	668
peak_E14/P0_58	chr12	89377061	89377714	89377270	89377650	0.420878	1.06314	0.395881	Nrxn3	Gm23989	-53948	Nrxn3	654279	Nrxn3	Gm23989	-53875	Nrxn3	654352
peak_E14/P0_59	chr4	153974418	153975724	153975097	153975625	0.306345	0.766791	0.399516	Dffb	Cep104	-122	Dffb	55	Cep104	Dffb	-235	Cep104	168
peak_E14/P0_60	chr7	82923553	82924205	82923599	82924048	0.271246	0.669961	0.404868	N/A	Gm22934	-70955	Mex3b	56547	N/A	Gm22934	-71011	Mex3b	56491
peak_E14/P0_61	chr8	72474565	72475657	72474598	72475564	0.300545	0.731925	0.410623	Cherp	mmu-mir-7068	-5022	Cherp	122	Cherp	mmu-mir-7068	-4992	Cherp	152
peak_E14/P0_62	chr7	117185764	117186383	117185866	117186299	0.601448	1.46409	0.410799	N/A	Xylt1	-194905	Nucb2	681705	N/A	Xylt1	-194896	Nucb2	681714
peak_E14/P0_63	chr4	118231376	118232293	118231797	118232214	0.374456	0.902828	0.414759	Ptprf	mmu-mir-7226	-21270	Ptprf	59571	Ptprf	mmu-mir-7226	-21441	Ptprf	59400
peak_E14/P0_64	chr11	69007984	69008793	69008153	69008466	0.187995	0.453118	0.414892	Pfas	Ctc1	-7522	Pfas	72	Pfas	Ctc1	-7601	Pfas	151
peak_E14/P0_65	chr9	106327103	106328239	106327286	106328208	1.99568	4.8096	0.414937	Poc1a	Dusp7	-40960	Poc1a	46611	Poc1a	Dusp7	-40884	Poc1a	46687
peak_E14/P0_66	chr6	122764182	122765335	122764744	122765161	0.197704	0.474435	0.416714	Slc2a3	Foxj2	-55155	Gm4482	28017	Slc2a3	Foxj2	-54961	Gm4482	27823
peak_E14/P0_67	chr6	86126925	86127496	86126966	86127311	0.273829	0.656351	0.417198	N/A	Tgfa	-68040	Add2	49127	N/A	Tgfa	-68112	Add2	49055
peak_E14/P0_68	chr11	113359885	113360940	113360061	113360733	1.34389	3.21505	0.418001	Slc39a11	Gm16487	-107564	Gm26052	23860	Slc39a11	Gm16487	-107579	Gm26052	23845
peak_E14/P0_69	chr2	24918774	24920136	24919607	24919940	0.168347	0.402289	0.418472	Ehmt1	Gm22875	-17375	Ehmt1	154	N/A	Ehmt1	-164	Arrdc1	15479
peak_E14/P0_70	chr13	48625098	48626140	48625716	48626050	0.191546	0.457702	0.418496	N/A	Ptpdc1	-46	Gm24111	87795	N/A	Ptpdc1	-310	Gm24111	88059
peak_E14/P0_71	chr12	82616459	82617939	82616628	82617182	0.39889	0.942115	0.423398	N/A	Gm10006	-825	Gm8358	73253	N/A	Gm10006	-1119	Gm8358	72959
peak_E14/P0_72	chr17	28232230	28233240	28232417	28232724	0.180984	0.425959	0.424887	N/A	Ppard	-18	Def6	24958	N/A	Ppard	-183	Def6	24793
peak_E14/P0_73	chr2	145970481	145971288	145970720	145971176	0.317864	0.746184	0.425986	4930529M08Rik	Crnkl1	-35870	4930529M08Rik	36071	4930529M08Rik	Crnkl1	-35934	4930529M08Rik	36135
peak_E14/P0_74	chr5	136116225	136117107	136116329	136117039	0.16905	0.396224	0.426653	Polr2j	Gm15701	-12230	Polr2j	36	Polr2j	Gm15701	-12248	Polr2j	54
peak_E14/P0_75	chr10	81642954	81644266	81643450	81644009	0.193184	0.451901	0.427492	Ankrd24	Sirt6	-15813	Ankrd24	14976	Ankrd24	Sirt6	-15932	Ankrd24	15095
peak_E14/P0_76	chr2	26351484	26353345	26352245	26352725	0.300903	0.703346	0.427816	Card9	Gm13562	-230	Card9	8504	Card9	Gm13562	-159	Card9	8433
peak_E14/P0_77	chr8	72134824	72136092	72135040	72135662	0.35633	0.828633	0.430022	Tpm4	Rab8a	-25741	Tpm4	200	Tpm4	Rab8a	-25848	Tpm4	93
peak_E14/P0_78	chr2	25254851	25256100	25254938	25255986	1.29906	3.00761	0.431924	Tmem203	Ndor1	-92	Tmem203	37	Tmem203	Ndor1	-79	Tmem203	24
peak_E14/P0_79	chr4	124802031	124802991	124802045	124802804	0.235017	0.537879	0.436932	Mtf1	n-R5s192	-18309	Mtf1	408	Mtf1	n-R5s192	-18396	Mtf1	321
peak_E14/P0_80	chr7	16313417	16314456	16313470	16314193	0.591612	1.32637	0.446037	Bbc3	Ccdc9	-27146	Bbc3	4321	Bbc3	Ccdc9	-27041	Bbc3	4216
peak_E14/P0_81	chr17	74984635	74985218	74984709	74985059	0.214285	0.479303	0.447076	N/A	Ltbp1	-20641	Ttc27	267177	N/A	Ltbp1	-20683	Ttc27	267135
peak_E14/P0_82	chr15	82015570	82016979	82015984	82016731	0.150163	0.334078	0.449485	Desi1,Xrcc6	4930407I10Rik	-42876	Desi1	17588	Desi1,Xrcc6	4930407I10Rik	-42793	Desi1	17505
peak_E14/P0_83	chr5	143252919	143255788	143254031	143254706	0.219462	0.487456	0.450219	Zfp316	Spdyb	-27463	Zfp316	15669	Zfp316	Spdyb	-27478	Zfp316	15654
peak_E14/P0_84	chr17	46253542	46254964	46253788	46254878	1.14427	2.52762	0.452708	Lrrc73	Polr1c	-6199	Lrrc73	89	Lrrc73	Polr1c	-6279	Lrrc73	169
peak_E14/P0_85	chr4	94556238	94557306	94556435	94557093	0.535481	1.17965	0.453933	Caap1,Gm10306	Gm12657	-36877	Caap1	24	Caap1,Gm10306	Gm12657	-36885	Caap1	32
peak_E14/P0_86	chr4	148626159	148627339	148626363	148626980	0.327411	0.715759	0.457432	Tardbp	Gm572	-16567	Tardbp	270	Tardbp	Gm572	-16645	Tardbp	348
peak_E14/P0_87	chr9	108566593	108568552	108566704	108567834	0.645714	1.40763	0.458725	N/A	Ndufaf3	-230	Gm24083	842	Ndufaf3	Mir425	-1507	Ndufaf3	73
peak_E14/P0_88	chr11	116917647	116920948	116918456	116919010	0.656668	1.42777	0.459926	Mgat5b	Srsf2	-66203	Mgat5b	435	N/A	Mgat5b	-129	Mfsd11	66294
peak_E14/P0_89	chr14	57524582	57526243	57525382	57525803	0.278153	0.60394	0.460563	Il17d	2310043D23Rik	-14577	Il17d	584	Il17d	2310043D23Rik	-14757	Il17d	764
peak_E14/P0_90	chr16	37684475	37685667	37684583	37685037	0.360308	0.779914	0.461985	N/A	Ndufb4	-30618	Hgd	104919	N/A	Ndufb4	-30357	Hgd	104658
peak_E14/P0_91	chr9	78447865	78448897	78448064	78448678	0.372289	0.80474	0.46262	Gm17324,Mto1	Mb21d1	-5177	Mto1	174	Gm17324,Mto1	Mb21d1	-5167	Mto1	164
peak_E14/P0_92	chr3	135437615	135439775	135438226	135439050	2.47918	5.35738	0.462761	N/A	4930539J05Rik	-30	Oaz2-ps	87837	4930539J05Rik	Ube2d3	-120	4930539J05Rik	27
peak_E14/P0_93	chr7	127935030	127936939	127935318	127936794	5.98084	12.9048	0.463458	Prss36	Prss8	-5871	Prss36	10741	Prss36	Prss8	-5943	Prss36	10669
peak_E14/P0_94	chr6	11576020	11576593	11576115	11576478	0.403686	0.871004	0.463472	N/A	Phf14	-349574	Ndufa4	331140	N/A	Phf14	-349584	Ndufa4	331150
peak_E14/P0_95	chr16	95390547	95391507	95390599	95391295	4.17051	8.90504	0.468332	Erg	Ets2	-311047	Kcnj15	133470	Erg	Ets2	-311127	Kcnj15	133390
peak_E14/P0_96	chr11	69459838	69460423	69459884	69460322	0.260038	0.550881	0.472041	Dnah2	Kdm6b	-46455	6030455H03Rik	11583	Dnah2	Kdm6b	-46428	6030455H03Rik	11556
peak_E14/P0_97	chr7	49245432	49248490	49245862	49246764	1.23821	2.61038	0.474343	Nav2	E2f8	-365365	Nav2	287865	Nav2	E2f8	-364717	Nav2	287217
peak_E14/P0_98	chr10	89823919	89824679	89824060	89824391	0.572979	1.20423	0.475805	N/A	Gm26180	-2853	Uhrf1bp1l	79309	N/A	Gm26180	-2779	Uhrf1bp1l	79235
peak_E14/P0_99	chr13	117880707	117881393	117880841	117881168	0.282177	0.592379	0.476345	Hcn1	Gm26349	-155563	Hcn1	278571	Hcn1	Gm26349	-155609	Hcn1	278525
peak_E14/P0_100	chr5	110269209	110270254	110269462	110269941	0.204553	0.428028	0.477896	Gm15788,Gm26718,Pgam5	Pole	-16574	Pgam5	182	Gm15788,Gm26718,Pgam5	Pole	-16604	Pgam5	212
peak_E14/P0_101	chr4	117280365	117281021	117280441	117280818	0.287446	0.597795	0.480845	Rnf220	Gm12843	-15123	Tmem53	28743	Rnf220	Gm12843	-15187	Tmem53	28679
peak_E14/P0_102	chr12	51690743	51692563	51691395	51692349	0.330652	0.684524	0.483039	Ap4s1,Strn3	Gm26517	-196361	Strn3	261	Ap4s1,Strn3	Gm26517	-196142	Strn3	42
peak_E14/P0_103	chr2	33886149	33888165	33886454	33887172	0.341963	0.707728	0.483185	Mvb12b	Gm13404	-91088	Mvb12b	789	Mvb12b	Gm13404	-91432	Mvb12b	1133
peak_E14/P0_104	chr9	122922850	122923605	122923017	122923453	0.371412	0.765696	0.485065	Zfp105	A530083I20Rik	-20043	Zfp105	156	Zfp105	A530083I20Rik	-20051	Zfp105	164
peak_E14/P0_105	chr4	124849519	124851537	124849837	124850660	0.932987	1.91928	0.486113	1110065P20Rik	Yrdc	-150	1110065P20Rik	668	1110065P20Rik	Yrdc	-430	1110065P20Rik	948
peak_E14/P0_106	chr5	122566496	122567067	122566644	122566944	0.159664	0.328054	0.486701	Ift81	Atp2a2	-64556	Ift81	47737	Ift81	Atp2a2	-64569	Ift81	47724
peak_E14/P0_107	chr17	45169054	45170023	45169283	45169682	1.54873	3.17992	0.487036	N/A	Gm24979	-40427	Cdc5l	264169	N/A	Gm24979	-40483	Cdc5l	264225
peak_E14/P0_108	chr2	3633054	3633660	3633151	3633513	0.239779	0.492284	0.487075	Fam107b	Gm13181	-53004	Fam107b	19600	Fam107b	Gm13181	-53029	Fam107b	19575
peak_E14/P0_109	chr11	98681909	98683264	98682332	98683165	0.97158	1.98938	0.488384	Psmd3	Csf3	-18676	Psmd3	33	Psmd3	Csf3	-18514	Psmd3	195
peak_E14/P0_110	chr11	116023463	116024911	116023717	116024620	1.04325	2.13077	0.489614	H3f3b	Unk	-6134	H3f3b	3775	H3f3b	Unk	-6153	H3f3b	3794
peak_E14/P0_111	chr8	86028476	86029192	86028588	86029021	0.255703	0.521349	0.490463	Phkb	Gm16167	-174397	RP23-224I23.1	34590	Phkb	Gm16167	-174367	RP23-224I23.1	34560
peak_E14/P0_112	chr16	4557795	4561138	4559024	4560523	4.27952	8.70844	0.491423	Tfap4	Srl	-17650	Tfap4	254	N/A	Tfap4	-53	Gm15885	20466
peak_E14/P0_113	chrX	8222031	8223072	8222231	8222750	0.539609	1.09397	0.493256	N/A	Porcn	-16026	Ftsj1	29855	N/A	Porcn	-15965	Ftsj1	29916
peak_E14/P0_114	chr1	127773661	127774857	127773976	127774561	0.309585	0.626596	0.494074	Ccnt2	Rab3gap1	-94513	Ccnt2	96	Ccnt2	Rab3gap1	-94504	Ccnt2	105
peak_E14/P0_115	chr15	83122077	83123114	83122311	83122877	0.289637	0.584246	0.495745	Rrp7a	Gm17206	-16666	Rrp7a	206	Rrp7a	Gm17206	-16665	Rrp7a	207
peak_E14/P0_116	chr1	83716969	83717407	83717146	83717376	0.150267	0.302822	0.496221	N/A	Gm25754	-78723	Gm6374	402676	N/A	Gm25754	-78650	Gm6374	402749
peak_E14/P0_117	chr1	159564982	159565778	159565166	159565611	0.337212	0.672131	0.501706	N/A	Gm10530	-49368	Scarna3a	225098	N/A	Gm10530	-49360	Scarna3a	225106
peak_E14/P0_118	chr12	80132323	80133303	80132423	80132998	0.36356	0.723974	0.502172	2310015A10Rik	Zfp36l1	-19800	2310015A10Rik	31	2310015A10Rik	Zfp36l1	-19697	2310015A10Rik	134
peak_E14/P0_119	chr7	141326560	141328704	141326652	141327827	3.11218	6.14291	0.50663	Deaf1	Tmem80	-255	Deaf1	93	Deaf1	Tmem80	-648	Deaf1	486
peak_E14/P0_120	chr7	126703615	126705297	126704415	126705140	0.293223	0.573192	0.511562	Coro1a	Slx1b	-8672	Coro1a	3331	Coro1a	Slx1b	-8993	Coro1a	3010
peak_E14/P0_121	chr9	31279663	31281600	31280644	31281096	0.30194	0.589012	0.512621	N/A	Prdm10	-34475	Gm7244	5734	N/A	Prdm10	-34236	Gm7244	5973
peak_E14/P0_122	chr9	119936974	119938151	119937031	119937956	0.68855	1.34262	0.512841	Cx3cr1	Gorasp1	-4	Csrnp1	39688	Cx3cr1,Gorasp1	Ttc21a	-112	Gorasp1	65
peak_E14/P0_123	chr19	55218012	55218843	55218072	55218812	0.360389	0.701521	0.513725	Gucy2g	Acsl5	-34941	Gucy2g	22809	Gucy2g	Acsl5	-34926	Gucy2g	22794
peak_E14/P0_124	chr5	123075494	123077436	123076077	123076848	1.93902	3.75213	0.516778	Gm26745,Tmem120b	Morn3	-29449	Tmem120b	8051	Gm26745,Tmem120b	Morn3	-29446	Tmem120b	8048
peak_E14/P0_125	chr9	49796474	49798656	49796722	49797967	1.48388	2.8702	0.516997	Ncam1	Ttc12	-311340	Ncam1	1164	Ncam1	Ttc12	-311119	Ncam1	1385
peak_E14/P0_126	chr15	102278838	102280019	102279108	102279784	0.490535	0.948241	0.51731	N/A	Mfsd5	-27	Gm9918	8866	N/A	Mfsd5	-9	Gm9918	8884
peak_E14/P0_127	chr16	17072868	17073567	17073008	17073361	0.326512	0.630937	0.517503	Ypel1	Gm15585	-19597	Ypel1	3522	Ypel1	Gm15585	-19630	Ypel1	3489
peak_E14/P0_128	chr1	50926617	50928387	50927087	50928142	0.593388	1.14446	0.518489	N/A	Tmeff2	-16	Gm25843	367741	Tmeff2	Gm25736	-87698	Tmeff2	96
peak_E14/P0_129	chr14	38122428	38123147	38122603	38122934	0.462735	0.892098	0.518704	N/A	Gm20641	-399261	CT025583.1	777157	N/A	Gm20641	-399280	CT025583.1	777176
peak_E14/P0_130	chr10	128536068	128536746	128536195	128536604	0.19677	0.379207	0.518898	N/A	Esyt1	-10548	Zc3h10	11367	N/A	Esyt1	-10540	Zc3h10	11375
peak_E14/P0_131	chr10	5194228	5195197	5194618	5195011	0.228929	0.440684	0.519484	N/A	Gm25694	-158256	Gm10097	125521	N/A	Gm25694	-158358	Gm10097	125623
peak_E14/P0_132	chr4	41274501	41276093	41275544	41275852	0.258285	0.495245	0.521531	N/A	Ubap2	-153	Gm12401	22681	N/A	Ubap2	-554	Gm12401	23082
peak_E14/P0_133	chr5	27261669	27262290	27261733	27262092	0.135611	0.258524	0.524559	Dpp6	Gm16057	-254358	Speer4b	239459	Dpp6	Gm16057	-254291	Speer4b	239526
peak_E14/P0_134	chr3	7366112	7367035	7366510	7366832	0.35452	0.674991	0.525222	N/A	Pkia	-30	Gm23592	135447	Pkia	Zc2hc1a	-136754	Pkia	68
peak_E14/P0_135	chr10	27103815	27104450	27103957	27104365	0.622825	1.18512	0.525536	Lama2	Gm23353	-348156	Arhgap18	331656	Lama2	Gm23353	-348127	Arhgap18	331685
peak_E14/P0_136	chr11	99984724	99986821	99985038	99986631	9.03727	17.1181	0.527936	Krtap16-1	Krtap29-1	-6719	Krtap16-1	821	Krtap16-1	Krtap29-1	-6781	Krtap16-1	759
peak_E14/P0_137	chr11	117493597	117494499	117493884	117494346	0.222022	0.420361	0.528169	N/A	Gm11734	-29554	Gm11733	9681	N/A	Gm11734	-29487	Gm11733	9748
peak_E14/P0_138	chr18	75368432	75369745	75368747	75369616	0.420682	0.793078	0.530443	Smad7	Gm20544	-2000	Smad7	1560	Smad7	Gm20544	-2093	Smad7	1653
peak_E14/P0_139	chr4	74251435	74253042	74251656	74252537	1.70555	3.20858	0.531559	Kdm4c	A230083N12Rik	-524	Kdm4c	9742	Kdm4c	A230083N12Rik	-382	Kdm4c	9600
peak_E14/P0_140	chr8	23256445	23257639	23256754	23257326	0.566625	1.06304	0.533023	Golga7	Gins4	-19374	Golga7	32	Golga7	Gins4	-19372	Golga7	34
peak_E14/P0_141	chr10	7662528	7663822	7663159	7663855	0.250226	0.467356	0.535407	Pcmt1	Nup43	-4327	Pcmt1	17961	Pcmt1	Nup43	-3995	Pcmt1	17629
peak_E14/P0_142	chr2	173659284	173660550	173659520	173660215	0.531711	0.991504	0.536267	Rab22a	Ppp4r1l-ps	-378	Rab22a	158	Rab22a	Ppp4r1l-ps	-328	Rab22a	108
peak_E14/P0_143	chr2	132262661	132264027	132262693	132263648	1.03645	1.93025	0.536951	Cds2	Pcna	-10030	Cds2	197	Cds2	Pcna	-9856	Cds2	23
peak_E14/P0_144	chr11	74770527	74771492	74770760	74771435	0.429642	0.795288	0.540234	Mettl16	Gm16032	-38639	Mettl16	180	Mettl16	Gm16032	-38727	Mettl16	268
peak_E14/P0_145	chr10	20585934	20586339	20585956	20586280	0.368149	0.680954	0.540637	Pde7b	Gm17230	-39498	Pde7b	138942	Pde7b	Gm17230	-39516	Pde7b	138960
peak_E14/P0_146	chr5	135249775	135251611	135250592	135251258	0.304027	0.56161	0.541349	Fzd9	Trim50	-102602	Fzd9	537	Fzd9	Trim50	-102370	Fzd9	305
peak_E14/P0_147	chr13	94318213	94318890	94318341	94318779	0.986604	1.82231	0.541404	N/A	Scamp1	-32722	Gm9776	40267	N/A	Scamp1	-32731	Gm9776	40258
peak_E14/P0_148	chr3	137918016	137919106	137918180	137918513	0.368875	0.679413	0.542933	Lamtor3	Gm25920	-5473	Lamtor3	36	N/A	Lamtor3	-179	Gm15460	13338
peak_E14/P0_149	chr1	180903836	180904912	180904219	180904658	0.198718	0.365881	0.543122	Pycr2	Lefty1	-30647	Pycr2	101	Pycr2	Lefty1	-30583	Pycr2	165
peak_E14/P0_150	chr12	71048030	71048613	71048083	71048588	0.420602	0.774377	0.543149	Arid4a	3110056K07Rik	-32725	Arid4a	32332	Arid4a	3110056K07Rik	-32739	Arid4a	32346
peak_E14/P0_151	chr11	101984029	101985261	101984138	101984824	0.467624	0.859686	0.543947	1700006E09Rik,Dusp3	Sost	-17630	1700006E09Rik	367	1700006E09Rik,Dusp3	Sost	-17466	1700006E09Rik	203
peak_E14/P0_152	chr7	128237838	128238858	128238062	128238530	0.179013	0.328662	0.54467	Armc5	9130023H24Rik	-317	Armc5	992	Armc5	9130023H24Rik	-265	Armc5	940
peak_E14/P0_153	chr2	43695495	43696128	43695703	43695984	0.239329	0.439386	0.54469	N/A	Arhgap15	-53012	Kynu	140483	N/A	Arhgap15	-52980	Kynu	140515
peak_E14/P0_154	chr15	79228888	79229818	79229139	79229935	0.538122	0.987508	0.544929	N/A	Pick1	-37	Slc16a8	25408	Pick1	Gm17209	-26036	Pick1	147
peak_E14/P0_155	chr6	37119026	37119835	37119259	37119630	0.402729	0.738578	0.545277	Dgki	Ptn	-308069	Gm7452	162787	Dgki	Ptn	-308083	Gm7452	162801
peak_E14/P0_156	chr17	53437112	53437583	53437215	53437508	0.288657	0.519544	0.555597	Efhb	Rab5a	-41886	Efhb	25974	Efhb	Rab5a	-41872	Efhb	25960
peak_E14/P0_157	chr8	126045582	126046360	126045709	126046129	0.524665	0.939803	0.558272	N/A	Pcnxl2	-147678	Kcnk1	50870	N/A	Pcnxl2	-147626	Kcnk1	50818
peak_E14/P0_158	chr15	75908726	75911133	75909930	75910446	0.353609	0.633067	0.558565	Tigd5	Eef1d	-574	Tigd5	170	Tigd5	Eef1d	-833	Tigd5	429
peak_E14/P0_159	chr8	35707693	35709136	35708540	35708931	0.402556	0.717666	0.560924	N/A	Gm22216	-39034	Cldn23	118145	N/A	Gm22216	-38713	Cldn23	117824
peak_E14/P0_160	chr12	5125505	5126383	5125619	5126054	0.342666	0.610492	0.561296	Klhl29	Gm23167	-126576	Atad2b	208541	Klhl29	Gm23167	-126468	Atad2b	208433
peak_E14/P0_161	chr7	44496044	44497310	44496711	44497083	0.196308	0.348722	0.562937	Fam71e1	Emc10	-148	Fam71e1	90	Fam71e1	Emc10	-368	Fam71e1	310
peak_E14/P0_162	chr2	18046576	18048570	18046717	18047249	0.517851	0.918993	0.563498	Skida1	Mllt10	-7663	Skida1	1478	Skida1	Mllt10	-8253	Skida1	2068
peak_E14/P0_163	chr8	83667745	83669163	83668354	83668985	0.211736	0.375617	0.563703	Ptger1	Ddx39	-46817	Ptger1	1592	Ptger1	Ddx39	-46602	Ptger1	1807
peak_E14/P0_164	chr5	121891973	121893159	121892140	121892946	1.12555	1.98919	0.565831	Cux2	Sh2b3	-55741	Fam109a	43539	Cux2	Sh2b3	-55718	Fam109a	43516
peak_E14/P0_165	chr17	71001599	71002921	71002163	71002579	0.297605	0.52427	0.567656	Gm26561,Myl12a	Myl12b	-11473	Myl12a	294	Gm26561,Myl12a	Myl12b	-11584	Myl12a	183
peak_E14/P0_166	chr7	111081863	111083795	111081985	111083631	1.76779	3.09041	0.572025	Eif4g2	Gm23262	-6602	Eif4g2	201	Eif4g2	Gm23262	-6581	Eif4g2	222
peak_E14/P0_167	chr17	76625827	76626433	76625995	76626301	0.202327	0.353489	0.572373	N/A	Gm16391	-341269	Gm24126	551585	N/A	Gm16391	-341287	Gm24126	551603
peak_E14/P0_168	chr2	131178628	131180634	131179340	131179872	0.323145	0.564085	0.572866	Cenpb,Spef1	Cdc25b	-7317	Cenpb	381	Cenpb,Spef1	Cdc25b	-7342	Cenpb	406
peak_E14/P0_169	chr18	60689975	60690904	60689984	60690387	0.395211	0.689696	0.573022	Ndst1	Synpo	-30297	Ndst1	22950	Ndst1	Synpo	-30043	Ndst1	23204
peak_E14/P0_170	chr18	46283983	46285003	46284378	46284607	0.331862	0.577512	0.574641	Ccdc112	Pggt1b	-3643	Ccdc112	27435	Ccdc112	Pggt1b	-3642	Ccdc112	27436
peak_E14/P0_171	chr11	120822987	120825476	120823324	120825100	2.48172	4.30086	0.577028	N/A	Fasn	-53	Gps1	39957	N/A	Fasn	-34	Gps1	39938
peak_E14/P0_172	chr3	110249693	110251632	110249988	110251073	0.773761	1.33968	0.577572	Prmt6	Ntng1	-107658	Prmt6	336	Prmt6	Ntng1	-107526	Prmt6	468
peak_E14/P0_173	chr10	74920553	74921584	74920791	74921347	0.194786	0.337019	0.577969	N/A	Gnaz	-46108	Rtdr1	111518	N/A	Gnaz	-46107	Rtdr1	111517
peak_E14/P0_174	chr1	181210706	181212585	181211818	181212372	0.332842	0.573638	0.580231	N/A	Wdr26	-93	Rpl35a-ps2	30722	N/A	Wdr26	-543	Rpl35a-ps2	30272
peak_E14/P0_175	chr2	76267202	76268117	76267400	76267676	0.270865	0.466525	0.580603	Pde11a	Rbm45	-102324	Pde11a	71115	Pde11a	Rbm45	-102445	Pde11a	71236
peak_E14/P0_176	chr4	95924622	95925314	95924824	95925128	0.512247	0.87934	0.582536	Fggy	Hook1	-42271	9530080O11Rik	42687	Fggy	Hook1	-42263	9530080O11Rik	42679
peak_E14/P0_177	chr7	7297727	7301002	7298286	7299168	1.46398	2.51154	0.582903	Clcn4-2	RP23-344G11.3	-30029	Clcn4-2	147	Clcn4-2	Gm23572	-163	Clcn4-2	784
peak_E14/P0_178	chr1	93685334	93687181	93686420	93686933	0.215242	0.369167	0.583047	Bok	Stk25	-50535	Bok	564	Bok	Stk25	-50954	Bok	983
peak_E14/P0_179	chr18	66298774	66299384	66298880	66299143	0.367872	0.627874	0.585901	Gm15958	Ccbe1	-7633	Gm15958	7806	Gm15958	Ccbe1	-7565	Gm15958	7738
peak_E14/P0_180	chr2	30363591	30364860	30363783	30364148	0.384638	0.654242	0.587914	N/A	Fam73b	-7	Crat	51546	N/A	Fam73b	-267	Crat	51806
peak_E14/P0_181	chr14	31250762	31252020	31250896	31251456	0.751288	1.27483	0.589322	N/A	Bap1	-97	Sema3g	33532	Phf7	Bap1	-312	Phf7	42
peak_E14/P0_182	chr9	26635082	26635673	26635255	26635542	0.241451	0.40951	0.58961	N/A	B3gat1	-98446	Glb1l2	171091	N/A	B3gat1	-98425	Glb1l2	171070
peak_E14/P0_183	chr2	68020032	68020779	68020127	68020552	0.463069	0.78537	0.589619	B3galt1	Gm13607	-61385	mmu-mir-6335	239363	B3galt1	Gm13607	-61451	mmu-mir-6335	239297
peak_E14/P0_184	chr1	171672931	171673474	171673146	171673348	0.240009	0.406934	0.5898	N/A	Cd48	-8806	Gm26412	58912	N/A	Cd48	-8761	Gm26412	58867
peak_E14/P0_185	chr9	113019274	113019946	113019481	113019888	0.270197	0.457742	0.590281	N/A	Gm22492	-383864	Gm24957	497082	N/A	Gm22492	-383790	Gm24957	497156
peak_E14/P0_186	chr8	121107726	121108825	121108033	121108705	0.301998	0.510112	0.592023	Gm20388,Mthfsd	Foxc2	-7895	Mthfsd	52	Gm20388	Mthfsd	-42	Foxf1	23984
peak_E14/P0_187	chr15	71727470	71728579	71727581	71728518	1.16195	1.96169	0.592321	N/A	Fam135b	-186	Col22a1	306203	N/A	Fam135b	-211	Col22a1	306178
peak_E14/P0_188	chr12	26111861	26113226	26112073	26112998	1.52433	2.57013	0.593095	N/A	Cmpk2	-356660	mmu-mir-6538	302467	N/A	Cmpk2	-356668	mmu-mir-6538	302475
peak_E14/P0_189	chr3	28385647	28386180	28385690	28385955	0.185942	0.312761	0.59452	Tnik	Mir446q	-34029	Tnik	122699	Tnik	Mir446q	-34120	Tnik	122608
peak_E14/P0_190	chr4	148139841	148141267	148140128	148140443	0.198419	0.332394	0.596937	Mad2l2	Draxin	-9856	mmu-mir-7022	6442	Mad2l2	Draxin	-9587	mmu-mir-7022	6711
peak_E14/P0_191	chr16	5884574	5885866	5885018	5885714	0.278614	0.466504	0.597238	N/A	n-R5s30	-561063	Gm15983	630435	N/A	n-R5s30	-561209	Gm15983	630581
peak_E14/P0_192	chr5	75699323	75700116	75699652	75699894	0.210606	0.352434	0.597577	N/A	Gm24502	-138569	Kit	124804	N/A	Gm24502	-138623	Kit	124858
peak_E14/P0_193	chr4	108619312	108620527	108619577	108620311	0.721193	1.20557	0.598218	N/A	Cc2d1b	-20	Gm20731	5297	Cc2d1b	Gm12743	-95	Cc2d1b	5
peak_E14/P0_194	chr11	100413697	100415163	100414028	100414816	0.795854	1.32858	0.599024	Leprel4	Fkbp10	-1266	Leprel4	406	Leprel4	Fkbp10	-1274	Leprel4	414
peak_E14/P0_195	chr7	122288676	122290193	122288630	122289880	0.441472	0.736063	0.599775	Prkcb	Ern2	-103218	Prkcb	684	Prkcb	Ern2	-103039	Prkcb	505
peak_E14/P0_196	chr7	76054528	76055277	76054762	76055080	0.390922	0.650347	0.601097	N/A	Agbl1	-263168	Gm5597	191036	N/A	Agbl1	-263149	Gm5597	191017
peak_E14/P0_197	chr11	113299946	113300587	113300152	113300555	0.563558	0.937491	0.601134	Slc39a11	Gm26052	-36286	Slc39a11	265502	Slc39a11	Gm26052	-36199	Slc39a11	265415
peak_E14/P0_198	chr7	16874590	16876105	16875197	16875805	0.475833	0.790096	0.602247	Dact3	9330104G04Rik	-461	Dact3	31	Dact3	9330104G04Rik	-615	Dact3	185
peak_E14/P0_199	chr10	91181380	91182255	91181491	91182041	1.06776	1.77249	0.602404	N/A	Tmpo	-10235	Gm26765	32303	N/A	Tmpo	-10184	Gm26765	32252
peak_E14/P0_200	chr12	26817735	26818424	26817881	26818191	0.435303	0.721804	0.603077	N/A	Rsad2	-361627	Gm9866	342554	N/A	Rsad2	-361584	Gm9866	342597
peak_E14/P0_201	chr16	50766162	50766914	50766325	50766603	0.344315	0.570109	0.603947	N/A	1700116B05Rik	-16870	mmu-mir-6363	39407	N/A	1700116B05Rik	-16944	mmu-mir-6363	39333
peak_E14/P0_202	chr18	60932335	60933152	60932563	60933001	0.372404	0.615502	0.605041	Camk2a	mmu-mir-7220	-21129	Camk2a	7126	Camk2a	mmu-mir-7220	-21090	Camk2a	7165
peak_E14/P0_203	chr9	82829489	82830495	82829747	82830376	0.39618	0.654181	0.605612	Irak1bp1	Gm24393	-366540	Irak1bp1	187	Irak1bp1	Gm24393	-366609	Irak1bp1	256
peak_E14/P0_204	chr17	56139247	56140633	56139501	56140383	0.884766	1.45888	0.606469	Sema6b	Lrg1	-17994	Sema6b	403	Sema6b	Lrg1	-17996	Sema6b	401
peak_E14/P0_205	chr8	107424511	107425521	107424647	107425322	0.850197	1.40187	0.606476	Nob1	Wwp2	-11381	Nob1	33	Nob1	Wwp2	-11413	Nob1	65
peak_E14/P0_206	chr16	21693807	21695529	21693944	21694642	0.461616	0.758698	0.608432	N/A	2510009E07Rik	-3	Ehhadh	93176	2510009E07Rik	Gm24898	-79819	2510009E07Rik	372
peak_E14/P0_207	chr6	37338796	37339388	37339003	37339308	0.943468	1.54997	0.608701	Creb3l2	Dgki	-39118	Creb3l2	103054	Creb3l2	Dgki	-39181	Creb3l2	102991
peak_E14/P0_208	chr7	76053683	76054425	76053921	76054160	0.235709	0.38371	0.614288	N/A	Agbl1	-264016	Gm5597	191884	N/A	Agbl1	-264030	Gm5597	191898
peak_E14/P0_209	chr5	66675847	66677700	66676057	66677142	0.45396	0.738943	0.614337	Uchl1	Uchl1os	-276	Uchl1	676	Uchl1	Uchl1os	-102	Uchl1	502
peak_E14/P0_210	chr3	117574744	117576249	117575042	117576049	0.396514	0.644851	0.614893	4833424O15Rik	D3Bwg0562e	-214620	4833424O15Rik	270	4833424O15Rik	D3Bwg0562e	-214669	4833424O15Rik	319
peak_E14/P0_211	chr1	43136233	43138509	43136659	43137088	1.07694	1.74963	0.61552	Fhl2	Tgfbrap1	-38749	Fhl2	26590	Fhl2	Tgfbrap1	-38251	Fhl2	27088
peak_E14/P0_212	chr13	21179272	21181351	21180023	21181159	1.23606	1.98702	0.622065	Trim27	Olfr1368	-37230	Trim27	99	Trim27	Olfr1368	-37510	Trim27	379
peak_E14/P0_213	chr3	85634232	85634948	85634506	85634874	0.329533	0.529543	0.622297	Arfip1,Pet112	Gm15535	-60645	Pet112	60472	Arfip1,Pet112	Gm15535	-60745	Pet112	60572
peak_E14/P0_214	chr2	151773395	151774130	151773546	151773887	0.23866	0.383243	0.622738	N/A	4930556L07Rik	-23784	Gm14153	24483	N/A	4930556L07Rik	-23738	Gm14153	24529
peak_E14/P0_215	chr19	55098295	55099928	55098731	55099682	0.990121	1.58826	0.623398	Gpam	Tectb	-81773	Gpam	340	Gpam	Tectb	-81678	Gpam	245
peak_E14/P0_216	chr1	136345073	136346582	136345808	136346453	1.13061	1.81101	0.624298	Camsap2	Ddx59	-69443	Camsap2	277	N/A	Camsap2	-26	9230116N13Rik	69389
peak_E14/P0_217	chr1	75504605	75506933	75505327	75506731	0.415148	0.663024	0.626143	Obsl1	Inha	-1307	Obsl1	592	Obsl1	Inha	-1047	Obsl1	332
peak_E14/P0_218	chr1	188681702	188682628	188681913	188682325	0.564942	0.901915	0.62638	Ush2a	Gm25095	-59112	Kctd3	325675	Ush2a	Gm25095	-59066	Kctd3	325721
peak_E14/P0_219	chr15	72767354	72768235	72767422	72768073	0.647916	1.03359	0.626859	Trappc9	Gm26322	-46407	Trappc9	293410	Trappc9	Gm26322	-46360	Trappc9	293457
peak_E14/P0_220	chr18	7608585	7610005	7609269	7609361	1.54424	2.45746	0.628386	Mpp7	Gm24292	-225881	Mpp7	17568	Mpp7	Gm24292	-225861	Mpp7	17548
peak_E14/P0_221	chr5	122707154	122708300	122707232	122708143	0.411193	0.65414	0.6286	P2rx4	Gm10064	-10124	P2rx4	144	P2rx4	Gm10064	-10084	P2rx4	104
peak_E14/P0_222	chr9	120127209	120128378	120127722	120128041	0.241116	0.383	0.629547	Rpsa	Gm24044	-986	Rpsa	28	Rpsa	Gm24044	-898	Rpsa	116
peak_E14/P0_223	chr3	62412597	62413156	62412686	62413189	1.43822	2.28271	0.630052	Arhgef26	Gm22433	-739340	Arhgef26	74533	Arhgef26	Gm22433	-739279	Arhgef26	74594
peak_E14/P0_224	chr6	39377033	39378123	39377324	39377894	0.423346	0.670671	0.631228	Slc37a3	Rab19	-3596	Slc37a3	129	Slc37a3	Rab19	-3565	Slc37a3	98
peak_E14/P0_225	chr11	99065807	99066470	99066041	99066260	0.19165	0.302883	0.632753	Tns4	Top2a	-41949	Tns4	23168	Tns4	Top2a	-41961	Tns4	23156
peak_E14/P0_226	chr4	132273984	132274946	132274079	132274671	0.582699	0.918182	0.634623	Taf12	Rnu11	-4252	Taf12	91	Taf12	Rnu11	-4162	Taf12	1
peak_E14/P0_227	chr11	104230718	104233415	104230811	104231850	0.656333	1.0339	0.634816	Mapt	Gm11660	-259546	Mapt	677	N/A	Mapt	-59	Gm22743	19814
peak_E14/P0_228	chr11	120098189	120099653	120098194	120098748	0.35113	0.553071	0.634873	N/A	1810043H04Rik	-6	Slc38a10	52425	Enthd2	1810043H04Rik	-456	Enthd2	260
peak_E14/P0_229	chr12	87146734	87148408	87146957	87147697	0.883855	1.38154	0.63976	Pomt2	Gstz1	-135	Pomt2	331	Pomt2	Gstz1	-379	Pomt2	575
peak_E14/P0_230	chr5	138619216	138620264	138619332	138620010	0.963589	1.50391	0.640723	Zfp68	A430033K04Rik	-3118	Zfp68	21	Zfp68	A430033K04Rik	-3187	Zfp68	90
peak_E14/P0_231	chr9	107935540	107936478	107935749	107936351	0.316861	0.492243	0.643708	Camkv	Traip	-14953	Camkv	90	Camkv	Traip	-14912	Camkv	131
peak_E14/P0_232	chr7	141468199	141469693	141468905	141469563	0.293961	0.45186	0.650558	Cd151	Gm10575	-1175	Cd151	1585	Cd151	Gm10575	-1463	Cd151	1873
peak_E14/P0_233	chr11	51967307	51968250	51967543	51968117	0.488817	0.74953	0.652164	Cdkn2aipnl,Gm26551	Gm12204	-33074	Cdkn2aipnl	118	Cdkn2aipnl,Gm26551	Gm12204	-33022	Cdkn2aipnl	170
peak_E14/P0_234	chr8	101097801	101098349	101097950	101098231	0.245533	0.375759	0.653431	N/A	Gm24602	-1425818	Gm22223	441633	N/A	Gm24602	-1425803	Gm22223	441618
peak_E14/P0_235	chr11	6291120	6292797	6291364	6292380	0.634667	0.969294	0.654772	Ogdh	Tmed4	-17088	Ogdh	326	Ogdh	Tmed4	-17002	Ogdh	240
peak_E14/P0_236	chr10	128035025	128036525	128035232	128036068	0.951079	1.45253	0.654773	Naca	Ptges3	-23178	Naca	430	Naca	Ptges3	-23303	Naca	305
peak_E14/P0_237	chr11	94548432	94549683	94548686	94549418	1.6925	2.57149	0.658176	Rsad1	Chad	-15989	Rsad1	198	Rsad1	Chad	-15994	Rsad1	203
peak_E14/P0_238	chr5	148398664	148400316	148398823	148399891	0.773011	1.17283	0.659098	Slc7a1	Gm10167	-215113	Slc7a1	414	Slc7a1	Gm10167	-214980	Slc7a1	547
peak_E14/P0_239	chr4	151621308	151622766	151621379	151621796	0.658732	0.99913	0.659305	Camta1	Dnajc11	-311653	Camta1	239632	Camta1	Dnajc11	-312103	Camta1	240082
peak_E14/P0_240	chr6	28215009	28216061	28215538	28215823	0.240378	0.364117	0.660169	N/A	6530409C15Rik	-19	Gm5303	147630	6530409C15Rik	Grm8	-81135	6530409C15Rik	126
peak_E14/P0_241	chr12	84996056	84997295	84996381	84997010	0.245337	0.370019	0.663038	Ylpm1	Arel1	-25775	Ylpm1	355	Ylpm1	Arel1	-25795	Ylpm1	375
peak_E14/P0_242	chr11	86438254	86438859	86438271	86438638	0.745177	1.12383	0.663069	N/A	Gm26439	-1141	Gm23667	29731	N/A	Gm26439	-1039	Gm23667	29629
peak_E14/P0_243	chr2	130273917	130275284	130274060	130274913	0.642058	0.968037	0.663258	Nop56	Snord110	-905	Nop56	171	Nop56	Snord110	-1019	Nop56	57
peak_E14/P0_244	chr10	81384082	81385419	81384299	81384776	0.50308	0.758293	0.663438	Dohh	mmu-mir-6913	-1596	Dohh	285	Dohh	mmu-mir-6913	-1809	Dohh	72
peak_E14/P0_245	chr12	28674850	28676013	28675195	28675828	0.405554	0.609924	0.664926	Adi1	mmu-mir-6937	-3893	Adi1	201	Adi1	mmu-mir-6937	-3813	Adi1	281
peak_E14/P0_246	chr2	18391656	18393242	18392150	18393087	1.71553	2.57401	0.666484	Dnajc1	Gm13349	-53460	Dnajc1	362	Dnajc1	Gm13349	-53629	Dnajc1	193
peak_E14/P0_247	chr3	153724470	153726078	153724627	153725459	0.513377	0.76669	0.669602	N/A	St6galnac3	-212	Gm22206	16364	St6galnac3	Gm10042	-60009	St6galnac3	19
peak_E14/P0_248	chr16	95341097	95341942	95341214	95341754	1.11183	1.6599	0.669814	N/A	Kcnj6	-343823	Kcnj15	83962	N/A	Kcnj6	-343788	Kcnj15	83927
peak_E14/P0_249	chr5	133889327	133891337	133889565	133890271	5.20552	7.76691	0.670218	N/A	Gatsl2	-209378	Gm15627	208876	N/A	Gatsl2	-209792	Gm15627	209290
peak_E14/P0_250	chr16	20610232	20611006	20610465	20610851	0.435453	0.649293	0.670658	Alg3	Ece2	-981	Alg3	149	Alg3	Ece2	-942	Alg3	110
peak_E14/P0_251	chr17	31660528	31661583	31660749	31661312	0.789051	1.17366	0.672297	N/A	U2af1	-2301	Pknox1	96255	N/A	U2af1	-2276	Pknox1	96230
peak_E14/P0_252	chr2	90846811	90847922	90846961	90847885	0.924823	1.35927	0.680382	Mtch2	C1qtnf4	-38493	Mtch2	212	Mtch2	C1qtnf4	-38436	Mtch2	269
peak_E14/P0_253	chr13	13889210	13890001	13889472	13889776	0.29719	0.436202	0.681312	N/A	B3galnt2	-65068	Gm18856	76255	N/A	B3galnt2	-65049	Gm18856	76236
peak_E14/P0_254	chr16	45157845	45159616	45158652	45159349	0.662975	0.970816	0.682905	N/A	Slc35a5	-24	Ccdc80	65119	Atg3	Slc35a5	-294	Atg3	216
peak_E14/P0_255	chr12	91589546	91590720	91589769	91590473	0.927994	1.35615	0.684287	N/A	Gtf2a1	-124	Gm8378	95935	N/A	Gtf2a1	-112	Gm8378	95947
peak_E14/P0_256	chr15	98633988	98635541	98634390	98635213	0.783608	1.14097	0.686792	Cacnb3	Adcy6	-27131	Cacnb3	2545	Cacnb3	Adcy6	-27168	Cacnb3	2582
peak_E14/P0_257	chr10	127521811	127522536	127522019	127522461	0.294134	0.427561	0.687934	Shmt2	Gm16217	-74374	Shmt2	271	Shmt2	Gm16217	-74307	Shmt2	204
peak_E14/P0_258	chr2	27165869	27166680	27166104	27166538	0.476848	0.693124	0.687969	Dbh	Gm13399	-3571	Dbh	1042	Dbh	Gm13399	-3618	Dbh	1089
peak_E14/P0_259	chr1	60565981	60567526	60566184	60566687	0.686889	0.998218	0.688116	Raph1	Gm11575	-43687	Raph1	12	Raph1	Gm11575	-43369	Raph1	330
peak_E14/P0_260	chr6	37322039	37322603	37322142	37322416	0.231362	0.336167	0.688234	N/A	Dgki	-22347	Creb3l2	119825	N/A	Dgki	-22305	Creb3l2	119867
peak_E14/P0_261	chr8	117469678	117471522	117470241	117470850	0.857381	1.24449	0.688941	N/A	Plcg2	-27690	mmu-mir-7078	11336	N/A	Plcg2	-27745	mmu-mir-7078	11281
peak_E14/P0_262	chr15	88861499	88864384	88862198	88863398	0.823712	1.1932	0.69034	Pim3	Alg12	-43623	Pim3	756	Pim3	Alg12	-43480	Pim3	613
peak_E14/P0_263	chr9	37430426	37431157	37430625	37430903	0.204818	0.296413	0.690989	Robo3	Msantd2	-58529	Robo3	2372	Robo3	Msantd2	-58556	Robo3	2399
peak_E14/P0_264	chr13	55209707	55213125	55211965	55212853	1.45524	2.10136	0.692525	Nsd1	Gm17617	-77868	Nsd1	1635	Nsd1	Gm17617	-78861	Nsd1	2628
peak_E14/P0_265	chr7	57473993	57474473	57474088	57474451	0.279479	0.403344	0.692905	Gabra5	Gabrg3	-87045	Gabra5	35776	Gabra5	Gabrg3	-87081	Gabra5	35740
peak_E14/P0_266	chr10	81168761	81169347	81168926	81169244	0.295794	0.426263	0.693925	N/A	Pias4	-1131	4930442H23Rik	14795	N/A	Pias4	-1162	4930442H23Rik	14764
peak_E14/P0_267	chr6	125081161	125082497	125081363	125082176	1.67254	2.40069	0.696689	Lpar5	Chd4	-14151	Lpar5	13910	Lpar5	Chd4	-14211	Lpar5	13850
peak_E14/P0_268	chr10	84357374	84359132	84357827	84358757	9.0045	12.9124	0.697356	N/A	4930463O16Rik	-130039	Nuak1	82344	N/A	4930463O16Rik	-130000	Nuak1	82305
peak_E14/P0_269	chr13	14038968	14039928	14039174	14039684	0.678172	0.967388	0.701035	Tbce	Arid4b	-24343	Tbce	190	Tbce	Arid4b	-24362	Tbce	209
peak_E14/P0_270	chr16	21422702	21423863	21422911	21423838	0.53638	0.764012	0.702057	Vps8	Gm16863	-126410	Vps8	165	Vps8	Gm16863	-126502	Vps8	257
peak_E14/P0_271	chr11	61958480	61959224	61958667	61958853	0.438071	0.623919	0.702127	N/A	Gm23721	-22300	Gm12273	7938	N/A	Gm23721	-22208	Gm12273	7846
peak_E14/P0_272	chr1	180433882	180434783	180434011	180434508	0.804721	1.14044	0.705623	6330403A02Rik	Gm5069	-103782	6330403A02Rik	49135	6330403A02Rik	Gm5069	-103709	6330403A02Rik	49208
peak_E14/P0_273	chr11	56762560	56763263	56762685	56763100	0.698997	0.988786	0.706924	N/A	Gria1	-248898	Gm22603	279963	N/A	Gria1	-248917	Gm22603	279944
peak_E14/P0_274	chr2	113645048	113645681	113645297	113645598	0.242604	0.342232	0.708888	Fmn1	Gm13964	-141330	4930533B01Rik	63186	Fmn1	Gm13964	-141413	4930533B01Rik	63103
peak_E14/P0_275	chr17	14175578	14176397	14175782	14176271	0.616876	0.868834	0.710004	N/A	Smoc2	-103518	Dact2	27844	N/A	Smoc2	-103479	Dact2	27805
peak_E14/P0_276	chr13	69862234	69863152	69862326	69862676	1.53523	2.1619	0.710129	N/A	Gm26819	-46599	Med10	52812	N/A	Gm26819	-46407	Med10	52620
peak_E14/P0_277	chr1	173389796	173390581	173389990	173390494	0.832728	1.16981	0.711849	Aim2	Cadm3	-22493	Aim2	39310	Aim2	Cadm3	-22547	Aim2	39364
peak_E14/P0_278	chr10	20951701	20953047	20952448	20952989	0.256579	0.360121	0.71248	N/A	Ahi1	-172	Myb	208610	Ahi1	Gm26577	-192375	Ahi1	172
peak_E14/P0_279	chr14	121738280	121739642	121739093	121739446	0.531457	0.74517	0.713203	Dock9	Ubac2	-139644	Dock9	58773	Dock9	Ubac2	-139336	Dock9	58465
peak_E14/P0_280	chr2	127586859	127588793	127586874	127587775	0.75831	1.06231	0.71383	Mrps5	Zfp661	-732	Mrps5	605	Mrps5	Zfp661	-230	Mrps5	103
peak_E14/P0_281	chr5	137086357	137087744	137086685	137087600	1.39328	1.94853	0.715041	N/A	Serpine1	-14778	Trim56	29157	N/A	Serpine1	-14870	Trim56	29065
peak_E14/P0_282	chr12	101975159	101976648	101975516	101976278	0.538133	0.752573	0.715058	N/A	Cpsf2	-70	Gm20036	62664	N/A	Cpsf2	-76	Gm20036	62658
peak_E14/P0_283	chr1	12991416	12993081	12991932	12992834	0.762369	1.06406	0.716475	N/A	Slco5a1	-1071	Prdm14	134915	N/A	Slco5a1	-1206	Prdm14	134780
peak_E14/P0_284	chr5	125389003	125390446	125389156	125390308	1.08104	1.50746	0.717128	Gm10382,Ubc	Scarb1	-48630	Gm10382	403	Gm10382,Ubc	Scarb1	-48638	Gm10382	411
peak_E14/P0_285	chr4	36646762	36647762	36647349	36647597	1.37519	1.91622	0.717657	Lingo2	Mir876	-1809	Mir873	21324	Lingo2	Mir876	-2020	Mir873	21113
peak_E14/P0_286	chr4	114986452	114987646	114986658	114987427	1.70172	2.3698	0.718086	Cmpk1	Gm24045	-914	Cmpk1	192	Cmpk1	Gm24045	-921	Cmpk1	199
peak_E14/P0_287	chr9	48860236	48860977	48860394	48860793	0.422608	0.588242	0.718426	N/A	Zbtb16	-24661	Htr3a	50493	N/A	Zbtb16	-24648	Htr3a	50506
peak_E14/P0_288	chr1	179433151	179433857	179433360	179433649	0.365658	0.508936	0.718476	Smyd3	Gm15480	-104912	Smyd3	84530	Smyd3	Gm15480	-104912	Smyd3	84530
peak_E14/P0_289	chr7	123500072	123501324	123500600	123501103	0.348881	0.485388	0.718769	N/A	Zkscan2	-249	Aqp8	38405	N/A	Zkscan2	-402	Aqp8	38558
peak_E14/P0_290	chr5	146220789	146221857	146221114	146221750	0.428881	0.595462	0.720248	Rnf6	Cdk8	-9906	Rnf6	232	Rnf6	Cdk8	-9797	Rnf6	123
peak_E14/P0_291	chr4	36646762	36647762	36646817	36647170	1.37519	1.90074	0.7235	Lingo2	Mir876	-1809	Mir873	21324	Lingo2	Mir876	-1540	Mir873	21593
peak_E14/P0_292	chr7	45813566	45815029	45813958	45814508	0.735341	1.01491	0.724538	Cyth2	Sult2b1	-54685	Cyth2	19	Cyth2	Sult2b1	-54621	Cyth2	83
peak_E14/P0_293	chr16	31947806	31948960	31948005	31948675	1.70953	2.35911	0.724648	0610012G03Rik	Ncbp2	-222	0610012G03Rik	65	0610012G03Rik	Ncbp2	-265	0610012G03Rik	108
peak_E14/P0_294	chr17	28822884	28823564	28822888	28823388	0.623713	0.859362	0.725787	Brpf3	Pnpla1	-35186	Brpf3	22135	Brpf3	Pnpla1	-35272	Brpf3	22049
peak_E14/P0_295	chr13	41219696	41221151	41220567	41220943	0.870975	1.19496	0.728874	N/A	Elovl2	-18	Gm17364	53554	N/A	Elovl2	-350	Gm17364	53222
peak_E14/P0_296	chr2	180271580	180272458	180271733	180272266	0.73993	1.01254	0.730768	Cables2	Lama5	-46160	Cables2	1477	Cables2	Lama5	-46140	Cables2	1497
peak_E14/P0_297	chr7	25278063	25280044	25278282	25279408	1.48009	2.02439	0.731131	Cic	Prr19	-22305	Cic	11350	Cic	Prr19	-22513	Cic	11142
peak_E14/P0_298	chr8	123410974	123412270	123411286	123412060	0.710504	0.970734	0.731924	Gm20388,Tubb3	Def8	-31363	Tubb3	199	Gm20388,Tubb3	Def8	-31312	Tubb3	250
peak_E14/P0_299	chr7	127776545	127778119	127776841	127777386	0.454329	0.620187	0.732567	Setd1a	Hsd3b7	-8275	Setd1a	663	Setd1a	Hsd3b7	-8494	Setd1a	444
peak_E14/P0_300	chr3	28457374	28457970	28457360	28457903	1.08479	1.47908	0.733419	Tnik	Slc2a2	-240230	Mir446q	37730	Tnik	Slc2a2	-240271	Mir446q	37689
peak_E14/P0_301	chr1	75728632	75729414	75728833	75729243	1.0258	1.39651	0.734543	N/A	Gm15181	-214740	Gm5257	92634	N/A	Gm15181	-214755	Gm5257	92649
peak_E14/P0_302	chr17	6476264	6477541	6476680	6476951	1.21981	1.65771	0.73584	Gm26848,Tmem181b-ps	Dynlt1c	-124768	Tmem181b-ps	200	Gm26848,Tmem181b-ps	Dynlt1c	-124855	Tmem181b-ps	287
peak_E14/P0_303	chr11	66522302	66522911	66522296	66522769	0.724029	0.98189	0.737383	Shisa6	Gm12297	-41000	Shisa6	3189	Shisa6	Gm12297	-41074	Shisa6	3263
peak_E14/P0_304	chr3	88224574	88229580	88225648	88226581	5.95556	8.05174	0.739661	N/A	Gm25641	-11381	Mir3093	11907	N/A	Gm25641	-10418	Mir3093	10944
peak_E14/P0_305	chr6	22390335	22391196	22390565	22391060	1.22318	1.65045	0.741117	N/A	Fam3c	-34599	Wnt16	102536	N/A	Fam3c	-34646	Wnt16	102583
peak_E14/P0_306	chr11	120520910	120521739	120521091	120521666	0.392375	0.529158	0.741508	N/A	Gcgr	-9374	Gm11789	10460	N/A	Gcgr	-9320	Gm11789	10406
peak_E14/P0_307	chr3	66220409	66221331	66220529	66220973	0.831276	1.11983	0.742321	Ptx3,Veph1	Tpi-rs2	-91147	Ptx3	961	Ptx3,Veph1	Tpi-rs2	-91028	Ptx3	842
peak_E14/P0_308	chr17	35242495	35243738	35243013	35243517	0.629306	0.847476	0.742565	Ddx39b	mmu-mir-6975	-958	Gm22589	439	Ddx39b	mmu-mir-6975	-809	Gm22589	588
peak_E14/P0_309	chr10	127557498	127558541	127557655	127558321	1.50783	2.02649	0.74406	Lrp1	Nxph4	-23460	Ndufa4l2	43081	Lrp1	Nxph4	-23429	Ndufa4l2	43050
peak_E14/P0_310	chr4	128398791	128399461	128398895	128399338	0.937864	1.26011	0.744272	Csmd2	Hmgb4	-138231	4930546G22Rik	138083	Csmd2	Hmgb4	-138221	4930546G22Rik	138073
peak_E14/P0_311	chr4	134579510	134582115	134579940	134581329	8.56223	11.4998	0.744555	Man1c1	mmu-mir-6403	-12961	Aunip	69814	Man1c1	mmu-mir-6403	-12783	Aunip	69636
peak_E14/P0_312	chr9	100642749	100644759	100643137	100643948	2.35539	3.15065	0.747589	Stag1	Gm8661	-17789	Stag1	307	Stag1	Gm8661	-17577	Stag1	95
peak_E14/P0_313	chr16	42189897	42191211	42190228	42191151	0.609796	0.815409	0.747841	N/A	Zbtb20	-717097	mmu-mir-6540	112915	N/A	Zbtb20	-716962	mmu-mir-6540	112780
peak_E14/P0_314	chr19	44069057	44070113	44069445	44070075	0.652482	0.870071	0.749918	Erlin1	Cyp2c44	-40338	Erlin1	200	Erlin1	Cyp2c44	-40513	Erlin1	25
peak_E14/P0_315	chr17	26938676	26940359	26939664	26940095	0.247666	0.329595	0.751424	N/A	Cuta	-39	mmu-mir-6968	4046	N/A	Cuta	-401	mmu-mir-6968	4408
peak_E14/P0_316	chr17	12991575	12993278	12992444	12993032	0.321761	0.427561	0.75255	Wtap	Sod2	-15412	Wtap	71	N/A	Wtap	-241	Gm15946	29971
peak_E14/P0_317	chr7	96417099	96418010	96417393	96417772	0.580289	0.770401	0.753229	Tenm4	Gm15412	-75590	Rps11-ps5	18445	Tenm4	Gm15412	-75618	Rps11-ps5	18417
peak_E14/P0_318	chr2	4267161	4267935	4267394	4267841	0.886334	1.17667	0.753259	Frmd4a	1700080N15Rik	-126407	Gm13187	33564	Frmd4a	1700080N15Rik	-126476	Gm13187	33495
peak_E14/P0_319	chr4	133010506	133014267	133011140	133012513	1.49565	1.98554	0.753268	Ahdc1	Gm26615	-73087	Ahdc1	881	Ahdc1	Gm26615	-73647	Ahdc1	321
peak_E14/P0_320	chr17	33816527	33818671	33817215	33818326	3.27071	4.32113	0.756912	Kank3	Ndufa7	-6991	Rps28	6893	Kank3	Ndufa7	-6820	Rps28	6722
peak_E14/P0_321	chr11	114793012	114796903	114795002	114795886	7.0193	9.21139	0.762024	Btbd17	Gpr142	-3966	Btbd17	953	Btbd17	Gpr142	-3479	Btbd17	466
peak_E14/P0_322	chr5	33819433	33821740	33819893	33820367	0.214631	0.281586	0.76222	N/A	Whsc1	-138	Gm10059	61221	N/A	Whsc1	-594	Gm10059	60765
peak_E14/P0_323	chr9	107611584	107613252	107612540	107613102	0.780241	1.02089	0.764273	N/A	Sema3b	-3189	Gnai2	22924	N/A	Sema3b	-3592	Gnai2	22521
peak_E14/P0_324	chr14	40690082	40690665	40690146	40690449	0.302828	0.395656	0.765382	N/A	Gm22726	-372123	Gm5205	133136	N/A	Gm22726	-372047	Gm5205	133060
peak_E14/P0_325	chr18	34247102	34248220	34247357	34247906	0.730337	0.952439	0.766806	Apc	Gm10548	-25889	Apc	26678	Apc	Gm10548	-25859	Apc	26648
peak_E14/P0_326	chr9	57932949	57933823	57933144	57933602	0.76803	1.00112	0.767172	N/A	Sema7a	-6726	Ubl7	22401	N/A	Sema7a	-6739	Ubl7	22388
peak_E14/P0_327	chr4	42949053	42950951	42949710	42950718	0.801688	1.04485	0.767277	Dnajb5	1700022I11Rik	-19943	Dnajb5	189	Dnajb5	1700022I11Rik	-19731	Dnajb5	401
peak_E14/P0_328	chr10	78169178	78170235	78169417	78169953	0.22856	0.297204	0.769033	D10Jhu81e	Aire	-126096	D10Jhu81e	62	D10Jhu81e	Aire	-126075	D10Jhu81e	83
peak_E14/P0_329	chr11	77215641	77216979	77215902	77216672	1.54503	2.00783	0.769501	Ssh2	Efcab5	-27342	Ssh2	24	Ssh2	Efcab5	-27319	Ssh2	1
peak_E14/P0_330	chr14	28386790	28387850	28386976	28387591	1.07418	1.39406	0.770542	Erc2	Wnt5a	-117429	Gm2670	124072	Erc2	Wnt5a	-117466	Gm2670	124109
peak_E14/P0_331	chr15	75552828	75553475	75552968	75553246	0.221019	0.286535	0.771349	Ly6h	Gpihbp1	-43506	Ly6h	13497	Ly6h	Gpihbp1	-43550	Ly6h	13541
peak_E14/P0_332	chr12	70656643	70657699	70656804	70657465	0.680709	0.881997	0.771781	N/A	Gm24474	-16474	Tmx1	204077	N/A	Gm24474	-16511	Tmx1	204040
peak_E14/P0_333	chr4	151994535	151997156	151995771	151996869	0.277103	0.358701	0.772519	Phf13	Thap3	-6848	Phf13	413	N/A	Phf13	-62	Zbtb48	31351
peak_E14/P0_334	chr18	52679272	52679948	52679422	52679782	0.864691	1.11793	0.773478	N/A	Gykl1	-14068	1700034E13Rik	33402	N/A	Gykl1	-14076	1700034E13Rik	33394
peak_E14/P0_335	chr5	24447284	24448567	24447436	24448342	2.05911	2.6597	0.774189	N/A	Tmub1	-71	Gm10472	3782	N/A	Tmub1	-35	Gm10472	3818
peak_E14/P0_336	chr5	145231219	145232500	145231552	145232304	1.51345	1.95427	0.774433	Zfp655	Zkscan14	-29991	Zfp655	137	Zfp655	Zkscan14	-30060	Zfp655	206
peak_E14/P0_337	chr10	58935896	58937049	58936410	58936864	1.50405	1.94171	0.774601	Sh3rf3	AC153944.1	-29070	Sh3rf3	123015	Sh3rf3	AC153944.1	-28905	Sh3rf3	123180
peak_E14/P0_338	chr12	71015050	71017017	71015889	71016386	0.394589	0.50851	0.77597	Arid4a	3110056K07Rik	-437	Arid4a	44	Arid4a	3110056K07Rik	-541	Arid4a	148
peak_E14/P0_339	chrX	12873063	12874437	12873629	12873965	0.587865	0.757238	0.776328	N/A	Gm25063	-3388	Gm14524	40842	N/A	Gm25063	-3435	Gm14524	40795
peak_E14/P0_340	chr5	102946370	102947164	102946565	102947025	0.430852	0.554329	0.777251	Mapk10	Ptpn13	-478424	Mapk10	264567	Mapk10	Ptpn13	-478396	Mapk10	264539
peak_E14/P0_341	chr15	3995277	3996468	3995325	3996048	0.879773	1.13026	0.778382	N/A	AW549877	-120	BC037032	31521	AW549877	Gm2093	-352	AW549877	66
peak_E14/P0_342	chr9	44066534	44067825	44067001	44067642	1.19463	1.53125	0.780165	Rnf26,Usp2	Mfrp	-34590	Usp2	159	Rnf26,Usp2	Mfrp	-34448	Usp2	301
peak_E14/P0_343	chr11	95990669	95991837	95990913	95991384	0.281958	0.361155	0.78071	Igf2bp1	Mir3063	-27870	Igf2bp1	14687	Igf2bp1	Mir3063	-27765	Igf2bp1	14792
peak_E14/P0_344	chr7	130692293	130693809	130692539	130693161	0.794182	1.01649	0.781296	Fgfr2,Tacc2	Btbd16	-81017	Etos1	79601	Fgfr2,Tacc2	Btbd16	-81218	Etos1	79802
peak_E14/P0_345	chr5	108629149	108630344	108629430	108630138	0.811466	1.03781	0.781903	N/A	Gak	-7	Dgkq	39926	N/A	Gak	-45	Dgkq	39888
peak_E14/P0_346	chr1	171410784	171413182	171411078	171411925	2.36465	3.02088	0.782769	Usf1	Tstd1	-7049	Usf1	671	Usf1	Tstd1	-7531	Usf1	189
peak_E14/P0_347	chr5	21786279	21787215	21786539	21786922	0.244576	0.312233	0.78331	Psmc2	Dnajc2	-1496	Psmc2	1465	Psmc2	Dnajc2	-1479	Psmc2	1448
peak_E14/P0_348	chr7	35554621	35556389	35554927	35555911	1.50768	1.92378	0.783708	B230322F03Rik,Nudt19	Tdrd12	-17760	B230322F03Rik	139	B230322F03Rik,Nudt19	Tdrd12	-17674	B230322F03Rik	53
peak_E14/P0_349	chr1	162334564	162335370	162334739	162335216	0.837687	1.06846	0.784015	Dnm3	Gm10176	-142712	Gm16101	18876	Dnm3	Gm10176	-142702	Gm16101	18886
peak_E14/P0_350	chr15	55651839	55652707	55652072	55652439	1.05899	1.34887	0.785099	Sntb1	Mrpl13	-94525	Mtbp	94866	Sntb1	Mrpl13	-94507	Mtbp	94848
peak_E14/P0_351	chr3	96557313	96558310	96557547	96558109	0.501489	0.638056	0.785964	Gm15441	Txnip	-145	Gm15441	8990	Gm15441	Txnip	-128	Gm15441	8973
peak_E14/P0_352	chr4	97886074	97886712	97886316	97886508	0.215726	0.274325	0.786389	Nfia	E130114P18Rik	-108345	Nfia	108786	Nfia	E130114P18Rik	-108364	Nfia	108805
peak_E14/P0_353	chr2	25185312	25186875	25185450	25186439	0.608551	0.773707	0.786538	N/A	Gm22572	-22529	Nrarp	5336	N/A	Gm22572	-22678	Nrarp	5187
peak_E14/P0_354	chr1	190871622	190873388	190871866	190872576	5.90233	7.50407	0.786551	Rps6kc1	Angel2	-52606	Rps6kc1	39242	Rps6kc1	Angel2	-52890	Rps6kc1	39526
peak_E14/P0_355	chr11	65161905	65163316	65162173	65163163	2.55049	3.21957	0.792183	Arhgap44,B430202K04Rik	1700086D15Rik	-2719	Arhgap44	351	Arhgap44,B430202K04Rik	1700086D15Rik	-2777	Arhgap44	293
peak_E14/P0_356	chr12	82686860	82687498	82687054	82687334	0.329694	0.415676	0.793153	Rgs6	n-R5s63	-101719	Rgs6	35351	Rgs6	n-R5s63	-101734	Rgs6	35366
peak_E14/P0_357	chr15	75615002	75617118	75616083	75616947	1.14733	1.44221	0.795537	N/A	Zfp41	-618	Gpihbp1	19403	N/A	Zfp41	-163	Gpihbp1	19858
peak_E14/P0_358	chr7	45466067	45467202	45466359	45467006	0.240413	0.301747	0.796737	Bax	Ftl1	-6750	Bax	264	Bax	Ftl1	-6798	Bax	216
peak_E14/P0_359	chr8	126944882	126946388	126945714	126946161	0.822639	1.03248	0.796764	Tomm20	Gm26397	-655	Tomm20	286	N/A	Tomm20	-16	Rbm34	25142
peak_E14/P0_360	chr2	59160314	59162219	59160827	59162193	0.804421	1.00866	0.797512	Pkp4	Ccdc148	-583	Pkp4	417	Pkp4	Ccdc148	-827	Pkp4	661
peak_E14/P0_361	chr1	64120476	64122774	64121621	64122364	1.0115	1.2679	0.797776	N/A	Klf7	-134	Gm13748	42972	N/A	Klf7	-501	Gm13748	43339
peak_E14/P0_362	chr1	7397053	7398825	7397696	7398626	1.06251	1.33181	0.797795	N/A	Gm26901	-138	Gm23274	132137	N/A	Gm26901	-360	Gm23274	132359
peak_E14/P0_363	chr18	50768957	50769593	50769190	50769480	0.535135	0.670691	0.797886	N/A	Hdhd1a	-200576	Gm25739	485000	N/A	Hdhd1a	-200636	Gm25739	484940
peak_E14/P0_364	chr9	49081431	49082161	49081602	49081986	0.740426	0.926883	0.798834	Tmprss5	Htr3b	-116806	Tmprss5	537	Tmprss5	Htr3b	-116804	Tmprss5	535
peak_E14/P0_365	chr7	96523530	96524322	96523683	96524280	0.82988	1.03866	0.79899	Tenm4	Rps11-ps5	-87927	Gm15414	105143	Tenm4	Rps11-ps5	-87982	Gm15414	105088
peak_E14/P0_366	chr19	46356413	46357306	46356793	46357114	0.377742	0.472691	0.799133	Tmem180	Gm24610	-2176	Mir146b	14098	Tmem180	Gm24610	-2082	Mir146b	14192
peak_E14/P0_367	chr2	168205948	168207979	168206934	168207811	1.34951	1.68814	0.799406	Adnp,Gm20716	Mocs3	-23658	Adnp	149	Gm20716	Adnp	-260	Gm20716	22992
peak_E14/P0_368	chr17	4381748	4382716	4382023	4382599	0.557343	0.696572	0.800123	N/A	Gm23186	-295787	Gm15599	729887	N/A	Gm23186	-295708	Gm15599	729808
peak_E14/P0_369	chr11	67966180	67966815	67966341	67966586	0.199076	0.248282	0.801814	Stx8	Wdr16	-855	Stx8	305	Stx8	Wdr16	-821	Stx8	271
peak_E14/P0_370	chr13	52378216	52378762	52378290	52378580	0.426402	0.531287	0.802582	N/A	Syk	-204683	Diras2	152347	N/A	Syk	-204737	Diras2	152401
peak_E14/P0_371	chr12	108327330	108328802	108327574	108328396	0.434784	0.541064	0.803573	Hhipl1	4930478K11Rik	-36	Hhipl1	21797	4930478K11Rik,Hhipl1	Cyp46a1	-6391	4930478K11Rik	45
peak_E14/P0_372	chr7	113824523	113825265	113824716	113825039	0.28529	0.354239	0.805361	Spon1	Gm5600	-116694	Spon1	58897	Spon1	Gm5600	-116677	Spon1	58880
peak_E14/P0_373	chr10	116848506	116849451	116848743	116849216	0.794136	0.985338	0.805952	Myrfl	D630029K05Rik	-115761	Myrfl	47901	Myrfl	D630029K05Rik	-115760	Myrfl	47900
peak_E14/P0_374	chr5	57718663	57720356	57718895	57719559	0.481529	0.595868	0.808114	Pcdh7	4932441J04Rik	-1590	Pcdh7	1489	Pcdh7	4932441J04Rik	-1308	Pcdh7	1207
peak_E14/P0_375	chr17	24140917	24142268	24141150	24141762	0.394831	0.487598	0.809746	Pdpk1	BC028777	-67268	Pdpk1	9332	Pdpk1	BC028777	-67404	Pdpk1	9468
peak_E14/P0_376	chr13	98925630	98926920	98926237	98926832	0.343404	0.42389	0.810126	Tnpo1	Fcho2	-110826	Tnpo1	109	N/A	Tnpo1	-150	Gm5453	22311
peak_E14/P0_377	chr16	94312485	94314357	94313192	94313996	7.56422	9.32025	0.81159	Hlcs	Ripply3	-14998	Hlcs	142	N/A	Hlcs	-31	Gm15310	45718
peak_E14/P0_378	chr10	99615675	99616138	99615775	99616131	0.374675	0.458188	0.817732	N/A	Kitl	-399723	Csl	143752	N/A	Kitl	-399676	Csl	143705
peak_E14/P0_379	chr10	45983477	45984292	45983641	45984073	1.70663	2.08531	0.818405	N/A	AC121988.1	-167023	Hace1	406056	N/A	AC121988.1	-166996	Hace1	406029
peak_E14/P0_380	chr12	65073349	65074383	65073568	65074240	1.88099	2.29484	0.819661	Fkbp3	Fancm	-1739	Fkbp3	78	Fkbp3	Fancm	-1701	Fkbp3	40
peak_E14/P0_381	chr4	155085700	155087075	155086062	155087008	0.604619	0.737584	0.819729	N/A	Rer1	-14	Pex10	19372	N/A	Morn1	-41	Pex10	19520
peak_E14/P0_382	chr3	97888058	97889181	97888317	97889022	0.952624	1.1619	0.819884	Pde4dip	Sec22b	-12570	Pde4dip	88	Pde4dip	Sec22b	-12520	Pde4dip	38
peak_E14/P0_383	chr8	85026465	85027654	85026610	85027422	0.91199	1.11062	0.82115	2310036O22Rik	Asna1	-1781	2310036O22Rik	227	2310036O22Rik	Asna1	-1738	2310036O22Rik	184
peak_E14/P0_384	chr11	98148883	98150849	98150172	98150553	0.234175	0.285156	0.821218	N/A	Fbxl20	-254	Med1	43427	N/A	Fbxl20	-750	Med1	42931
peak_E14/P0_385	chr15	73580518	73581591	73581223	73581444	0.292255	0.355294	0.822572	Slc45a4	Ptp4a3	-142090	Slc45a4	43690	Slc45a4	Ptp4a3	-141811	Slc45a4	43411
peak_E14/P0_386	chr19	3767085	3769320	3767450	3768559	0.626135	0.761112	0.822658	Suv420h1	Lrp5	-81641	Suv420h1	782	Suv420h1	Lrp5	-81443	Suv420h1	584
peak_E14/P0_387	chr15	80100722	80101897	80100846	80101539	0.609923	0.740667	0.823478	Syngr1	Gm24204	-12756	Syngr1	9966	Syngr1	Gm24204	-12639	Syngr1	9849
peak_E14/P0_388	chr17	28388289	28389190	28388495	28389028	3.49828	4.24503	0.824089	N/A	Tulp1	-23591	Rpl10a	60269	N/A	Tulp1	-23613	Rpl10a	60291
peak_E14/P0_389	chr15	102745700	102747810	102745844	102746904	2.41431	2.91184	0.829137	N/A	Calcoco1	-24577	Rpl39-ps	111774	N/A	Calcoco1	-24196	Rpl39-ps	111393
peak_E14/P0_390	chr8	94666233	94667411	94666520	94667049	0.359605	0.433403	0.829724	Arl2bp	Fam192a	-65096	Arl2bp	68	Arl2bp	Fam192a	-65058	Arl2bp	30
peak_E14/P0_391	chr4	45740743	45741785	45740931	45741597	0.876337	1.05426	0.831235	N/A	Aldh1b1	-57757	Gm12409	22959	N/A	Aldh1b1	-57757	Gm12409	22959
peak_E14/P0_392	chr2	165778848	165779653	165778934	165779301	0.446061	0.536581	0.831302	N/A	BC046401	-78433	Zmynd8	105501	N/A	BC046401	-78566	Zmynd8	105634
peak_E14/P0_393	chr11	116851969	116854323	116852379	116854087	1.36919	1.64583	0.831916	Mfsd11	Srsf2	-52	Mfsd11	707	Mfsd11	Srsf2	-139	Mfsd11	794
peak_E14/P0_394	chr15	82255435	82256813	82255927	82256720	2.37613	2.85353	0.832701	1500009C09Rik	Cenpm	-11377	1500009C09Rik	3728	1500009C09Rik	Cenpm	-11576	1500009C09Rik	3927
peak_E14/P0_395	chr6	42691984	42693451	42692637	42693154	0.681747	0.818553	0.832869	Fam115a	Fam115c	-47463	Fam115a	17350	Fam115a	Fam115c	-47641	Fam115a	17172
peak_E14/P0_396	chr12	111573980	111575602	111574251	111574740	0.480711	0.576964	0.833172	Mark3	2810029C07Rik	-389	Mark3	282	N/A	Mark3	-14	Snora28	33555
peak_E14/P0_397	chr8	25601226	25603028	25601457	25602209	0.757918	0.90871	0.834059	N/A	Whsc1l1	-156	D830025C05Rik	5116	N/A	Whsc1l1	-450	D830025C05Rik	4822
peak_E14/P0_398	chr11	60104446	60107209	60104731	60105239	0.635993	0.761761	0.834899	Rai1	Pemt	-59346	Rai1	815	N/A	Rai1	-27	SMCR2_1	5439
peak_E14/P0_399	chr2	160645291	160647172	160645954	160646452	0.478266	0.572482	0.835426	Top1	Gm14221	-26260	Top1	344	Top1	Gm14221	-26232	Top1	316
peak_E14/P0_400	chr10	128922824	128923973	128922951	128923843	0.745626	0.89007	0.837717	Bloc1s1	Rdh5	-4101	Bloc1s1	126	Bloc1s1	Rdh5	-4100	Bloc1s1	127
peak_E14/P0_401	chr17	27908574	27910439	27909026	27910228	2.45997	2.93628	0.837786	Anks1	Taf11	-264	Anks1	167	Anks1	Taf11	-385	Anks1	288
peak_E14/P0_402	chr17	57086848	57087999	57087017	57087661	0.994307	1.18654	0.837986	Tubb4a	Dennd1c	-8913	Tubb4a	359	Tubb4a	Dennd1c	-8829	Tubb4a	443
peak_E14/P0_403	chr3	51288825	51289741	51289124	51289461	0.629652	0.750098	0.839425	Elf2	Gm24282	-7895	4930577N17Rik	11713	Elf2	Gm24282	-7886	4930577N17Rik	11722
peak_E14/P0_404	chr8	41238943	41240463	41239170	41239795	0.958435	1.14087	0.840094	N/A	Pcm1	-55	Gm16348	21565	N/A	Pcm1	-276	Gm16348	21344
peak_E14/P0_405	chr10	58924538	58925752	58925195	58925346	1.47277	1.7527	0.840287	Sh3rf3	AC153944.1	-40397	Sh3rf3	111688	Sh3rf3	AC153944.1	-40272	Sh3rf3	111813
peak_E14/P0_406	chr18	73318292	73318992	73318501	73318940	1.79896	2.13864	0.84117	N/A	Mex3c	-254401	n-R5-8s1	214908	N/A	Mex3c	-254323	n-R5-8s1	214830
peak_E14/P0_407	chr8	11133291	11133896	11133477	11133812	0.323283	0.384258	0.84132	N/A	Gm15418	-54161	9530052E02Rik	125744	N/A	Gm15418	-54110	9530052E02Rik	125795
peak_E14/P0_408	chr8	13785125	13786667	13786068	13786468	0.339265	0.403202	0.841427	Upf3a	Champ1	-83744	Upf3a	282	Upf3a	Champ1	-83372	Upf3a	654
peak_E14/P0_409	chr4	143161455	143162760	143161635	143162570	3.0585	3.63058	0.842428	Prdm2	Gm13039	-4495	Gm13038	9536	Prdm2	Gm13039	-4500	Gm13038	9531
peak_E14/P0_410	chr6	45033930	45034648	45034147	45034460	0.549122	0.650652	0.843957	N/A	Cntnap2	-25771	Gm22939	1147096	N/A	Cntnap2	-25757	Gm22939	1147110
peak_E14/P0_411	chr9	116566593	116567151	116566764	116567006	0.262091	0.310144	0.84506	N/A	Tgfbr2	-391509	Gadl1	657418	N/A	Tgfbr2	-391522	Gadl1	657431
peak_E14/P0_412	chr13	97137383	97138502	97137837	97138335	1.70856	2.02181	0.845064	N/A	Nsa2	-16	Hexb	60415	Gfm2	Nsa2	-160	Gfm2	85
peak_E14/P0_413	chr12	29937595	29939317	29937680	29938723	5.45351	6.44559	0.846085	Pxdn	Gm15691	-121200	Pxdn	421	Pxdn	Gm15691	-121455	Pxdn	166
peak_E14/P0_414	chr4	105856518	105857393	105856700	105856935	0.33885	0.399855	0.847432	N/A	Gm12727	-241968	Gm12728	67087	N/A	Gm12727	-242106	Gm12728	66949
peak_E14/P0_415	chr1	144003661	144004720	144003965	144004328	0.276781	0.326472	0.847793	N/A	Rgs2	-29	Rgs13	173182	Rgs2	Trove2	-227078	Rgs2	15
peak_E14/P0_416	chr7	25316286	25317995	25316506	25317142	0.426944	0.502547	0.84956	N/A	Megf8	-23	Tmem145	11033	N/A	Megf8	-339	Tmem145	10717
peak_E14/P0_417	chr11	99879380	99879934	99879489	99879605	0.394047	0.463685	0.849816	Gm11567	Gm11566	-17915	Gm11567	471	Gm11567	Gm11566	-18025	Gm11567	361
peak_E14/P0_418	chr1	75191342	75192584	75191670	75192162	1.33018	1.55786	0.853852	N/A	Atg9a	-40	AC166150.1	17768	Atg9a	Ankzf1	-243	Atg9a	7
peak_E14/P0_419	chr3	89159606	89160554	89159970	89160354	0.320747	0.375495	0.854196	Hcn3	Clk2	-4714	Hcn3	116	Hcn3	Clk2	-4632	Hcn3	34
peak_E14/P0_420	chr11	75402079	75402838	75402180	75402710	0.573348	0.670468	0.855145	Smyd4	Gm12337	-25294	Serpinf1	20243	Smyd4	Gm12337	-25307	Serpinf1	20256
peak_E14/P0_421	chr1	51671103	51671992	51671305	51671801	2.16469	2.53038	0.855479	N/A	Nabp1	-193148	Myo1b	244524	N/A	Nabp1	-193154	Myo1b	244518
peak_E14/P0_422	chr8	83584653	83585799	83584694	83585269	8.69572	10.1638	0.855559	Tecr	Dnajb1	-22948	Tecr	9265	Tecr	Dnajb1	-23193	Tecr	9510
peak_E14/P0_423	chr6	51611903	51613274	51612216	51612810	0.619216	0.72223	0.857368	N/A	Gm22914	-9043	Snx10	88688	N/A	Gm22914	-9118	Snx10	88613
peak_E14/P0_424	chr5	97300307	97301637	97300860	97301413	7.25892	8.44843	0.859203	N/A	4930467D21Rik	-91474	Gm5560	36145	N/A	4930467D21Rik	-91310	Gm5560	36309
peak_E14/P0_425	chr8	26157643	26159228	26157749	26158600	1.46984	1.70956	0.859779	Thap1	Hook3	-39211	Thap1	224	N/A	Thap1	-37	Rnf170	38807
peak_E14/P0_426	chr2	167661008	167662346	167661594	167661986	0.684353	0.795694	0.86007	Tmem189	Gm20431	-181	Tmem189	28145	Tmem189	Gm20431	-294	Tmem189	28032
peak_E14/P0_427	chr8	60631166	60632006	60631325	60631808	0.520042	0.604346	0.860503	N/A	Mfap3l	-1273	Aadat	125463	N/A	Mfap3l	-1293	Aadat	125443
peak_E14/P0_428	chr12	6637502	6639913	6638634	6639508	8.76352	10.1783	0.861003	N/A	Gm5652	-1048083	Gm23752	794996	N/A	Gm5652	-1048447	Gm23752	795360
peak_E14/P0_429	chr2	165287217	165289344	165288113	165289120	7.46356	8.6357	0.864268	N/A	Slc35c2	-411	Elmo2	38199	N/A	Slc35c2	-747	Elmo2	37863
peak_E14/P0_430	chr4	155803329	155804084	155803479	155803927	0.215357	0.248931	0.865128	Mrpl20	Ccnl2	-8782	Mrpl20	57	Mrpl20	Ccnl2	-8785	Mrpl20	54
peak_E14/P0_431	chr15	76816750	76818605	76816907	76817851	1.29167	1.48661	0.868871	Arhgap39	Zfp7	-61581	Arhgap39	493	Arhgap39	Zfp7	-61879	Arhgap39	791
peak_E14/P0_432	chr8	100865475	100866353	100865732	100866142	0.626757	0.721195	0.869054	N/A	Gm15680	-1359144	Gm22223	673794	N/A	Gm15680	-1359167	Gm22223	673771
peak_E14/P0_433	chr10	79613327	79614370	79613553	79614029	0.304027	0.349432	0.870062	C2cd4c	Theg	-26517	C2cd4c	177	C2cd4c	Theg	-26460	C2cd4c	234
peak_E14/P0_434	chr8	120667505	120668875	120667607	120668369	0.642324	0.737989	0.87037	Gm20388	Cox4i1	-31	Gm26537	24241	Emc8,Gm20388,Gm27021	Cox4i1	-233	Gm27021	91
peak_E14/P0_435	chrX	56731068	56732376	56731712	56731949	0.404032	0.462833	0.872955	N/A	Fhl1	-64	Gm26312	6650	Fhl1	Gm23258	-18179	Fhl1	44
peak_E14/P0_436	chr1	194302658	194303551	194302725	194303225	0.749028	0.855914	0.875121	N/A	Plxna2	-316724	Gm16897	673855	N/A	Plxna2	-316853	Gm16897	673984
peak_E14/P0_437	chr12	100198876	100201192	100199216	100200084	1.22989	1.4028	0.876739	Calm1	Nrde2	-40381	Calm1	600	Calm1	Nrde2	-39997	Calm1	216
peak_E14/P0_438	chr7	127253520	127254896	127253690	127254707	1.00907	1.15058	0.877005	Zfp771	2018-09-01	-35710	Dctpp1	6501	Zfp771	2018-09-01	-35700	Dctpp1	6511
peak_E14/P0_439	chr7	102369369	102370500	102369602	102370206	8.70687	9.91743	0.877936	Stim1	Rrm1	-71760	Stim1	102111	Stim1	Rrm1	-71790	Stim1	102081
peak_E14/P0_440	chr7	36265017	36265736	36265212	36265551	0.408552	0.463827	0.880829	N/A	Gm23292	-37138	Gm9211	31085	N/A	Gm23292	-37133	Gm9211	31090
peak_E14/P0_441	chr15	79687140	79688491	79687461	79688216	1.17786	1.33582	0.881749	Josd1	Gtpbp1	-3079	Josd1	57	Josd1	Gtpbp1	-3056	Josd1	34
peak_E14/P0_442	chr9	86464525	86465366	86464584	86465088	0.354601	0.401518	0.883149	Ube2cbp	Dopey1	-20461	Ube2cbp	5	Ube2cbp	Dopey1	-20570	Ube2cbp	114
peak_E14/P0_443	chr2	122117817	122118785	122117926	122118485	0.934797	1.05499	0.886073	Spg11	B2m	-29384	Spg11	85	Spg11	B2m	-29480	Spg11	181
peak_E14/P0_444	chr3	34967897	34968271	34967988	34968222	0.278153	0.313308	0.887792	N/A	mmu-mir-6378	-45433	SOX2OT_exon4	314907	N/A	mmu-mir-6378	-45454	SOX2OT_exon4	314928
peak_E14/P0_445	chr18	34107175	34107808	34107327	34107620	0.315892	0.354989	0.889864	N/A	Gm22788	-83211	Gm24432	14047	N/A	Gm22788	-83193	Gm24432	14029
peak_E14/P0_446	chr5	111416406	111422668	111419067	111420421	2.50771	2.81789	0.889925	Mn1	TTC28-AS1_1	-88905	Mn1	2096	Mn1	TTC28-AS1_1	-89112	Mn1	2303
peak_E14/P0_447	chr6	83053130	83055428	83054432	83055264	0.678853	0.762592	0.890191	Htra2	Aup1	-373	Htra2	994	Aup1,Htra2	Dqx1	-2995	Aup1	196
peak_E14/P0_448	chr13	58679438	58680259	58679746	58680104	0.644964	0.724359	0.890392	N/A	Slc28a3	-68971	Rmi1	277252	N/A	Slc28a3	-69048	Rmi1	277329
peak_E14/P0_449	chr18	82283908	82285003	82284042	82284814	5.23678	5.87635	0.891162	N/A	Gm17383	-54318	Gm25060	71651	N/A	Gm17383	-54345	Gm25060	71678
peak_E14/P0_450	chr5	33995575	33997856	33995792	33996708	0.554922	0.622134	0.891965	Nat8l	Nelfa	-60302	Nat8l	732	Nat8l	Nelfa	-59837	Nat8l	267
peak_E14/P0_451	chr16	31932607	31934402	31932965	31933612	1.21742	1.36471	0.892077	N/A	Pigz	-346	Gm15703	8516	N/A	Pigz	-562	Gm15703	8300
peak_E14/P0_452	chr7	118428704	118429622	118428876	118429441	1.89275	2.12073	0.892499	Syt17	Tmc5	-168133	Syt17	14389	Syt17	Tmc5	-168138	Syt17	14394
peak_E14/P0_453	chr18	49832247	49833477	49832506	49833128	0.988161	1.1063	0.893209	N/A	Dmxl1	-134	Gm16283	77069	N/A	Dmxl1	-179	Gm16283	77024
peak_E14/P0_454	chr4	139573671	139576036	139574580	139575787	1.09713	1.22776	0.8936	Iffo2	Gm21969	-28332	Gm25571	14124	Iffo2	Gm21969	-28002	Gm25571	13794
peak_E14/P0_455	chr8	69774516	69775266	69774595	69775006	0.446061	0.498348	0.895079	Zfp866	Gm20422	-5	Zfp866	16287	Gm20422,Zfp866	Atp13a1	-16362	Gm20422	86
peak_E14/P0_456	chr11	94209787	94212436	94210563	94211976	1.25086	1.39625	0.895875	N/A	Tob1	-342	Wfikkn2	31596	N/A	Tob1	-184	Wfikkn2	31438
peak_E14/P0_457	chr6	126938914	126940230	126939287	126939787	0.3161	0.352758	0.896081	Rad51ap1	D6Wsu163e	-393	Rad51ap1	15	Rad51ap1	D6Wsu163e	-428	Rad51ap1	50
peak_E14/P0_458	chr17	24549376	24550950	24549822	24550723	0.796568	0.888711	0.896319	Pkd1	Rab26	-16437	Pkd1	214	Pkd1	Rab26	-16546	Pkd1	323
peak_E14/P0_459	chr19	44930417	44931858	44930702	44931404	0.652978	0.727564	0.897485	Fam178a	Gm25482	-13884	Fam178a	19	N/A	Fam178a	-65	Mrpl43	75389
peak_E14/P0_460	chr13	30659507	30660604	30660075	30660544	0.790999	0.878894	0.899994	Dusp22	Gm11370	-71721	Dusp22	57	Dusp22	Gm11370	-71467	Dusp22	311
peak_E14/P0_461	chr12	26315000	26315494	26315081	26315349	0.25689	0.284852	0.901839	Rnf144a	Cmpk2	-153956	mmu-mir-6538	99763	Rnf144a	Cmpk2	-153988	mmu-mir-6538	99795
peak_E14/P0_462	chr4	123016125	123017207	123016385	123016947	1.84487	2.04509	0.902097	Trit1	Mfsd2a	-55478	Trit1	70	Trit1	Mfsd2a	-55478	Trit1	70
peak_E14/P0_463	chr15	36739764	36740569	36739840	36740415	0.386621	0.428271	0.902748	N/A	Pabpc1	-131193	Ywhaz	54372	N/A	Pabpc1	-131154	Ywhaz	54411
peak_E14/P0_464	chr12	86678236	86680632	86678664	86679532	0.498629	0.55228	0.902856	Vash1	Gm17138	-35551	Vash1	735	Vash1	Gm17138	-35887	Vash1	399
peak_E14/P0_465	chr1	152511036	152511661	152511228	152511554	0.43957	0.486564	0.903416	N/A	Gm15618	-103823	Colgalt2	111519	N/A	Gm15618	-103866	Colgalt2	111562
peak_E14/P0_466	chr10	81069601	81070476	81069882	81070389	0.493152	0.545709	0.903692	Thop1	Sgta	-9860	Thop1	4	Thop1	Sgta	-9957	Thop1	101
peak_E14/P0_467	chr7	46096009	46096951	46096184	46096653	0.36243	0.400646	0.904614	N/A	Abcc6	-66178	Kcnj11	3417	N/A	Abcc6	-66116	Kcnj11	3479
peak_E14/P0_468	chr7	44484580	44485562	44484928	44485464	0.664485	0.734339	0.904876	N/A	Fam71e1	-11516	Emc10	11458	N/A	Fam71e1	-11391	Emc10	11333
peak_E14/P0_469	chr13	54686751	54688605	54687114	54687735	0.289983	0.320062	0.90602	Rnf44	Cdhr2	-13782	Rnf44	6229	Rnf44	Cdhr2	-14036	Rnf44	6483
peak_E14/P0_470	chr2	113662221	113662809	113662358	113662536	0.338216	0.372879	0.907039	Fmn1	Gm13964	-158481	4930533B01Rik	46035	Fmn1	Gm13964	-158413	4930533B01Rik	46103
peak_E14/P0_471	chr7	16309127	16311578	16309502	16310349	0.669582	0.736955	0.908579	Bbc3	Ccdc9	-23562	Bbc3	737	Bbc3	Ccdc9	-23135	Bbc3	310
peak_E14/P0_472	chr7	130953858	130954719	130954375	130954646	0.714355	0.786141	0.908686	Fgfr2,Htra1	Dmbt1	-77787	Htra1	18086	Fgfr2,Htra1	Dmbt1	-77565	Htra1	18308
peak_E14/P0_473	chr6	50936274	50937588	50937140	50937487	0.832452	0.915991	0.908799	N/A	G930045G22Rik	-58852	Gm4782	328295	N/A	G930045G22Rik	-59234	Gm4782	328677
peak_E14/P0_474	chr16	17890785	17892281	17890853	17891915	2.27712	2.50186	0.91017	Dgcr2,Gm20518	Tssk1	-2669	Dgcr2	121	Dgcr2,Gm20518	Tssk1	-2818	Dgcr2	270
peak_E14/P0_475	chr4	14075096	14075857	14075289	14075629	0.573947	0.629456	0.911814	N/A	Gm11823	-80283	Gm24068	4464	N/A	Gm11823	-80266	Gm24068	4481
peak_E14/P0_476	chr10	74932328	74937613	74933184	74934178	6.27562	6.84745	0.91649	N/A	Gnaz	-32206	Rtdr1	97616	N/A	Gnaz	-33495	Rtdr1	98905
peak_E14/P0_477	chr13	93771182	93772466	93771589	93772275	0.502457	0.54796	0.91696	Arsb	Gm25075	-18952	Arsb	146	Arsb	Gm25075	-18844	Arsb	254
peak_E14/P0_478	chr2	29603749	29604548	29603981	29604404	1.15392	1.25786	0.917373	N/A	Rapgef1	-15621	Gm13401	105937	N/A	Rapgef1	-15577	Gm13401	105981
peak_E14/P0_479	chr17	25828258	25829460	25828926	25829280	0.284102	0.309191	0.918858	Gm26694	Jmjd8	-7	Mir3082	2569	Gm26694,Jmjd8	Metrn	-32058	Jmjd8	237
peak_E14/P0_480	chr8	121589705	121591598	121590041	121591042	0.93949	1.02239	0.918911	Gm20388,Map1lc3b	Fbxo31	-11845	Map1lc3b	291	Gm20388,Map1lc3b	Fbxo31	-11735	Map1lc3b	181
peak_E14/P0_481	chr2	122348231	122349701	122348751	122349098	0.299946	0.32637	0.919034	N/A	Duoxa1	-35273	Shf	20196	N/A	Duoxa1	-35231	Shf	20238
peak_E14/P0_482	chr7	28779831	28780912	28780082	28780559	0.810451	0.880294	0.92066	Sirt2	Rinl	-8597	Sirt2	13637	Sirt2	Rinl	-8648	Sirt2	13586
peak_E14/P0_483	chr2	24974491	24976333	24975135	24975560	0.606752	0.6584	0.921555	N/A	Mrpl41	-314	Dph7	13013	N/A	Mrpl41	-249	Dph7	12948
peak_E14/P0_484	chr10	117376112	117377296	117376871	117377254	0.495701	0.537819	0.921687	Cpsf6	Gm9002	-52913	Cpsf6	266	N/A	Cpsf6	-92	Gm10936	129039
peak_E14/P0_485	chr6	104932042	104932756	104932213	104932575	0.591958	0.640368	0.924402	N/A	Gm23339	-300205	Cntn6	439478	N/A	Gm23339	-300210	Cntn6	439473
peak_E14/P0_486	chr19	56547612	56549187	56547734	56548131	1.46593	1.58494	0.924914	Nhlrc2	Dclre1a	-177	Nhlrc2	139	Dclre1a	Nhlrc2	-328	Dclre1a	290
peak_E14/P0_487	chr8	94800185	94800917	94800352	94800630	0.409256	0.442307	0.925275	N/A	Ccl17	-9901	Cx3cl1	28543	N/A	Ccl17	-9961	Cx3cl1	28483
peak_E14/P0_488	chr9	121995274	121996309	121995398	121996132	1.31314	1.41913	0.925315	Pomgnt2	Cyp8b1	-79486	Pomgnt2	235	Pomgnt2	Cyp8b1	-79460	Pomgnt2	261
peak_E14/P0_489	chr10	80899719	80901373	80900480	80900915	0.339346	0.366632	0.925576	Timm13	Gadd45b	-29544	Timm13	423	Timm13	Gadd45b	-29393	Timm13	272
peak_E14/P0_490	chr17	27565013	27566363	27565251	27565884	0.677492	0.731661	0.925964	AI413582,C130040N14Rik	Grm4	-52347	AI413582	44	AI413582,C130040N14Rik	Grm4	-52226	AI413582	165
peak_E14/P0_491	chr5	31240413	31241788	31240735	31241258	0.700392	0.756001	0.926443	Gm9970,Nrbp1	Krtcap3	-10590	Gm9970	132	Gm9970,Nrbp1	Krtcap3	-10694	Nrbp1	133
peak_E14/P0_492	chr9	27790678	27791986	27791269	27791909	0.616979	0.662294	0.931579	Opcml	Gm15606	-406607	Opcml	386	Opcml	Gm15606	-406350	Opcml	643
peak_E14/P0_493	chr10	81252348	81253586	81252852	81253433	1.05794	1.13405	0.932889	Matk	Apba3	-15204	Matk	33	Matk	Apba3	-15029	Matk	208
peak_E14/P0_494	chr15	97663606	97664301	97663907	97664245	0.477436	0.511715	0.933012	N/A	Gm16257	-96454	Rpap3	41869	N/A	Gm16257	-96331	Rpap3	41746
peak_E14/P0_495	chr11	99614060	99614593	99614237	99614497	0.526637	0.563679	0.934285	Krtap2-4	Gm11937	-4137	Krtap2-4	520	Krtap2-4	Gm11937	-4178	Krtap2-4	479
peak_E14/P0_496	chr19	4961572	4962672	4961867	4962217	0.828993	0.887149	0.934446	N/A	Mrpl11	-183	Npas4	27849	N/A	Mrpl11	-263	Npas4	27929
peak_E14/P0_497	chr18	46283983	46285003	46284785	46285001	0.331862	0.354726	0.935546	Ccdc112	Pggt1b	-3643	Ccdc112	27435	Ccdc112	Pggt1b	-4043	Ccdc112	27035
peak_E14/P0_498	chr19	6909137	6910698	6909321	6909893	1.34096	1.43288	0.935853	Prdx5,Trmt112	Bad	-31943	Prdx5	189	Prdx5	Trmt112	-90	Prdx5	499
peak_E14/P0_499	chr7	16119364	16120446	16119735	16120213	1.54847	1.65418	0.936092	Kptn	Slc8a2	-10394	Kptn	11	Kptn	Slc8a2	-10325	Kptn	80
peak_E14/P0_500	chr10	128211328	128212237	128211621	128211967	0.663771	0.708803	0.936468	Spryd4	Mip	-14055	Spryd4	12	N/A	Spryd4	0	Gls2	17338
peak_E14/P0_501	chr9	78175061	78176342	78175590	78175789	0.46624	0.497334	0.937478	N/A	Rn7sk	-68	Ick	62387	N/A	Rn7sk	-56	Ick	62375
peak_E14/P0_502	chr2	30472652	30474878	30473544	30474320	0.804951	0.857698	0.938501	Ier5l	Crat	-57994	Ier5l	434	Ier5l	Crat	-58161	Ier5l	267
peak_E14/P0_503	chr5	149611677	149612571	149611921	149612354	0.482936	0.514331	0.93896	N/A	B3galtl	-66105	Hsph1	24047	N/A	B3galtl	-66092	Hsph1	24034
peak_E14/P0_504	chr5	31201554	31202759	31201833	31202592	1.53791	1.63449	0.940909	Zfp513	Eif2b4	-8726	Zfp513	147	Zfp513	Eif2b4	-8782	Zfp513	91
peak_E14/P0_505	chr11	69339735	69341365	69340428	69341048	0.629063	0.668541	0.940949	A030009H04Rik	Gm16040	-8428	A030009H04Rik	90	A030009H04Rik	Gm16040	-8616	A030009H04Rik	278
peak_E14/P0_506	chr18	37216982	37218562	37217193	37217608	1.74527	1.85214	0.942298	N/A	Gm10544	-39250	Pcdha2	287488	N/A	Gm10544	-38878	Pcdha2	287116
peak_E14/P0_507	chr9	27996265	27997125	27996521	27996891	0.718345	0.762106	0.942579	Opcml	Gm15606	-201244	Opcml	205749	Opcml	Gm15606	-201233	Opcml	205760
peak_E14/P0_508	chr5	143287506	143289659	143288372	143288941	0.250168	0.265096	0.943688	Zfp853	Zfp316	-18560	Zfp853	3774	Zfp853	Zfp316	-18634	Zfp853	3700
peak_E14/P0_509	chr11	97315293	97316160	97315503	97315817	0.229563	0.242704	0.945855	Mrpl45	Npepps	-35088	Mrpl45	11	N/A	Mrpl45	-55	Gm11594	6829
peak_E14/P0_510	chr7	126007305	126011140	126008573	126009365	7.08882	7.47575	0.948242	Gsg1l	Gm17137	-154810	Gsg1l	73189	Gsg1l	Gm17137	-155063	Gsg1l	73442
peak_E14/P0_511	chr2	65690310	65690851	65690499	65690719	0.218205	0.230088	0.948355	Scn2a1	Scn3a	-123088	Scn2a1	69724	Scn2a1	Scn3a	-123117	Scn2a1	69753
peak_E14/P0_512	chr15	86109791	86110432	86109898	86110326	0.301156	0.317385	0.948867	Gramd4	Gm15722	-20051	Gramd4	52417	Gramd4	Gm15722	-20052	Gramd4	52418
peak_E14/P0_513	chr7	46606086	46607888	46606226	46606799	0.770855	0.811657	0.949731	Sergef	Saa2	-144845	Sergef	32820	Sergef	Saa2	-145320	Sergef	33295
peak_E14/P0_514	chr5	24656300	24657885	24656953	24657638	7.87349	8.26812	0.952271	N/A	Nub1	-28722	1700022A21Rik	11640	N/A	Nub1	-28519	1700022A21Rik	11843
peak_E14/P0_515	chr2	67487067	67487766	67487237	67487584	0.369452	0.387726	0.952869	Xirp2	Gm26727	-54235	Gm13601	29109	Xirp2	Gm26727	-54229	Gm13601	29115
peak_E14/P0_516	chr19	8837983	8839693	8838860	8839553	0.55785	0.585159	0.953332	Bscl2,Gng3	Lrrn4cl	-11946	Gng3	408	Bscl2,Gng3	Lrrn4cl	-11578	Gng3	40
peak_E14/P0_517	chr13	41249318	41250680	41249570	41250279	3.18205	3.33607	0.953832	Smim13	Elovl2	-29594	Smim13	140	Smim13	Elovl2	-29519	Smim13	65
peak_E14/P0_518	chr1	132590485	132592964	132591092	132592194	7.7222	8.06357	0.957666	Nfasc	Cntn2	-48784	Tmem81	85495	Nfasc	Cntn2	-48703	Tmem81	85414
peak_E14/P0_519	chr11	31771330	31772040	31771546	31771808	0.462942	0.483096	0.958283	N/A	Gm12107	-60974	D630024D03Rik	52788	N/A	Gm12107	-60982	D630024D03Rik	52796
peak_E14/P0_520	chr9	48984478	48986004	48984742	48985315	0.479823	0.50066	0.95838	N/A	Usp28	-143	Ankk1	441780	N/A	Usp28	-356	Ankk1	441993
peak_E14/P0_521	chr12	29662736	29665201	29663204	29663824	6.84286	7.13125	0.95956	Myt1l	Pxdn	-274067	Myt1l	135585	Myt1l	Pxdn	-274521	Myt1l	135131
peak_E14/P0_522	chr8	14472352	14473662	14472647	14473361	3.51306	3.66072	0.959664	Dlgap2	Gm26184	-199696	C030037F17Rik	274420	Dlgap2	Gm26184	-199693	C030037F17Rik	274423
peak_E14/P0_523	chr19	10456374	10458090	10456643	10457424	1.27881	1.33041	0.961218	Lrrc10b	Gm26859	-65497	Lrrc10b	215	Lrrc10b	Gm26859	-65298	Lrrc10b	414
peak_E14/P0_524	chr13	45030703	45031477	45030873	45031246	0.711588	0.738537	0.96351	N/A	Gm23104	-4735	Hsp25-ps1	48037	N/A	Gm23104	-4704	Hsp25-ps1	48068
peak_E14/P0_525	chr19	6076652	6077632	6076868	6077464	0.64885	0.672801	0.964402	Vps51,Zfpl1	BC048609	-2890	Vps51	3182	Vps51,Zfpl1	BC048609	-2866	Vps51	3158
peak_E14/P0_526	chr1	153331780	153333817	153332588	153332860	0.25116	0.259965	0.96613	N/A	Lamc1	-12	Gm8818	27367	Lamc1	Shcbp1l	-92437	Lamc1	62
peak_E14/P0_527	chr14	114959448	114960431	114959598	114960225	6.74846	6.98264	0.966463	N/A	Mir17hg	-82939	Gm24073	20594	N/A	Mir17hg	-82967	Gm24073	20622
peak_E14/P0_528	chr1	182408358	182409764	182408688	182409551	0.420406	0.434863	0.966754	N/A	Gm10517	-41	Capn2	108434	N/A	Trp53bp2	-52	Capn2	108376
peak_E14/P0_529	chr9	67839984	67840979	67840288	67840720	0.360227	0.372534	0.966965	Vps13c	C2cd4a	-8151	Vps13c	86	Vps13c	C2cd4a	-8174	Vps13c	109
peak_E14/P0_530	chr15	36496140	36497094	36496476	36496940	0.369337	0.381722	0.967554	Ankrd46	Rpl7a-ps3	-187661	Ankrd46	174	Ankrd46	Rpl7a-ps3	-187752	Ankrd46	83
peak_E14/P0_531	chr4	26965616	26966333	26965849	26966159	0.47528	0.490864	0.968252	N/A	4930548K13Rik	-260525	Gm11904	160535	N/A	4930548K13Rik	-260555	Gm11904	160505
peak_E14/P0_532	chr2	131491416	131492924	131491835	131492650	1.12081	1.15227	0.9727	Smox	Gm14304	-37530	Smox	207	Smox	Gm14304	-37602	Smox	279
peak_E14/P0_533	chr5	107494456	107495227	107494715	107495026	0.458376	0.471048	0.973099	N/A	A830010M20Rik	-12779	Btbd8	56845	N/A	A830010M20Rik	-12750	Btbd8	56874
peak_E14/P0_534	chr8	126063673	126064576	126063864	126064450	2.97661	3.05832	0.973283	N/A	Pcnxl2	-165831	Kcnk1	69023	N/A	Pcnxl2	-165864	Kcnk1	69056
peak_E14/P0_535	chr14	122982291	122984230	122982433	122983810	1.5223	1.56386	0.973425	Tmtc4	Ggact	-70140	Tmtc4	23	Tmtc4	Ggact	-70001	Tmtc4	162
peak_E14/P0_536	chr19	29647607	29648815	29648064	29648538	0.278072	0.285095	0.975366	Ermp1	Mlana	-49709	Ermp1	204	Ermp1	Mlana	-49619	Ermp1	114
peak_E14/P0_537	chr3	96262760	96263766	96262963	96263516	0.702802	0.719735	0.976473	Hist2h4	Hist2h3b	-5390	Hist2h4	48	Hist2h4	Hist2h3b	-5414	Hist2h4	72
peak_E14/P0_538	chr15	36621600	36622485	36621751	36622237	0.892261	0.910718	0.979734	N/A	Pabpc1	-13069	Ywhaz	172496	N/A	Pabpc1	-13021	Ywhaz	172544
peak_E14/P0_539	chr9	97017968	97019637	97018352	97019357	1.09006	1.11251	0.979817	Gm16010,Spsb4	Gm26767	-49380	Spsb4	41	Gm16010	Spsb4	-11	Gm16010	2889
peak_E14/P0_540	chr8	125669412	125670869	125669672	125670610	0.871713	0.889198	0.980337	Map10	Ntpcr	-59887	Map10	323	Map10	Ntpcr	-59886	Map10	324
peak_E14/P0_541	chr10	4924325	4924775	4924487	4924712	0.287596	0.292924	0.981811	Esr1	Gm10097	-144641	Gm25694	111906	Esr1	Gm10097	-144592	Gm25694	111857
peak_E14/P0_542	chr6	100833123	100834578	100833351	100833689	0.999576	1.01761	0.98228	Ppp4r2	Shq1	-162693	Ppp4r2	213	N/A	Ppp4r2	-117	Gm15576	107287
peak_E14/P0_543	chr11	69059063	69061005	69059264	69059833	1.06889	1.08803	0.982406	2310047M10Rik,9330160F10Rik	Tmem107	-10776	2310047M10Rik	260	9330160F10Rik	2310047M10Rik	-226	9330160F10Rik	935
peak_E14/P0_544	chr3	58691183	58692977	58691962	58692774	0.630136	0.639253	0.985738	Siah2	4930593A02Rik	-508	Siah2	320	Siah2	4930593A02Rik	-220	Siah2	32
peak_E14/P0_545	chr17	31776822	31778378	31777109	31777695	4.84201	4.91099	0.985954	N/A	U2af1	-118846	Sik1	78192	N/A	U2af1	-118648	Sik1	78390
peak_E14/P0_546	chr4	148087591	148088625	148087770	148088408	0.474484	0.480925	0.986607	N/A	Agtrap	-77	Draxin	42590	N/A	Agtrap	-58	Draxin	42609
peak_E14/P0_547	chr9	20877776	20878950	20877904	20878835	1.65901	1.67804	0.988662	Angptl6	Ppan	-9811	Angptl6	1364	Angptl6	Ppan	-9805	Angptl6	1358
peak_E14/P0_548	chr5	113770949	113773386	113771084	113772201	1.07898	1.08813	0.991586	N/A	Sart3	-518	Tmem119	28349	Sart3	Iscu	-1105	Sart3	7
peak_E14/P0_549	chr1	5082806	5083756	5082947	5083584	0.580485	0.585382	0.991635	Atp6v1h	Rgs20	-12996	Atp6v1h	109	Atp6v1h	Rgs20	-12980	Atp6v1h	93
peak_E14/P0_550	chr18	12235749	12237357	12235967	12236515	0.450016	0.453807	0.991646	N/A	Npc1	-153	Gm15956	42786	Npc1	Gm16072	-51162	Npc1	159
peak_E14/P0_551	chr18	7608585	7610005	7608906	7608998	1.54424	1.55344	0.994076	Mpp7	Gm24292	-225881	Mpp7	17568	Mpp7	Gm24292	-226224	Mpp7	17911
peak_E14/P0_552	chr9	59655886	59657893	59656295	59657070	0.621246	0.624933	0.994099	Pkm	Gramd2	-23254	Pkm	522	Pkm	Gramd2	-23461	Pkm	315
peak_E14/P0_553	chr10	71344299	71345466	71344529	71345105	0.355431	0.357018	0.995555	Cisd1	Ipmk	-36866	Cisd1	72	Cisd1	Ipmk	-36931	Cisd1	137
peak_E14/P0_554	chr16	20692886	20694206	20693068	20693868	1.87376	1.88212	0.995556	Fam131a	Polr2h	-24118	Fam131a	264	Fam131a	Polr2h	-24196	Fam131a	186
peak_E14/P0_555	chr6	136807787	136808819	136808095	136808473	0.359709	0.359898	0.999474	H2afj	Hist4h4	-3872	H2afj	56	H2afj	Hist4h4	-3853	H2afj	37
peak_E14/P0_556	chr19	23757916	23760110	23758810	23759363	2.51396	2.5147	0.999705	Apba1	1700028P14Rik	-106201	Apba1	138	Apba1	1700028P14Rik	-106274	Apba1	211
peak_E14/P0_557	chr10	58944763	58945557	58944958	58945369	0.645979	0.646048	0.999894	Sh3rf3	AC153944.1	-20382	Sh3rf3	131703	Sh3rf3	AC153944.1	-20379	Sh3rf3	131706
peak_E14/P0_558	chr15	76079969	76081353	76080350	76081128	0.379414	0.379065	1.00092	Puf60	Scrib	-10877	Puf60	285	Puf60	Scrib	-10955	Puf60	207
peak_E14/P0_559	chr11	60913047	60914248	60913215	60913911	0.8176	0.815044	1.00314	Gm16515	Map2k3	-18385	Gm16515	165	Gm16515	Map2k3	-18469	Gm16515	249
peak_E14/P0_560	chrX	153499097	153500215	153499448	153499935	0.494202	0.492507	1.00344	Ubqln2	Cypt3	-58936	Ubqln2	1425	Ubqln2	Cypt3	-58901	Ubqln2	1460
peak_E14/P0_561	chr11	69211218	69212042	69211409	69211683	0.741833	0.738963	1.00388	N/A	Alox8	-13787	Gucy2e	25392	N/A	Alox8	-13703	Gucy2e	25476
peak_E14/P0_562	chr15	88818766	88820244	88818984	88819933	1.84902	1.84176	1.00394	N/A	Creld2	-140	Zbed4	67846	N/A	Alg12	-140	Zbed4	67799
peak_E14/P0_563	chr5	136101702	136102971	136102077	136102848	3.68664	3.66591	1.00566	Rasa4	mmu-mir-7035	-3185	Gm15701	2100	Rasa4	mmu-mir-7035	-3059	Gm15701	1974
peak_E14/P0_564	chr9	110781085	110782318	110781272	110781757	0.304235	0.302376	1.00615	N/A	Prss42	-16483	Myl3	18056	N/A	Prss42	-16670	Myl3	17869
peak_E14/P0_565	chr4	152008484	152010157	152008798	152009741	0.900782	0.894857	1.00662	Klhl21	Phf13	-13062	Klhl21	518	Klhl21	Phf13	-13011	Klhl21	467
peak_E14/P0_566	chr1	135604023	135605364	135604551	135605228	3.31034	3.28756	1.00693	N/A	Nav1	-19338	Gm4793	19921	N/A	Nav1	-19534	Gm4793	20117
peak_E14/P0_567	chr2	127070318	127071035	127070532	127070872	0.44251	0.439041	1.0079	Blvra	Sppl2a	-137441	Blvra	10	Blvra	Sppl2a	-137467	Blvra	36
peak_E14/P0_568	chr14	20393144	20394118	20393247	20393922	0.54542	0.541104	1.00798	N/A	Mrps16	-76	Fam149b	45470	N/A	Mrps16	-29	Fam149b	45423
peak_E14/P0_569	chr16	17208265	17211055	17208484	17209473	7.3852	7.32124	1.00874	Rimbp3	Gm22129	-3762	Rimbp3	1526	Rimbp3	Gm22129	-3080	Rimbp3	844
peak_E14/P0_570	chr15	25842750	25843949	25843299	25843742	0.259392	0.257024	1.00922	Fam134b	mmu-mir-7212	-104877	Fam134b	86	Fam134b	mmu-mir-7212	-104706	Fam134b	257
peak_E14/P0_571	chr5	128953035	128953971	128953259	128953787	0.514749	0.509544	1.01021	N/A	Rimbp2	-141	Stx2	55071	N/A	Rimbp2	-161	Stx2	55051
peak_E14/P0_572	chr6	145210630	145211734	145211027	145211549	1.25772	1.24496	1.01025	Lyrm5	Casc1	-212	Lyrm5	27	Lyrm5	Casc1	-318	Lyrm5	133
peak_E14/P0_573	chr7	56421777	56422459	56421985	56422293	0.572702	0.565525	1.01269	Oca2	Nipa1	-402164	Oca2	182359	Oca2	Nipa1	-402185	Oca2	182380
peak_E14/P0_574	chrX	73227894	73229496	73228202	73229074	2.70355	2.6668	1.01378	F8a,Xlr5a	Spin2d	-51706	F8a	390	F8a,Xlr5a	Spin2d	-51649	F8a	333
peak_E14/P0_575	chr1	93477948	93479682	93478483	93479462	1.44166	1.4213	1.01433	N/A	Hdlbp	-7	Gm17415	57134	2018-09-02	Hdlbp	-164	2018-09-02	9
peak_E14/P0_576	chr17	9168187	9169004	9168414	9168769	0.607593	0.598282	1.01556	N/A	6530411M01Rik	-759	Gm8492	152786	N/A	6530411M01Rik	-755	Gm8492	152790
peak_E14/P0_577	chr17	73881693	73882793	73882120	73882556	1.47509	1.4491	1.01793	N/A	Gm24475	-118616	Xdh	67939	N/A	Gm24475	-118521	Xdh	67844
peak_E14/P0_578	chr2	61814636	61816598	61815482	61816363	0.660334	0.647041	1.02054	N/A	Gm22403	-53148	Tbr1	11165	N/A	Gm22403	-53453	Tbr1	11470
peak_E14/P0_579	chr5	135806415	135807707	135806528	135807194	1.53122	1.49983	1.02093	N/A	Srrm3	-11044	Mdh2	28582	N/A	Srrm3	-11244	Mdh2	28382
peak_E14/P0_580	chr19	4120786	4121759	4121131	4121470	0.283976	0.277611	1.02293	Aip	Tmem134	-4661	Aip	4586	Aip	Tmem134	-4633	Aip	4558
peak_E14/P0_581	chr10	61475350	61476651	61475793	61476322	0.518831	0.506603	1.02414	D830039M14Rik,Lrrc20	Eif4ebp2	-23331	Lrrc20	168	D830039M14Rik,Lrrc20	Eif4ebp2	-23388	Lrrc20	225
peak_E14/P0_582	chr10	59879124	59880220	59879301	59880054	0.877375	0.855954	1.02503	Dnajb12	Gm23803	-61875	Dnajb12	117	Dnajb12	Gm23803	-61880	Dnajb12	122
peak_E14/P0_583	chr6	122874067	122875269	122874239	122875136	0.848387	0.826199	1.02686	Necap1	C3ar1	-18507	Necap1	112	Necap1	C3ar1	-18526	Necap1	131
peak_E14/P0_584	chr2	143217384	143218582	143217747	143218138	1.26808	1.23411	1.02753	N/A	Gm14082	-66353	Otor	139511	N/A	Gm14082	-66312	Otor	139470
peak_E14/P0_585	chr1	189007114	189008272	189007375	189008043	1.67092	1.62374	1.02906	Kctd3	Gm25095	-384640	Kctd3	147	Kctd3	Gm25095	-384656	Kctd3	131
peak_E14/P0_586	chr4	134467241	134469850	134468655	134469266	1.07868	1.04787	1.0294	Stmn1	1700021N21Rik	-18374	Gm23634	182	Stmn1	1700021N21Rik	-18789	Gm23634	597
peak_E14/P0_587	chr4	149444934	149446392	149445222	149445786	3.87072	3.75938	1.02962	N/A	Trmt112-ps2	-11633	Rbp7	9315	N/A	Trmt112-ps2	-11792	Rbp7	9474
peak_E14/P0_588	chr10	19276802	19278093	19277056	19277607	8.69112	8.43908	1.02987	N/A	Olig3	-79112	Perp	432377	N/A	Olig3	-79228	Perp	432261
peak_E14/P0_589	chr14	77569439	77570205	77569633	77569895	0.550252	0.534228	1.02999	Enox1	Gm23823	-29057	n-R5s48	39425	Enox1	Gm23823	-28999	n-R5s48	39367
peak_E14/P0_590	chr18	35838774	35841248	35839076	35841103	7.2276	7.0148	1.03034	Cxxc5	Tmem173	-99457	Cxxc5	10194	Cxxc5	Tmem173	-99535	Cxxc5	10272
peak_E14/P0_591	chr19	6060947	6062311	6061272	6062015	0.308755	0.299313	1.03154	Znhit2	Mrpl49	-3878	Znhit2	438	Znhit2	Mrpl49	-3892	Znhit2	452
peak_E14/P0_592	chr2	130423270	130425185	130423887	130424889	2.82389	2.73649	1.03194	Pced1a	Vps16	-137	Pced1a	21	Vps16	Pced1a	-140	Vps16	24
peak_E14/P0_593	chr16	67968255	67969975	67968336	67968794	0.546827	0.529766	1.0322	N/A	Cadm2	-348207	Gm24681	483850	N/A	Cadm2	-347657	Gm24681	484400
peak_E14/P0_594	chr9	97638378	97639582	97638488	97639405	5.93543	5.74463	1.03321	Clstn2	Gm25607	-199353	Gm15891	289365	Clstn2	Gm25607	-199319	Gm15891	289331
peak_E14/P0_595	chr4	150549615	150550833	150549971	150550508	5.38274	5.20807	1.03354	Rere	Gm13092	-234709	Gm13091	18320	Rere	Gm13092	-234724	Gm13091	18305
peak_E14/P0_596	chr4	63494541	63496571	63494749	63495334	0.32085	0.310428	1.03357	Whrn	Atp6v1g1	-49215	Whrn	395	Whrn	Atp6v1g1	-49730	Whrn	910
peak_E14/P0_597	chr9	44453857	44454982	44454052	44454641	1.42565	1.37891	1.0339	Upk2	Gm9830	-9823	Upk2	348	Upk2	Gm9830	-9896	Upk2	421
peak_E14/P0_598	chr9	59290948	59292128	59291356	59291829	0.349861	0.338155	1.03462	N/A	Adpgk	-33	Bbs4	61970	Adpgk	Gm7589	-145382	Adpgk	21
peak_E14/P0_599	chr12	89106263	89106848	89106374	89106744	0.461997	0.445998	1.03587	Nrxn3	Gm23989	-324780	AC171335.1	192028	Nrxn3	Gm23989	-324776	AC171335.1	192024
peak_E14/P0_600	chr4	48042426	48043966	48042612	48043267	1.16918	1.12855	1.036	N/A	Nr4a3	-1956	Gm12434	46741	N/A	Nr4a3	-2213	Gm12434	46484
peak_E14/P0_601	chr15	74222107	74223321	74222268	74222816	1.50846	1.4534	1.03788	N/A	Gm15387	-128312	Gm6569	388154	N/A	Gm15387	-128140	Gm6569	387982
peak_E14/P0_602	chr4	151621308	151622766	151622062	151622310	0.658732	0.634101	1.03884	Camta1	Dnajc11	-311653	Camta1	239632	Camta1	Dnajc11	-311504	Camta1	239483
peak_E14/P0_603	chr11	86357722	86358724	86357910	86358621	1.98369	1.9095	1.03885	N/A	Med13	-621	Gm25427	25018	N/A	Med13	-663	Gm25427	25060
peak_E14/P0_604	chr10	75211668	75213014	75211731	75212794	3.33931	3.21219	1.03957	Specc1l	Adora2a	-104601	Specc1l	269	Specc1l	Adora2a	-104680	Specc1l	190
peak_E14/P0_605	chr19	47014214	47016031	47014613	47015519	1.10344	1.05594	1.04498	Ina,Nt5c2	Gm23140	-43039	Nt5c2	31	Ina,Nt5c2	Gm23140	-43095	Nt5c2	87
peak_E14/P0_606	chr15	7226133	7226732	7226290	7226669	0.857773	0.820216	1.04579	Egflam	Gm16030	-115481	Lifr	96874	Egflam	Gm16030	-115434	Lifr	96921
peak_E14/P0_607	chr3	107431023	107431982	107431279	107431836	1.68565	1.61145	1.04605	N/A	Gm24383	-15307	Kcnc4	27396	N/A	Gm24383	-15362	Kcnc4	27341
peak_E14/P0_608	chr1	135283195	135284496	135283387	135284220	0.687132	0.656392	1.04683	Rnpep	Elf3	-25373	Rnpep	239	Rnpep	Elf3	-25331	Rnpep	281
peak_E14/P0_609	chr9	34904996	34905801	34905211	34905555	0.483478	0.461109	1.04851	Kirrel3	Gm23702	-54620	A130066N16Rik	24111	Kirrel3	Gm23702	-54635	A130066N16Rik	24126
peak_E14/P0_610	chr9	105929117	105929842	105929356	105929619	0.510298	0.486118	1.04974	Col6a5	Gm24631	-72238	Col6a5	31164	Col6a5	Gm24631	-72230	Col6a5	31156
peak_E14/P0_611	chr9	41332976	41333723	41333224	41333493	0.400596	0.380546	1.05269	N/A	Ubash3b	-175287	Gm25401	6192	N/A	Ubash3b	-175296	Gm25401	6183
peak_E14/P0_612	chr16	13109408	13110511	13109670	13110258	0.366904	0.348418	1.05306	Ercc4	Mkl2	-146521	Ercc4	276	Ercc4	Mkl2	-146516	Ercc4	281
peak_E14/P0_613	chr3	15194320	15194838	15194356	15194739	1.4629	1.38862	1.05349	N/A	Gm7132	-220027	Gm9733	137723	N/A	Gm7132	-219995	Gm9733	137755
peak_E14/P0_614	chr7	139703290	139704043	139703496	139703861	0.299127	0.283655	1.05455	N/A	Rpl21-ps13	-15732	Mir202	254094	N/A	Rpl21-ps13	-15720	Mir202	254082
peak_E14/P0_615	chrX	71555273	71557049	71555981	71556519	0.546666	0.517799	1.05575	Hmgb3	Gm23945	-24785	Hmgb3	244	Hmgb3	Gm23945	-24874	Hmgb3	333
peak_E14/P0_616	chr18	6135183	6136968	6135384	6135953	0.494571	0.468066	1.05663	N/A	Arhgap12	-168	Kif5b	105448	Arhgap12	Gm17036	-78244	Arhgap12	239
peak_E14/P0_617	chr5	65763170	65765403	65763829	65764449	1.13922	1.07785	1.05694	N4bp2	1700022K14Rik	-420	N4bp2	766	N4bp2	1700022K14Rik	-273	N4bp2	619
peak_E14/P0_618	chr14	55113323	55117232	55113815	55115451	1.13842	1.07667	1.05735	Jph4	Ap1g2	-8743	Jph4	1658	Jph4	Ap1g2	-8099	Jph4	2302
peak_E14/P0_619	chr14	120476883	120479148	120477105	120477991	1.36628	1.29203	1.05747	N/A	Rap2a	-445	Mbnl2	202347	N/A	Rap2a	-912	Mbnl2	201880
peak_E14/P0_620	chr13	48528287	48529060	48528604	48528878	0.551463	0.521471	1.05751	N/A	Gm24111	-9151	Mirlet7d	7441	N/A	Gm24111	-9083	Mirlet7d	7373
peak_E14/P0_621	chr1	171287305	171288350	171287508	171288020	0.51679	0.487882	1.05925	Usp21	Ppox	-6641	Usp21	164	Usp21	Ppox	-6578	Usp21	227
peak_E14/P0_622	chr2	37766640	37767684	37766557	37767442	2.09938	1.9811	1.0597	N/A	Crb2	-9086	Gm13543	94955	N/A	Crb2	-9249	Gm13543	94792
peak_E14/P0_623	chr2	29346434	29347429	29346647	29347166	0.874112	0.824536	1.06013	Med27	6530402F18Rik	-93938	Med27	113	Med27	6530402F18Rik	-93913	Med27	88
peak_E14/P0_624	chr11	102437029	102439984	102437927	102438898	1.41335	1.33116	1.06174	Fam171a2	Slc25a39	-30962	Grn	8192	Fam171a2	Slc25a39	-30868	Grn	8098
peak_E14/P0_625	chr5	119491561	119492427	119491753	119492256	0.897726	0.843886	1.0638	N/A	Gm16063	-133947	Gm2301	179371	N/A	Gm16063	-133937	Gm2301	179361
peak_E14/P0_626	chr6	52639652	52640789	52639877	52640540	0.839024	0.788494	1.06408	Hibadh	Gm24355	-865	Hibadh	169	Hibadh	Gm24355	-853	Hibadh	181
peak_E14/P0_627	chr9	21411567	21412719	21411744	21412498	1.72463	1.6193	1.06505	Qtrt1	Gm16853	-423	Qtrt1	307	Qtrt1	Gm16853	-401	Qtrt1	285
peak_E14/P0_628	chr7	119047063	119048847	119047265	119047781	3.31897	3.11375	1.06591	N/A	Gprc5b	-52744	Gpr139	136419	N/A	Gprc5b	-52312	Gpr139	136851
peak_E14/P0_629	chr4	117926307	117927564	117926502	117927131	1.10881	1.03976	1.06641	Artn	Ipo13	-11936	Artn	2828	Artn	Ipo13	-11817	Artn	2947
peak_E14/P0_630	chr10	59103963	59105391	59104650	59105213	1.16361	1.09054	1.067	Sh3rf3	Gm23223	-91021	2018-09-10	117170	Sh3rf3	Gm23223	-90767	2018-09-10	116916
peak_E14/P0_631	chr17	70989791	70991094	70990056	70990607	0.788266	0.73801	1.0681	Gm26561,Myl12b	Myom1	-29078	Myl12b	345	Gm26561,Myl12b	Myom1	-29189	Myl12b	456
peak_E14/P0_632	chr13	48992640	48993460	48993008	48993229	0.579609	0.540516	1.07232	N/A	Fam120a	-25033	Fam120aos	24764	N/A	Fam120a	-25101	Fam120aos	24832
peak_E14/P0_633	chr11	61958480	61959224	61958889	61959046	0.438071	0.408516	1.07235	N/A	Gm23721	-22300	Gm12273	7938	N/A	Gm23721	-22415	Gm12273	8053
peak_E14/P0_634	chr10	110744591	110746028	110744780	110745266	0.778085	0.724988	1.07324	N/A	E2f7	-158	Gm22186	147110	N/A	E2f7	-444	Gm22186	147396
peak_E14/P0_635	chr7	143783499	143784848	143783750	143784519	4.54673	4.236	1.07336	Mrgpre	Mrgprg	-17180	Mrgpre	327	Mrgpre	Mrgprg	-17141	Mrgpre	366
peak_E14/P0_636	chr15	40280267	40281817	40280602	40281044	1.28329	1.195	1.07388	N/A	Gm25958	-94943	9330182O14Rik	138855	N/A	Gm25958	-94724	9330182O14Rik	138636
peak_E14/P0_637	chr6	32223808	32224928	32224081	32224771	2.60956	2.42722	1.07512	Plxna4	Gm13851	-79460	Gm13850	112226	Plxna4	Gm13851	-79402	Gm13850	112284
peak_E14/P0_638	chr1	121478073	121479336	121478347	121479102	3.18541	2.96046	1.07599	Ccdc93	Gm8217	-41878	Gm15392	14499	Ccdc93	Gm8217	-41858	Gm15392	14479
peak_E14/P0_639	chr5	121384953	121386003	121385436	121385755	0.631081	0.58595	1.07702	Trafd1	Naa25	-12457	Trafd1	154	Trafd1	Naa25	-12340	Trafd1	37
peak_E14/P0_640	chr5	98184207	98187146	98184927	98186664	2.30484	2.13941	1.07733	A730035I17Rik,Prdm8	Fgf5	-68507	A730035I17Rik	308	A730035I17Rik,Prdm8	Fgf5	-68388	A730035I17Rik	189
peak_E14/P0_641	chr12	112446326	112447124	112446351	112446943	0.499656	0.463036	1.07909	N/A	A730018C14Rik	-23513	Tmem179	64435	N/A	A730018C14Rik	-23435	Tmem179	64513
peak_E14/P0_642	chr3	37805500	37806182	37805827	37806031	0.244795	0.226802	1.07933	N/A	Gm26404	-3189	Rpl31-ps15	71112	N/A	Gm26404	-3277	Rpl31-ps15	71200
peak_E14/P0_643	chr7	25658339	25659631	25658570	25659083	0.738731	0.682942	1.08169	N/A	Exosc5	-167	Tmem91	16181	N/A	Bckdha	-65	Tmem91	16340
peak_E14/P0_644	chr19	4509629	4511297	4510290	4511031	0.728596	0.672922	1.08273	N/A	Pcx	-8	A930001C03Rik	71461	Pcx	2010003K11Rik	-12077	Pcx	189
peak_E14/P0_645	chr2	24761586	24763620	24761927	24763395	0.468016	0.431841	1.08377	Cacna1b	Gm13416	-168090	Cacna1b	549	Cacna1b	Gm13416	-168148	Cacna1b	491
peak_E14/P0_646	chr5	115441086	115442053	115441275	115441760	0.515556	0.475591	1.08403	Msi1	4930430O22Rik	-4963	Msi1	11971	Msi1	4930430O22Rik	-4911	Msi1	11919
peak_E14/P0_647	chr1	43097920	43099362	43098177	43099050	2.85801	2.6363	1.0841	N/A	Tgfbrap1	-19	8430432A02Rik	6054	Tgfbrap1	AI597479	-96	Tgfbrap1	9
peak_E14/P0_648	chr11	113618477	113620667	113618719	113620075	1.3583	1.25202	1.08489	Sstr2	Cog1	-29596	Sstr2	231	Sstr2	Cog1	-29771	Sstr2	56
peak_E14/P0_649	chr5	116280069	116281307	116280344	116281043	8.10067	7.46668	1.08491	Ccdc60	Gm13839	-20611	Ccdc60	8297	Ccdc60	Gm13839	-20606	Ccdc60	8292
peak_E14/P0_650	chr10	34316642	34317789	34316982	34317190	0.355604	0.327587	1.08552	Nt5dc1	Gm26564	-18308	Tspyl4	19795	Nt5dc1	Gm26564	-18179	Tspyl4	19666
peak_E14/P0_651	chr6	50454722	50456577	50455455	50456298	1.07574	0.990956	1.08555	Osbpl3	5430402O13Rik	-110993	Osbpl3	521	Osbpl3	5430402O13Rik	-110766	Osbpl3	294
peak_E14/P0_652	chr11	109278027	109279192	109278234	109278720	0.711034	0.654972	1.0856	Rgs9	Gna13	-84221	Rgs9	19520	Rgs9	Gna13	-84353	Rgs9	19652
peak_E14/P0_653	chr3	10011945	10014264	10012157	10013574	2.91014	2.67851	1.08648	Fabp5	Gm9833	-75068	Fabp5	557	Fabp5	Gm9833	-75307	Fabp5	318
peak_E14/P0_654	chr13	112754775	112755432	112754828	112755264	0.832163	0.765878	1.08655	N/A	Ppap2a	-45790	Slc38a9	94338	N/A	Ppap2a	-45847	Slc38a9	94281
peak_E14/P0_655	chr1	167927211	167928640	167927302	167927567	0.433873	0.398983	1.08745	N/A	Gm20711	-187318	Lmx1a	238687	N/A	Gm20711	-187809	Lmx1a	238196
peak_E14/P0_656	chr7	76379458	76380012	76379550	76379893	0.438347	0.401924	1.09062	Agbl1	Gm5597	-133797	Agbl1	61665	Agbl1	Gm5597	-133783	Agbl1	61651
peak_E14/P0_657	chr7	44381538	44385260	44382384	44383038	7.5322	6.90163	1.09137	1700008O03Rik	Syt3	-754	1700008O03Rik	2285	1700008O03Rik	Syt3	-1442	1700008O03Rik	2973
peak_E14/P0_658	chr17	23563753	23564737	23563979	23564517	0.356503	0.326654	1.09138	N/A	Zfp213	-19	Gm26695	7477	N/A	Zfp213	-22	Gm26695	7480
peak_E14/P0_659	chr2	16483879	16484419	16483990	16484349	0.714586	0.654749	1.09139	Plxdc2	Gm13319	-213355	Plxdc2	127846	Plxdc2	Gm13319	-213375	Plxdc2	127866
peak_E14/P0_660	chr8	120287693	120290565	120289401	120290244	7.07874	6.48585	1.09141	Gm20388,Gse1	A330074K22Rik	-60899	Gse1	58594	Gm20388,Gse1	A330074K22Rik	-61592	Gse1	59287
peak_E14/P0_661	chr8	123477434	123478405	123477602	123478167	0.752787	0.689554	1.0917	Afg3l1,Gm20388	Gas8	-40915	Afg3l1	17	Gm20388	Afg3l1	-18	Gm25428	6501
peak_E14/P0_662	chr5	97625080	97625765	97625211	97625557	0.774995	0.709573	1.0922	N/A	Gk2	-168414	4930467D21Rik	232976	N/A	Gk2	-168376	4930467D21Rik	232938
peak_E14/P0_663	chr12	69446479	69447214	69446838	69447137	0.302413	0.27688	1.09222	N/A	Gm9887	-74388	Arf6	74697	N/A	Gm9887	-74529	Arf6	74838
peak_E14/P0_664	chr18	37827645	37828325	37827878	37828028	0.240828	0.220068	1.09433	Pcdhga9	Gm26672	-59743	mmu-mir-6979	26675	Pcdhga9	Gm26672	-59711	mmu-mir-6979	26707
peak_E14/P0_665	chr1	193784821	193785535	193784975	193785335	0.418077	0.382026	1.09437	N/A	4631405K08Rik	-275375	Lamb3	483222	N/A	4631405K08Rik	-275352	Lamb3	483199
peak_E14/P0_666	chr1	9544890	9546227	9545111	9546014	0.844317	0.771274	1.0947	Rrs1	Adhfe1	-2389	Rrs1	151	Rrs1	Adhfe1	-2385	Rrs1	155
peak_E14/P0_667	chr11	31869960	31871720	31870754	31871245	0.615054	0.561671	1.09504	N/A	Cpeb4	-1385	Gm12107	38181	N/A	Cpeb4	-1226	Gm12107	38340
peak_E14/P0_668	chr12	80736044	80737817	80736552	80737091	4.24075	3.87213	1.0952	N/A	Gm26796	-21475	Ccdc177	23611	N/A	Gm26796	-21584	Ccdc177	23720
peak_E14/P0_669	chr15	43764474	43765057	43764621	43764983	1.53261	1.39939	1.0952	N/A	Gm10373	-287729	Tmem74	105264	N/A	Gm10373	-287766	Tmem74	105227
peak_E14/P0_670	chr4	6008368	6009240	6008577	6008906	0.782478	0.71365	1.09645	Fam110b	Gm11797	-61069	Gm11798	252161	Fam110b	Gm11797	-61132	Gm11798	252224
peak_E14/P0_671	chr15	73720676	73721455	73720817	73721071	0.244541	0.222604	1.09855	N/A	Ptp4a3	-2079	Gm3244	88831	N/A	Ptp4a3	-2200	Gm3244	88952
peak_E14/P0_672	chr19	7146309	7150527	7147992	7149376	8.99777	8.1762	1.10048	Macrod1	Flrt1	-42689	Otub1	57898	Macrod1	Flrt1	-42955	Otub1	57632
peak_E14/P0_673	chr1	193244219	193244860	193244330	193244666	0.35919	0.326127	1.10138	1600010F14Rik,Hsd11b1	Traf3ip3	-42993	Hsd11b1	19515	1600010F14Rik,Hsd11b1	Traf3ip3	-42952	Hsd11b1	19556
peak_E14/P0_674	chr10	96190269	96191081	96190555	96190926	0.423358	0.384014	1.10245	N/A	Gm8601	-285803	Gm22913	26345	N/A	Gm8601	-285738	Gm22913	26410
peak_E14/P0_675	chr5	120587966	120589437	120588329	120588833	1.13838	1.03199	1.1031	N/A	Tpcn1	-88	1110008J03Rik	23638	Tpcn1	Iqcd	-434	Tpcn1	32
peak_E14/P0_676	chr12	26086730	26087506	26086900	26087372	0.76773	0.695355	1.10408	N/A	Cmpk2	-382085	mmu-mir-6538	327892	N/A	Cmpk2	-382067	mmu-mir-6538	327874
peak_E14/P0_677	chr15	39112056	39113407	39112364	39113079	1.4972	1.35471	1.10518	N/A	Slc25a32	-15	n-R5s39	33756	N/A	Slc25a32	-5	n-R5s39	33766
peak_E14/P0_678	chr5	35255008	35255792	35255165	35255628	0.573843	0.519199	1.10525	N/A	Adra2c	-23165	E130018O15Rik	133076	N/A	Adra2c	-23169	E130018O15Rik	133080
peak_E14/P0_679	chr11	77493487	77494757	77493648	77494155	0.565703	0.511735	1.10546	Git1	Ankrd13b	-4444	Git1	561	Git1	Ankrd13b	-4223	Git1	340
peak_E14/P0_680	chr10	43172802	43175797	43172997	43173526	0.680467	0.615502	1.10555	Sobp	9030612E09Rik	-404	Sobp	231	Sobp	9030612E09Rik	-1442	Sobp	1269
peak_E14/P0_681	chr8	23036516	23037372	23036743	23037161	1.46202	1.32167	1.1062	Ank1	Gm15815	-90511	Ank1	62063	Ank1	Gm15815	-90503	Ank1	62071
peak_E14/P0_682	chr3	153805977	153807105	153806331	153806830	2.28831	2.06649	1.10734	N/A	5730460C07Rik	-14454	Gm10042	21489	N/A	5730460C07Rik	-14493	Gm10042	21528
peak_E14/P0_683	chr9	58544842	58545575	58545037	58545327	0.328599	0.296514	1.10821	Cd276	Gm10657	-9590	Cd276	9924	Cd276	Gm10657	-9616	Cd276	9950
peak_E14/P0_684	chr18	5989374	5990513	5989622	5990260	1.78321	1.60865	1.10851	N/A	Gm17036	-223969	Arhgap12	145964	N/A	Gm17036	-223971	Arhgap12	145966
peak_E14/P0_685	chr16	62433157	62433708	62433229	62433462	0.408748	0.368457	1.10935	N/A	Gm24164	-137603	Nsun3	353345	N/A	Gm24164	-137690	Nsun3	353432
peak_E14/P0_686	chr6	97210367	97211287	97210621	97210965	0.538502	0.485185	1.10989	Arl6ip5	Uba3	-5267	Arl6ip5	139	Arl6ip5	Uba3	-5233	Arl6ip5	105
peak_E14/P0_687	chr3	41082221	41084060	41083276	41083779	0.492126	0.443382	1.10994	N/A	Pgrmc2	-94	Gm22043	90448	N/A	Pgrmc2	-481	Gm22043	90835
peak_E14/P0_688	chr15	72809157	72811026	72809679	72810409	3.74334	3.37051	1.11061	Trappc9	Gm26322	-88704	Trappc9	251113	Trappc9	Gm26322	-88657	Trappc9	251160
peak_E14/P0_689	chr11	99658255	99659033	99658502	99658797	0.895397	0.805409	1.11173	Gm11563	Gm11555	-8408	Gm11563	315	Gm11563	Gm11555	-8413	Gm11563	310
peak_E14/P0_690	chr15	99294564	99295902	99295033	99295627	0.622652	0.558487	1.11489	N/A	Prpf40b	-5	Kcnh3	70258	Prpf40b	Fam186b	-8150	Prpf40b	92
peak_E14/P0_691	chr11	102319236	102321178	102319328	102319844	1.42693	1.27909	1.11558	N/A	Ubtf	-1111	Tmub2	35277	N/A	Ubtf	-490	Tmub2	34656
peak_E14/P0_692	chr18	46283983	46285003	46284005	46284206	0.331862	0.297447	1.1157	Ccdc112	Pggt1b	-3643	Ccdc112	27435	Ccdc112	Pggt1b	-3255	Ccdc112	27823
peak_E14/P0_693	chr6	115807878	115809114	115808145	115808806	1.4664	1.31428	1.11574	Rpl32	Snora7a	-382	Rpl32	251	Rpl32	Snora7a	-361	Rpl32	272
peak_E14/P0_694	chr9	13173300	13173934	13173374	13173751	0.731501	0.654972	1.11684	N/A	Ccdc82	-73364	Jrkl	72124	N/A	Ccdc82	-73419	Jrkl	72179
peak_E14/P0_695	chr18	34560983	34561920	34561311	34561653	0.847096	0.758353	1.11702	N/A	Fam13b	-54628	Nme5	17664	N/A	Fam13b	-54659	Nme5	17633
peak_E14/P0_696	chr2	132577298	132578715	132578279	132578573	0.362038	0.324058	1.1172	Gpcpd1	AU019990	-20188	Gpcpd1	242	N/A	Gpcpd1	-178	1700026D11Rik	87699
peak_E14/P0_697	chr4	48044176	48046268	48044426	48045429	2.60731	2.33362	1.11728	Nr4a3	Stx17	-79703	Nr4a3	70	N/A	Nr4a3	-225	Gm12434	48472
peak_E14/P0_698	chr15	76639252	76640373	76639341	76640164	0.839589	0.750585	1.11858	Tonsl	Vps28	-13785	Tonsl	146	Tonsl	Vps28	-13725	Tonsl	206
peak_E14/P0_699	chr10	111164107	111165882	111164367	111165156	1.49561	1.3338	1.12132	Osbpl8	Gm22101	-35785	Osbpl8	193	N/A	Osbpl8	-40	Gm5428	38911
peak_E14/P0_700	chr11	81151299	81154024	81151456	81152746	2.41241	2.14937	1.12238	Asic2	4930527B05Rik	-232351	Gm11417	80259	Asic2	4930527B05Rik	-232911	Gm11417	79699
peak_E14/P0_701	chr12	5743906	5744731	5744034	5744457	0.888802	0.791414	1.12305	N/A	Gm23752	-99393	Gm24758	165138	N/A	Gm23752	-99466	Gm24758	165065
peak_E14/P0_702	chr4	119985839	119988296	119986301	119987296	8.12318	7.22597	1.12417	Hivep3	Edn2	-174138	Hivep3	172573	Hivep3	Edn2	-174407	Hivep3	172304
peak_E14/P0_703	chr1	177441139	177445099	177444244	177444898	8.08261	7.17806	1.12602	Gm26801	Zbtb18	-1541	Gm26801	151	N/A	Zbtb18	-89	Adss	351940
peak_E14/P0_704	chr11	76493683	76495538	76494345	76494907	1.0199	0.903822	1.12844	Abr	Gm12341	-19458	Abr	76925	Abr	Gm12341	-19442	Abr	76909
peak_E14/P0_705	chr18	63652992	63654060	63653344	63653802	1.21021	1.06953	1.13153	N/A	Wdr7	-55168	Txnl1	38833	N/A	Wdr7	-55121	Txnl1	38786
peak_E14/P0_706	chr1	67038342	67039201	67038610	67039017	0.796442	0.702048	1.13445	Lancl1	Cps1	-84254	Lancl1	101	Lancl1	Cps1	-84212	Lancl1	59
peak_E14/P0_707	chr15	25675809	25677194	25676078	25676498	1.22846	1.08284	1.13448	Myo10	Gm2862	-5296	Myo10	53977	Myo10	Gm2862	-5509	Myo10	53764
peak_E14/P0_708	chr6	18848105	18849166	18848480	18848917	0.323526	0.285115	1.13472	N/A	Naa38	-5	Gm26809	4416	Naa38	Ankrd7	-17619	Naa38	58
peak_E14/P0_709	chr16	64850601	64853048	64851167	64852410	2.91816	2.57005	1.13545	N/A	Cggbp1	-171	Gm23374	66481	N/A	Cggbp1	-207	Gm23374	66517
peak_E14/P0_710	chr4	150079596	150080274	150079796	150080044	0.284068	0.250067	1.13597	N/A	Gpr157	-7429	Mir34a	11482	N/A	Gpr157	-7444	Mir34a	11467
peak_E14/P0_711	chr15	83447464	83448400	83447632	83448170	1.48413	1.30463	1.13758	Pacsin2	Gm5417	-41827	Pacsin2	16674	Pacsin2	Gm5417	-41796	Pacsin2	16705
peak_E14/P0_712	chr18	61536101	61536949	61536211	61536796	0.558404	0.490276	1.13896	Arhgef37	Csnk1a1	-18748	Arhgef37	11	Arhgef37	Csnk1a1	-18770	Arhgef37	33
peak_E14/P0_713	chr5	124111416	124113570	124111867	124112750	0.792348	0.695172	1.13979	Ogfod2	Gm16001	-252	Ogfod2	197	Ogfod2	Gm16001	-67	Ogfod2	12
peak_E14/P0_714	chr5	118421656	118423151	118422355	118422926	0.491769	0.430989	1.14102	N/A	Gm26455	-3585	Gm25076	155955	N/A	Gm26455	-3822	Gm25076	156192
peak_E14/P0_715	chr7	77993603	77994277	77993832	77994164	1.69762	1.48634	1.14214	N/A	Gm23239	-83620	Ntrk3	584468	N/A	Gm23239	-83678	Ntrk3	584410
peak_E14/P0_716	chr13	59314274	59314736	59314457	59314734	0.752268	0.658177	1.14296	N/A	Naa35	-270789	Agtpbp1	242784	N/A	Naa35	-270699	Agtpbp1	242694
peak_E14/P0_717	chr6	83440255	83442137	83441109	83441907	0.815559	0.7129	1.144	Tet3	B230319C09Rik	-558	Tet3	479	Tet3	B230319C09Rik	-246	Tet3	167
peak_E14/P0_718	chr3	59005119	59007582	59005497	59005994	0.689219	0.601628	1.14559	N/A	Med12l	-627	CLRN1-AS1	4731	N/A	Med12l	-1232	CLRN1-AS1	4126
peak_E14/P0_719	chr2	35660800	35663580	35661658	35662473	1.1411	0.99548	1.14628	Dab2ip	Gm13446	-103488	Dab2ip	103925	Dab2ip	Gm13446	-103363	Dab2ip	103800
peak_E14/P0_720	chr6	113889959	113892594	113890979	113891659	1.43202	1.24786	1.14758	Atp2b2	Gm15082	-46462	Atp2b2	150750	Atp2b2	Gm15082	-46419	Atp2b2	150707
peak_E14/P0_721	chr2	160365156	160368453	160366867	160367385	0.572275	0.498612	1.14774	Mafb	Gm826	-32642	Mafb	261	N/A	Mafb	-61	Gm14221	252845
peak_E14/P0_722	chr15	37052826	37053856	37053093	37053729	1.0927	0.95175	1.14809	N/A	Zfp706	-45939	Gm26766	45819	N/A	Zfp706	-46009	Gm26766	45889
peak_E14/P0_723	chr5	27202875	27203727	27203114	27203489	1.27239	1.10661	1.14981	Dpp6	Gm16057	-195680	Speer4b	298137	Dpp6	Gm16057	-195680	Speer4b	298137
peak_E14/P0_724	chr17	15207149	15208868	15207794	15208566	1.33779	1.16306	1.15024	N/A	Tcte3	-166449	Gm5091	32775	N/A	Tcte3	-166621	Gm5091	32603
peak_E14/P0_725	chr6	148443644	148445101	148444162	148444744	1.02062	0.885101	1.15311	Tmtc1	Gm17216	-229799	Tmtc1	17	N/A	Tmtc1	-64	Rps4y2	89798
peak_E14/P0_726	chr15	75980848	75982527	75981241	75982156	1.46225	1.26784	1.15334	Ccdc166	Mapk15	-12081	Ccdc166	768	Ccdc166	Mapk15	-12070	Ccdc166	757
peak_E14/P0_727	chr3	146403958	146405289	146404190	146404623	0.411377	0.355963	1.15567	N/A	Ssx2ip	-18	Spata1	95130	N/A	Ssx2ip	-235	Spata1	95347
peak_E14/P0_728	chr15	88189282	88190005	88189408	88189814	0.645852	0.558811	1.15576	N/A	mmu-mir-6393	-393700	Brd1	544590	N/A	mmu-mir-6393	-393668	Brd1	544622
peak_E14/P0_729	chr11	62624231	62625844	62624506	62625454	6.56103	5.67494	1.15614	Fam211a	4930557C09Rik	-9666	4930443B20Rik	19272	Fam211a	4930557C09Rik	-9723	4930443B20Rik	19215
peak_E14/P0_730	chr8	70796446	70798613	70796647	70797233	0.50496	0.436749	1.15618	N/A	mmu-mir-7240	-605	Arrdc2	42191	N/A	mmu-mir-7240	-1194	Rab3a	42262
peak_E14/P0_731	chr18	64264525	64267138	64265046	64265622	0.497603	0.430259	1.15652	1700091E21Rik,St8sia3	Onecut2	-74532	1700091E21Rik	11349	1700091E21Rik,St8sia3	Onecut2	-75029	St8sia3	10976
peak_E14/P0_732	chr1	167239673	167240763	167239884	167240347	1.07192	0.926822	1.15655	Uck2	mmu-mir-6347	-49906	Uck2	44909	Uck2	mmu-mir-6347	-50009	Uck2	45012
peak_E14/P0_733	chr7	126949155	126950891	126950028	126950498	0.586758	0.507273	1.15669	Gm21984	Asphd1	-441	Gm21984	7880	Gm21984	Sez6l2	-299	Gm21984	8120
peak_E14/P0_734	chr8	79140817	79141797	79140927	79141467	2.10809	1.82176	1.15717	Zfp827	Gm22044	-126837	1700011L22Rik	107276	Zfp827	Gm22044	-126727	1700011L22Rik	107386
peak_E14/P0_735	chr5	68071695	68072283	68071904	68072244	1.28221	1.10803	1.1572	Grxcr1	Gm21905	-125568	Grxcr1	40155	Grxcr1	Gm21905	-125653	Grxcr1	40240
peak_E14/P0_736	chr14	31205673	31207588	31206501	31206859	0.570799	0.493257	1.1572	Nisch	Tnnc1	-1681	Nisch	171	Nisch	Tnnc1	-1631	Nisch	121
peak_E14/P0_737	chr14	24577903	24580347	24578204	24579233	8.06014	6.956	1.15873	N/A	4931403M11Rik	-38442	4930542C16Rik	38186	N/A	4931403M11Rik	-38849	4930542C16Rik	38593
peak_E14/P0_738	chr19	42698946	42699918	42699009	42699364	1.422	1.22715	1.15878	N/A	Gm16244	-79599	Gm25216	470	N/A	Gm16244	-79845	Gm25216	716
peak_E14/P0_739	chr11	117056705	117058129	117057366	117058091	6.1951	5.34437	1.15918	N/A	Gm11731	-1007	Gm11730	39650	N/A	Gm11731	-696	Gm11730	39339
peak_E14/P0_740	chr6	107529157	107530682	107529431	107530342	2.03694	1.75497	1.16067	Lrrn1	AC167724.1	-80975	Lrrn1	194	Lrrn1	AC167724.1	-80942	Lrrn1	161
peak_E14/P0_741	chr18	35539792	35540610	35539941	35540460	1.95911	1.68751	1.16095	N/A	Snhg4	-13208	Gm5239	3619	N/A	Snhg4	-13209	Gm5239	3618
peak_E14/P0_742	chr8	47532893	47534326	47533093	47533655	1.3692	1.17855	1.16177	N/A	Rwdd4a	-54	Gm22857	93192	Trappc11	Rwdd4a	-289	Trappc11	93
peak_E14/P0_743	chr14	21847019	21849440	21848438	21849252	2.2176	1.90709	1.16282	Comtd1	A430057M04Rik	-217	Comtd1	748	A430057M04Rik,Comtd1	Dusp13	-100203	Comtd1	132
peak_E14/P0_744	chr7	99374119	99374941	99374247	99374558	2.16885	1.8646	1.16317	N/A	Gdpd5	-7018	Snord15b	105177	N/A	Gdpd5	-7146	Snord15b	105305
peak_E14/P0_745	chr17	34309325	34310367	34309835	34310169	0.594679	0.510011	1.16601	H2-Eb1	Gm20513	-4126	H2-Eb1	3964	H2-Eb1	Gm20513	-4282	H2-Eb1	4120
peak_E14/P0_746	chr17	87265228	87266452	87265436	87266203	0.66497	0.570129	1.16635	Mcfd2	Ttc7	-17045	Mcfd2	95	Mcfd2	Ttc7	-17066	Mcfd2	116
peak_E14/P0_747	chr15	77970072	77971414	77970317	77970902	0.593088	0.508449	1.16646	Eif3d	Foxred2	-14021	Eif3d	81	Eif3d	Foxred2	-13887	Eif3d	215
peak_E14/P0_748	chr4	125114497	125115296	125114683	125115059	0.662122	0.567066	1.16763	N/A	Gm12932	-29949	Zc3h12a	12944	N/A	Gm12932	-29924	Zc3h12a	12969
peak_E14/P0_749	chr9	105544240	105544903	105544401	105544658	0.517932	0.443341	1.16825	N/A	Atp2c1	-23424	Gm5621	16191	N/A	Atp2c1	-23382	Gm5621	16233
peak_E14/P0_750	chr3	118459473	118460170	118459704	118459971	0.414802	0.354827	1.16902	Gm26871	Dpyd	-102307	Gm24155	25101	Gm26871	Dpyd	-102291	Gm24155	25117
peak_E14/P0_751	chr10	34297196	34298372	34297356	34297948	0.460382	0.39379	1.1691	Gm26564,Tspyl4	Dse	-90233	Tspyl4	364	Gm26564,Tspyl4	Dse	-90101	Tspyl4	232
peak_E14/P0_752	chr19	27598116	27599028	27598331	27598848	2.97011	2.53916	1.16972	N/A	D19Bwg1357e	-168752	Gm24782	105435	N/A	D19Bwg1357e	-168769	Gm24782	105418
peak_E14/P0_753	chr1	177572708	177573989	177573232	177573787	4.3963	3.75747	1.17002	N/A	Gm26801	-130078	Zbtb18	128688	N/A	Gm26801	-130239	Zbtb18	128849
peak_E14/P0_754	chr18	12127459	12129497	12128578	12129252	2.56459	2.18922	1.17146	N/A	Riok3	-371	Npc1	107922	Riok3	Tmem241	-7435	Riok3	66
peak_E14/P0_755	chr12	40445337	40447167	40445988	40446652	0.526499	0.448534	1.17382	Dock4	Zfp277	-462	Dock4	200	Dock4	Zfp277	-530	Dock4	268
peak_E14/P0_756	chr15	98533630	98534836	98533764	98534475	2.06919	1.76203	1.17432	Kansl2	Snora2b	-7751	Kansl2	11	Kansl2	Snora2b	-7637	Kansl2	125
peak_E14/P0_757	chr19	12794433	12796761	12794553	12795187	3.22562	2.74542	1.17491	Zfp91	Lpxn	-3008	Zfp91	529	Zfp91	Lpxn	-3735	Zfp91	1256
peak_E14/P0_758	chr9	44093804	44094704	44094014	44094454	1.31257	1.11699	1.1751	Rnf26,Usp2	Mfrp	-7515	Gm20444	14706	Rnf26,Usp2	Mfrp	-7535	Gm20444	14726
peak_E14/P0_759	chr12	8498515	8500686	8499518	8500137	1.04933	0.8922	1.17612	Rhob	Pum2	-174533	Rhob	385	Rhob	Pum2	-174306	Rhob	158
peak_E14/P0_760	chr4	134467241	134469850	134468229	134468657	1.07868	0.916579	1.17685	Stmn1	1700021N21Rik	-18374	Gm23634	182	Gm23634,Stmn1	1700021N21Rik	-18272	Gm23634	80
peak_E14/P0_761	chr6	71803604	71804556	71804026	71804400	0.881192	0.748151	1.17783	Reep1	Immt	-27252	Mrpl35	19730	Reep1	Immt	-27119	Mrpl35	19597
peak_E14/P0_762	chr14	30038248	30039085	30038400	30038942	1.20235	1.01996	1.17882	Chdh	Il17rb	-29770	Chdh	29644	Chdh	Il17rb	-29775	Chdh	29649
peak_E14/P0_763	chr3	89538691	89542367	89539882	89540521	7.57347	6.42261	1.17919	Kcnn3	Cks1b	-122146	Kcnn3	20366	Kcnn3	Cks1b	-121818	Kcnn3	20038
peak_E14/P0_764	chr6	54705310	54706269	54705545	54706027	0.796407	0.675376	1.1792	N/A	Gm15863	-62439	2410066E13Rik	24018	N/A	Gm15863	-62436	2410066E13Rik	24015
peak_E14/P0_765	chr11	87073276	87074550	87073793	87074363	1.42282	1.20642	1.17937	Gdpd1	Gm9378	-4873	Gdpd1	149	N/A	Gdpd1	-16	Gm11479	880
peak_E14/P0_766	chr1	172026008	172028226	172026948	172027644	1.79582	1.52269	1.17937	Vangl2	Copa	-55411	Vangl2	1327	Vangl2	Copa	-55232	Vangl2	1148
peak_E14/P0_767	chr1	20554261	20554818	20554460	20554703	0.431498	0.365861	1.1794	Pkhd1	Gm24162	-109627	Pkhd1	63525	Pkhd1	Gm24162	-109669	Pkhd1	63483
peak_E14/P0_768	chr19	9982033	9983353	9982202	9982965	0.938187	0.79543	1.17947	N/A	Fth1	-9	Best1	18940	N/A	Fth1	-119	Best1	19050
peak_E14/P0_769	chr14	99743756	99744546	99743913	99744317	0.546401	0.462995	1.18014	N/A	Gm25130	-383324	Gm22970	29657	N/A	Gm25130	-383288	Gm22970	29693
peak_E14/P0_770	chr4	47290522	47292654	47290901	47291596	7.3516	6.22605	1.18078	Col15a1	Tgfbr1	-61633	Col15a1	83428	Col15a1	Tgfbr1	-61973	Col15a1	83088
peak_E14/P0_771	chr9	72110510	72112461	72111830	72112282	1.20739	1.02246	1.18087	Tcf12	RP24-221A23.1	-17101	Tcf12	362	N/A	Tcf12	-209	Gm25045	9848
peak_E14/P0_772	chr2	163601844	163603131	163602068	163602588	0.988495	0.837051	1.18093	Ttpal	0610039K10Rik	-42362	Ttpal	174	Ttpal	0610039K10Rik	-42521	Ttpal	15
peak_E14/P0_773	chr4	82497705	82498808	82497921	82498484	0.629813	0.533072	1.18148	Nfib	Gm11266	-9759	Nfib	7514	Nfib	Gm11266	-9813	Nfib	7568
peak_E14/P0_774	chr9	63377299	63378235	63377545	63378141	1.00803	0.852303	1.18271	Map2k5	Gm16759	-21613	Map2k5	135	Map2k5	Gm16759	-21537	Map2k5	59
peak_E14/P0_775	chr17	5621302	5622650	5621536	5622421	7.34664	6.21156	1.18274	Zdhhc14	3300005D01Rik	-176722	Zdhhc14	129377	Zdhhc14	3300005D01Rik	-176720	Zdhhc14	129379
peak_E14/P0_776	chr11	108080634	108081587	108080823	108081439	1.64014	1.38546	1.18382	Prkca	Gm11655	-100739	mmu-mir-7223	84263	Prkca	Gm11655	-100718	mmu-mir-7223	84284
peak_E14/P0_777	chr6	136518537	136519621	136518739	136519366	1.01225	0.854271	1.18493	Atf7ip	Gm6728	-28940	Atf7ip	229	Atf7ip	Gm6728	-28913	Atf7ip	202
peak_E14/P0_778	chr4	25281201	25282251	25281305	25281878	0.752349	0.634831	1.18512	Ufl1	Prdx6-ps2	-26103	Ufl1	95	Ufl1	Prdx6-ps2	-26238	Ufl1	230
peak_E14/P0_779	chr3	129830496	129831926	129831271	129831739	1.44067	1.21502	1.18571	Gar1	Cfi	-5527	Gar1	185	N/A	Gar1	-109	Ccdc109b	138701
peak_E14/P0_780	chr2	121413080	121414544	121413365	121414359	2.01463	1.69803	1.18645	Pdia3	Catsper2	-203	Pdia3	38	Pdia3	Catsper2	-253	Pdia3	88
peak_E14/P0_781	chr4	124511566	124512326	124511802	124512214	0.409671	0.345254	1.18658	N/A	4933407E24Rik	-57243	3100002H09Rik	98857	N/A	4933407E24Rik	-57181	3100002H09Rik	98795
peak_E14/P0_782	chr1	151083835	151084635	151084291	151084582	0.31015	0.26033	1.19137	N/A	Gm22756	-22125	Gm24402	176679	N/A	Gm22756	-22326	Gm24402	176478
peak_E14/P0_783	chr10	98913728	98916006	98914593	98915289	1.37858	1.15679	1.19173	N/A	Atp2b1	-284	Phxr2	211454	N/A	Atp2b1	-210	Phxr2	211380
peak_E14/P0_784	chr8	84787158	84788508	84787441	84788024	6.57244	5.51461	1.19182	Nfix	Gadd45gip1	-43688	Nfix	12511	Nfix	Gadd45gip1	-43789	Nfix	12612
peak_E14/P0_785	chr19	57211481	57212376	57211516	57212220	0.762253	0.639293	1.19234	Ablim1	Fam160b1	-149080	Ablim1	102991	Ablim1	Fam160b1	-149140	Ablim1	103051
peak_E14/P0_786	chr11	31999205	32000887	32000162	32000743	6.84844	5.74319	1.19244	N/A	Nsg2	-416	4930524B15Rik	34455	N/A	Nsg2	-10	4930524B15Rik	34861
peak_E14/P0_787	chr6	55810894	55811757	55811148	55811526	0.704393	0.589438	1.19502	N/A	Ccdc129	-25569	Adcyap1r1	359298	N/A	Ccdc129	-25557	Adcyap1r1	359310
peak_E14/P0_788	chr9	110071618	110072383	110071915	110072169	0.335091	0.280187	1.19596	Map4	Gm10615	-45702	Dhx30	45830	Map4	Gm10615	-45660	Dhx30	45788
peak_E14/P0_789	chr8	69808386	69809800	69808893	69809521	2.65026	2.21433	1.19687	Gmip	Lpar2	-13335	Gmip	415	Gmip	Lpar2	-13221	Gmip	529
peak_E14/P0_790	chr4	22490987	22492282	22491241	22491869	1.08471	0.906114	1.1971	N/A	Pou3f2	-3268	Gm11881	37375	N/A	Pou3f2	-3189	Gm11881	37454
peak_E14/P0_791	chr5	123572418	123573429	123572540	123573155	1.41806	1.18413	1.19755	Vps33a	Diablo	-48780	Vps33a	92	Vps33a	Diablo	-48704	Vps33a	168
peak_E14/P0_792	chr9	107900690	107902002	107901044	107901856	0.759048	0.633614	1.19797	Mon1a	Gm23856	-3881	Mon1a	13218	Mon1a	Gm23856	-3777	Mon1a	13322
peak_E14/P0_793	chr9	121396778	121399743	121398148	121399349	8.57863	7.15847	1.19839	Trak1	Ulk4	-121063	Trak1	31303	Trak1	Ulk4	-121551	Trak1	31791
peak_E14/P0_794	chr19	32485378	32486876	32486197	32486485	0.347036	0.288786	1.20171	Minpp1	Rpl9-ps6	-19552	Minpp1	359	Minpp1	Rpl9-ps6	-19766	Minpp1	573
peak_E14/P0_795	chr11	20631254	20632891	20631841	20632665	1.45582	1.21096	1.2022	Sertad2	Gm12035	-56883	Sertad2	88739	Sertad2	Gm12035	-57064	Sertad2	88920
peak_E14/P0_796	chr11	120064981	120065933	120065330	120065807	0.333027	0.276962	1.20243	Azi1	Aatk	-18290	Gm25948	2781	Azi1	Aatk	-18401	Gm25948	2670
peak_E14/P0_797	chr4	120280309	120284488	120282101	120283437	8.42155	6.99663	1.20366	Foxo6	4732418A04Rik	-8951	Foxo6	4951	Foxo6	4732418A04Rik	-8580	Foxo6	4580
peak_E14/P0_798	chr6	116056606	116057383	116056808	116057109	0.65631	0.545222	1.20375	Tmcc1	Gm20404	-50656	H1foo	112057	Tmcc1	Gm20404	-50692	H1foo	112021
peak_E14/P0_799	chr1	136169915	136170669	136170134	136170537	0.422458	0.350771	1.20437	Kif21b	Gm15850	-39109	Mroh3	36805	Kif21b	Gm15850	-39152	Mroh3	36762
peak_E14/P0_800	chr10	79873294	79875177	79873588	79874862	0.914757	0.759509	1.20441	BC005764	Prtn3	-240	BC005764	335	BC005764	Prtn3	-250	BC005764	345
peak_E14/P0_801	chr11	51391254	51392120	51391433	51391839	1.40237	1.16375	1.20505	Col23a1	BC049762	-128641	Col23a1	101768	Col23a1	BC049762	-128590	Col23a1	101717
peak_E14/P0_802	chr14	103649440	103651495	103649871	103651379	1.58629	1.31625	1.20516	Gm22877,Slain1	Gm4654	-279021	Gm22877	90	Slain1	Gm22877	-68	Slain1	398
peak_E14/P0_803	chr15	31634289	31635197	31634510	31635058	5.24695	4.35161	1.20575	N/A	Cct5	-32896	Fam173b	32892	N/A	Cct5	-32937	Fam173b	32933
peak_E14/P0_804	chr1	128560985	128561921	128561236	128561612	1.44344	1.19547	1.20742	N/A	Gm25384	-46234	Cxcr4	30837	N/A	Gm25384	-46205	Cxcr4	30866
peak_E14/P0_805	chr1	43210203	43210899	43210317	43210831	1.33588	1.10604	1.2078	N/A	Fhl2	-46590	Gm8210	21396	N/A	Fhl2	-46613	Gm8210	21419
peak_E14/P0_806	chr3	126764446	126765396	126764714	126765180	3.56543	2.95052	1.20841	Camk2d	Gm15551	-95889	Camk2d	167971	Camk2d	Gm15551	-95915	Camk2d	167997
peak_E14/P0_807	chr8	12159225	12160035	12159479	12159838	0.498526	0.412065	1.20982	N/A	A230072I06Rik	-119188	Tex29	319157	N/A	A230072I06Rik	-119160	Tex29	319185
peak_E14/P0_808	chr7	16944082	16945782	16944252	16945033	1.46953	1.21451	1.20997	Pnmal2	Pnmal1	-14862	Pnmal2	251	N/A	Pnmal2	-39	Gm25815	8859
peak_E14/P0_809	chr14	87140730	87141727	87141163	87141558	1.42227	1.17527	1.21016	N/A	Diap3	-4	Gm25115	732707	N/A	Diap3	-136	Gm25115	732839
peak_E14/P0_810	chr7	44895455	44896696	44895918	44896444	0.679072	0.560779	1.21094	N/A	Fuz	-10	Ap2a1	33421	Fuz	Med25	-3784	Fuz	96
peak_E14/P0_811	chr17	8204848	8205890	8205001	8205672	6.17385	5.0922	1.21241	N/A	Ccr6	-30673	Fgfr1op	39869	N/A	Ccr6	-30706	Fgfr1op	39836
peak_E14/P0_812	chr14	23684311	23685065	23684493	23684985	0.606371	0.499829	1.21316	Kcnma1	Gm6158	-385385	Kcnma1	118616	Kcnma1	Gm6158	-385334	Kcnma1	118565
peak_E14/P0_813	chr11	70763855	70764826	70764177	70764749	0.583345	0.480824	1.21322	Zfp3	Gm12318	-1961	Zfp3	132	Zfp3	Gm12318	-2084	Zfp3	255
peak_E14/P0_814	chr13	46417831	46419570	46418029	46418697	1.7826	1.46931	1.21322	Rbm24	Cap2	-83147	Rbm24	401	Rbm24	Cap2	-83484	Rbm24	64
peak_E14/P0_815	chr7	111121976	111123470	111122157	111123250	0.773404	0.637042	1.21405	N/A	Eif4g2	-39693	Ctr9	93773	N/A	Eif4g2	-39673	Ctr9	93753
peak_E14/P0_816	chr5	150259081	150260615	150259257	150260253	3.70291	3.04712	1.21522	N/A	Fry	-81	Rxfp2	241174	N/A	Fry	-174	Rxfp2	241081
peak_E14/P0_817	chr5	30907351	30908496	30907521	30908229	0.555533	0.457134	1.21525	N/A	Ost4	-135	Agbl5	18989	N/A	Ost4	-87	Agbl5	18941
peak_E14/P0_818	chr10	40302099	40302914	40302148	40302679	3.55996	2.92685	1.21631	N/A	Amd1	-318	Rnu3a	44040	N/A	Amd1	-225	Rnu3a	43947
peak_E14/P0_819	chr7	4445165	4445993	4445085	4445812	1.33886	1.09992	1.21724	Rdh13	Gm24605	-3564	Rdh13	22	Rdh13	Gm24605	-3433	Rdh13	153
peak_E14/P0_820	chr14	78852586	78853173	78852711	78852964	0.479604	0.393993	1.21729	Vwa8	Dgkh	-127790	Vwa8	3702	Vwa8	Dgkh	-127748	Vwa8	3660
peak_E14/P0_821	chr11	87852854	87853677	87853062	87853480	0.617856	0.506989	1.21868	Mks1	Lpo	-27152	Mks1	51	Mks1	Lpo	-27158	Mks1	57
peak_E14/P0_822	chr17	29031881	29033087	29032094	29032634	0.574259	0.470865	1.21958	N/A	Srsf3	-188	Gm16195	11192	N/A	Srsf3	-308	Gm16195	11072
peak_E14/P0_823	chr17	34893649	34895979	34893896	34894425	3.31521	2.71806	1.2197	C2,Zbtb12	Ehmt2	-3654	C2	733	C2,Zbtb12	Ehmt2	-4308	C2	1387
peak_E14/P0_824	chr7	139126365	139127005	139126468	139126865	0.455597	0.372818	1.22204	Stk32c	Lrrc27	-86302	Dpysl4	40685	Stk32c	Lrrc27	-86321	Dpysl4	40666
peak_E14/P0_825	chr2	23155527	23157020	23156168	23156666	0.686705	0.561813	1.2223	N/A	Yme1l1	-95	Acbd5	88106	Yme1l1	Mastl	-393	Yme1l1	49
peak_E14/P0_826	chr15	37268752	37269439	37268905	37269220	0.555095	0.453909	1.22292	Grhl2	Gm16136	-35786	Gm16137	26693	Grhl2	Gm16136	-35753	Gm16137	26660
peak_E14/P0_827	chr9	89704263	89705397	89704616	89705190	2.65777	2.17154	1.22391	Tmed3	AF529169	-81844	Tmed3	213	Tmed3	AF529169	-81917	Tmed3	140
peak_E14/P0_828	chr12	117688313	117690190	117689042	117689530	0.658755	0.537352	1.22593	Rapgef5	Cdca7l	-115037	Gm24741	114910	Rapgef5	Cdca7l	-115002	Gm24741	114945
peak_E14/P0_829	chr11	58937834	58939419	58938485	58939245	2.03222	1.65656	1.22678	Rnf187	Hist3h2ba	-10284	Rnf187	290	Rnf187	Hist3h2ba	-10045	Rnf187	51
peak_E14/P0_830	chr11	99846553	99847286	99846741	99847130	0.531111	0.432754	1.22728	N/A	Gm11556	-6659	Krtap4-16	4689	N/A	Gm11556	-6675	Krtap4-16	4673
peak_E14/P0_831	chr16	13025194	13025903	13025444	13025824	0.748371	0.608504	1.22985	N/A	Ercc4	-84135	Gm15738	379138	N/A	Ercc4	-84049	Gm15738	379052
peak_E14/P0_832	chr2	127444081	127445117	127444493	127444826	0.341294	0.277428	1.23021	N/A	Fahd2a	-34	Gpat2	19401	N/A	Fahd2a	-94	Gpat2	19461
peak_E14/P0_833	chr10	103367307	103369189	103367491	103368358	0.845677	0.687282	1.23047	Slc6a15	Lrriq1	-131926	Slc6a15	441	Slc6a15	Lrriq1	-131602	Slc6a15	117
peak_E14/P0_834	chr10	121625678	121627016	121626023	121626818	1.14961	0.934246	1.23052	N/A	Xpot	-31	Gns	261258	N/A	Xpot	-104	Gns	261331
peak_E14/P0_835	chr16	41172612	41173434	41172829	41173222	1.66609	1.35373	1.23074	N/A	Gm26381	-44721	AC124193.1	126873	N/A	Gm26381	-44719	AC124193.1	126871
peak_E14/P0_836	chr6	112927029	112927867	112927255	112927639	0.669397	0.54366	1.23128	Srgap3	Gm6134	-48764	Srgap3	19818	Srgap3	Gm6134	-48765	Srgap3	19819
peak_E14/P0_837	chrX	70476487	70477754	70476644	70477236	2.68267	2.17734	1.23209	BC023829	Gm14727	-26019	BC023829	60	BC023829	Gm14727	-26199	BC023829	240
peak_E14/P0_838	chr9	16036319	16036849	16036380	16036720	0.718564	0.582968	1.2326	Fat3	Mtnr1b	-162028	Slc36a4	326846	Fat3	Mtnr1b	-161994	Slc36a4	326812
peak_E14/P0_839	chr7	102064664	102065674	102064941	102065395	1.11079	0.899217	1.23528	Rnf121	Trpc2	-543	Rnf121	300	Rnf121	Trpc2	-544	Rnf121	301
peak_E14/P0_840	chr11	5520386	5522332	5520608	5521755	1.03538	0.838024	1.2355	Xbp1	Gm11962	-25913	Xbp1	701	Xbp1	Gm11962	-25735	Xbp1	523
peak_E14/P0_841	chr15	51877183	51878024	51877419	51877923	0.721989	0.58386	1.23658	Utp23	Eif3h	-12122	Utp23	175	Utp23	Eif3h	-12190	Utp23	243
peak_E14/P0_842	chr7	80690854	80691632	80691087	80691386	0.454663	0.367504	1.23717	N/A	Crtc3	-2366	Gm15880	55227	N/A	Crtc3	-2359	Gm15880	55220
peak_E14/P0_843	chr16	11065912	11067398	11066021	11067206	3.21502	2.59845	1.23728	Snn	Litaf	-498	Snn	358	Snn	Litaf	-456	Snn	316
peak_E14/P0_844	chr13	107175820	107176610	107175954	107176206	0.350115	0.282397	1.2398	N/A	Kif2a	-154097	3830408C21Rik	144253	N/A	Kif2a	-153962	3830408C21Rik	144118
peak_E14/P0_845	chr10	20380465	20381446	20380830	20381282	2.75639	2.21944	1.24193	N/A	4933406P04Rik	-68661	Mtfr2	33137	N/A	4933406P04Rik	-68762	Mtfr2	33238
peak_E14/P0_846	chr4	85922475	85923263	85922711	85923145	0.845735	0.68063	1.24258	N/A	Adamtsl1	-131045	Gm26069	12959	N/A	Adamtsl1	-130986	Gm26069	13018
peak_E14/P0_847	chr19	12010083	12011031	12010368	12010829	0.432063	0.347323	1.24398	N/A	Gm22272	-76929	Olfr1423	26183	N/A	Gm22272	-76970	Olfr1423	26142
peak_E14/P0_848	chr12	40037064	40038636	40037158	40037960	0.541604	0.43533	1.24412	N/A	4930555J06Rik	-248	Scin	96378	N/A	Arl4a	-183	Scin	96669
peak_E14/P0_849	chr7	16309127	16311578	16310453	16311038	0.669582	0.53792	1.24476	Bbc3	Ccdc9	-23562	Bbc3	737	Bbc3	Ccdc9	-23955	Bbc3	1130
peak_E14/P0_850	chr16	18153880	18155526	18154365	18154798	0.472662	0.379613	1.24512	N/A	Gm7873	-63466	mmu-mir-6366	10467	N/A	Gm7873	-63588	mmu-mir-6366	10589
peak_E14/P0_851	chr17	7291363	7292957	7291753	7292615	7.21294	5.78593	1.24664	Rps6ka2	Tcp10a	-32485	Ttll2	60536	Rps6ka2	Tcp10a	-32461	Ttll2	60512
peak_E14/P0_852	chr7	122020471	122021564	122020697	122021294	0.923486	0.739795	1.2483	Gga2	Cog7	-39306	Gga2	205	Gga2	Cog7	-39284	Gga2	227
peak_E14/P0_853	chr9	113811666	113812629	113811878	113812334	1.3714	1.09809	1.2489	N/A	Clasp2	-438	Fbxl2	214582	N/A	Clasp2	-479	Fbxl2	214623
peak_E14/P0_854	chr16	20548030	20549076	20548121	20548790	0.554172	0.44255	1.25222	N/A	Abcf3	-23	Ap2m1	13074	N/A	Abcf3	-121	Ap2m1	12976
peak_E14/P0_855	chr6	8258704	8260126	8258944	8259436	0.650222	0.518895	1.25309	N/A	Gm16039	-34	Mios	50194	N/A	Rpa3	-17	Mios	49969
peak_E14/P0_856	chr4	155654503	155655680	155654683	155655195	0.332808	0.265563	1.25322	Mib2	Mmp23	-1707	Mib2	14107	Mib2	Mmp23	-1555	Mib2	14259
peak_E14/P0_857	chr14	57998488	57999746	57998755	57999577	1.43933	1.14762	1.25419	Micu2	3110083C13Rik	-205	Micu2	145	Micu2	3110083C13Rik	-156	Micu2	96
peak_E14/P0_858	chr7	77572741	77573602	77572894	77573364	1.15303	0.919034	1.25461	N/A	Gm9885	-1005658	Gm23239	337149	N/A	Gm9885	-1005700	Gm23239	337191
peak_E14/P0_859	chr9	48066585	48067627	48066896	48067317	0.688896	0.54865	1.25562	N/A	Nxpe4	-294934	Nxpe2	286348	N/A	Nxpe4	-294934	Nxpe2	286348
peak_E14/P0_860	chr2	93383618	93384581	93383897	93384254	1.14548	0.908872	1.26034	N/A	Gm13807	-19447	Gm23380	2730	N/A	Gm13807	-19471	Gm23380	2754
peak_E14/P0_861	chr10	127265923	127267130	127266134	127266652	0.478255	0.379329	1.26079	Dctn2	Kif5a	-3163	Dctn2	265	Dctn2	Kif5a	-3030	Dctn2	132
peak_E14/P0_862	chr8	71908235	71909374	71908440	71908997	0.577233	0.457702	1.26116	Zfp617,Zfp882	Zfp961	-42286	Zfp617	170	Zfp617,Zfp882	Zfp961	-42372	Zfp617	84
peak_E14/P0_863	chr5	124084531	124085618	124084845	124085483	0.660219	0.522262	1.26415	Abcb9	Ogfod2	-27222	Abcb9	10724	Abcb9	Ogfod2	-27132	Abcb9	10634
peak_E14/P0_864	chr16	11253084	11255020	11253362	11254836	4.1054	3.24107	1.26668	Gspt1	Rsl1d1	-50721	Gspt1	218	Gspt1	Rsl1d1	-50768	Gspt1	171
peak_E14/P0_865	chr13	23561814	23562926	23562189	23562500	0.823861	0.650104	1.26728	N/A	Hist1h3e	-1	Hist1h1d	7339	Hist1h3e	Hist1h2bg	-9051	Hist1h3e	25
peak_E14/P0_866	chr14	17900079	17901215	17900380	17900893	3.94003	3.09653	1.2724	Thrb	Gm24140	-15514	Gm6773	199413	Thrb	Gm24140	-15503	Gm6773	199424
peak_E14/P0_867	chr18	22343344	22345510	22343554	22344027	0.657417	0.516461	1.27293	N/A	Asxl3	-661	4930426D05Rik	692980	N/A	Asxl3	-1298	4930426D05Rik	692343
peak_E14/P0_868	chr11	121236378	121237880	121237171	121237541	0.415217	0.325965	1.27381	N/A	Narf	-123	Hexdc	32697	Narf	BC017643	-8047	Narf	104
peak_E14/P0_869	chr3	155092847	155093983	155093446	155093902	0.836591	0.656635	1.27406	N/A	Lrriq3	-18	Gm26456	1398	Lrriq3	Fpgt	-296	Lrriq3	241
peak_E14/P0_870	chr16	9071386	9072095	9071602	9071923	0.540186	0.42385	1.27447	N/A	Gm10247	-149351	1810013L24Rik	241641	N/A	Gm10247	-149373	1810013L24Rik	241663
peak_E14/P0_871	chr5	149635443	149637180	149635960	149636988	1.17076	0.918243	1.275	N/A	Hsph1	-140	Gm5566	24912	N/A	Hsph1	-303	Gm5566	24749
peak_E14/P0_872	chr6	51568887	51569568	51569155	51569362	0.313955	0.246071	1.27587	Snx10	Gm22914	-52404	Snx10	45327	Snx10	Gm22914	-52373	Snx10	45358
peak_E14/P0_873	chr17	43016208	43017927	43016343	43017149	0.489728	0.383649	1.2765	Tnfrsf21	Cd2ap	-140643	Tnfrsf21	513	Tnfrsf21	Cd2ap	-140322	Tnfrsf21	192
peak_E14/P0_874	chr16	96249202	96250513	96249537	96250217	8.39382	6.57556	1.27652	B3galt5	Lca5l	-57607	B3galt5	14057	B3galt5	Lca5l	-57627	B3galt5	14077
peak_E14/P0_875	chr12	29140794	29142479	29141051	29141690	2.13488	1.6724	1.27654	N/A	Gm23342	-106342	Tssc1	389809	N/A	Gm23342	-106076	Tssc1	389543
peak_E14/P0_876	chr10	11061301	11062395	11061607	11062156	5.74947	4.50294	1.27682	Grm1	Shprh	-87581	Grm1	20508	Grm1	Shprh	-87548	Grm1	20475
peak_E14/P0_877	chr12	86678236	86680632	86679977	86680322	0.498629	0.390261	1.27768	Vash1	Gm17138	-35551	Vash1	735	Vash1	Gm17138	-34836	Vash1	1450
peak_E14/P0_878	chr19	4697841	4699486	4698115	4698834	6.78529	5.3062	1.27875	Gm960	Sptbn2	-12544	Gm960	5	Gm960	Sptbn2	-12733	Gm960	194
peak_E14/P0_879	chr6	84231753	84232948	84232099	84232723	2.04826	1.60088	1.27946	N/A	Gm15475	-125348	Dysf	223761	N/A	Gm15475	-125409	Dysf	223822
peak_E14/P0_880	chr8	57333034	57334368	57333294	57333872	2.93701	2.29488	1.27981	5033428I22Rik	Scrg1	-122221	5033428I22Rik	1584	5033428I22Rik	Scrg1	-122339	5033428I22Rik	1466
peak_E14/P0_881	chr3	153598363	153599157	153598600	153599116	0.718276	0.560982	1.28039	St6galnac3	Gm22136	-22941	St6galnac3	126302	St6galnac3	Gm22136	-22843	St6galnac3	126204
peak_E14/P0_882	chr4	104705651	104706927	104706158	104706711	2.59402	2.02514	1.28091	N/A	C8b	-60027	C8a	170109	N/A	C8b	-59882	C8a	169964
peak_E14/P0_883	chr3	18640101	18641028	18640297	18640641	0.976146	0.760402	1.28372	N/A	Cyp7b1	-397226	Gm6369	106704	N/A	Cyp7b1	-397131	Gm6369	106609
peak_E14/P0_884	chr14	61680820	61683406	61681226	61682351	0.745442	0.580494	1.28415	Dleu2	Mir15a	-50003	Dleu2	260	Dleu2	Mir15a	-49678	Dleu2	585
peak_E14/P0_885	chr14	93350759	93351465	93351002	93351372	0.64192	0.499809	1.28433	Pcdh9	Gm23509	-212923	Pcdh9	537620	Pcdh9	Gm23509	-212998	Pcdh9	537545
peak_E14/P0_886	chr3	33000155	33000942	33000282	33000758	1.64439	1.2795	1.28518	Pex5l	Gm23214	-11409	Pex5l	142534	Pex5l	Gm23214	-11437	Pex5l	142562
peak_E14/P0_887	chr5	139344662	139345725	139344898	139345508	0.600514	0.467113	1.28559	Cox19	Cyp2w1	-7423	Cox19	40	Cox19	Cyp2w1	-7413	Cox19	30
peak_E14/P0_888	chr15	79803581	79805796	79803803	79804536	2.24719	1.7459	1.28712	Npcd,Nptxr	Dnal4	-30221	Npcd	29549	Npcd,Nptxr	Dnal4	-29702	Npcd	30068
peak_E14/P0_889	chr1	172325484	172326867	172325842	172326550	0.914999	0.710486	1.28785	Kcnj9	Kcnj10	-15034	Kcnj9	3088	Kcnj9	Kcnj10	-15013	Kcnj9	3067
peak_E14/P0_890	chr15	31264514	31265853	31264660	31265568	3.90484	3.03159	1.28805	Dap	Fam136b-ps	-11307	Dap	40799	Dap	Fam136b-ps	-11376	Dap	40730
peak_E14/P0_891	chr2	93243174	93245640	93243414	93244259	0.648412	0.503013	1.28906	Tspan18	Gm13802	-146163	Trp53i11	56860	Tspan18	Gm13802	-145592	Trp53i11	56289
peak_E14/P0_892	chr4	118969075	118970567	118969452	118970206	3.76482	2.92019	1.28924	N/A	Gm12861	-1475	Lao1	8244	N/A	Gm12861	-1467	Lao1	8252
peak_E14/P0_893	chr13	58158381	58159097	58158617	58159120	2.3992	1.86087	1.28929	Idnk	Hnrnpa0	-30183	Idnk	1091	Idnk	Hnrnpa0	-30312	Idnk	1220
peak_E14/P0_894	chr2	144526886	144528304	144527082	144528088	1.06509	0.825976	1.2895	N/A	Polr3f	-122	Rbbp9	23274	N/A	Polr3f	-132	Rbbp9	23284
peak_E14/P0_895	chr3	9778341	9778921	9778511	9778682	0.368749	0.285886	1.28985	Gm16337,Pag1	Zfp704	-168546	Gm16337	21025	Gm16337,Pag1	Zfp704	-168511	Gm16337	20990
peak_E14/P0_896	chr9	72985016	72986381	72985203	72986202	3.45634	2.67684	1.2912	Ccpg1,Gm20510	Gm5918	-322	Ccpg1	270	Ccpg1,Gm20510	Gm5918	-326	Ccpg1	274
peak_E14/P0_897	chr17	10474924	10475580	10474935	10475360	1.34458	1.04085	1.29181	A230009B12Rik,Pacrg	Gm16168	-21193	A230009B12Rik	18957	A230009B12Rik,Pacrg	Gm16168	-21298	A230009B12Rik	18852
peak_E14/P0_898	chr18	30394113	30394852	30394391	30394605	0.318464	0.245787	1.29569	N/A	Gm22870	-81924	Rpl29-ps5	65077	N/A	Gm22870	-81908	Rpl29-ps5	65061
peak_E14/P0_899	chr16	10468024	10468779	10468150	10468499	0.898003	0.693063	1.2957	N/A	Ciita	-19776	Nubp1	56454	N/A	Ciita	-19853	Nubp1	56377
peak_E14/P0_900	chr11	99873589	99874152	99873700	99873881	0.562394	0.433261	1.29805	Krtap9-1	Gm11567	-5316	Krtap9-1	482	Krtap9-1	Gm11567	-5396	Krtap9-1	402
peak_E14/P0_901	chr2	166650895	166655073	166653302	166654064	8.49863	6.5338	1.30072	Prex1	Gm25265	-29089	Gm23152	2158	Prex1	Gm25265	-28390	Gm23152	1459
peak_E14/P0_902	chr14	103571551	103572179	103571595	103571947	0.701245	0.538894	1.30127	Scel	Slain1	-78362	Scel	58525	Scel	Slain1	-78456	Scel	58431
peak_E14/P0_903	chr9	107456006	107457685	107456521	107457204	8.37623	6.43212	1.30225	Cacna2d2	Gm17118	-11814	Cacna2d2	57234	Cacna2d2	Gm17118	-11831	Cacna2d2	57251
peak_E14/P0_904	chr6	91683256	91685435	91683754	91684626	0.924823	0.71008	1.30242	Slc6a6	Xpc	-168461	Slc6a6	279	Slc6a6	Xpc	-168306	Slc6a6	124
peak_E14/P0_905	chr15	75745938	75749042	75748251	75748787	1.77559	1.36276	1.30293	Mafa	Gm23747	-12368	Mafa	432	N/A	Mafa	-597	Rhpn1	44240
peak_E14/P0_906	chr4	106955003	106956979	106955538	106956451	7.31746	5.61493	1.30322	Ssbp3	Gm12746	-108071	Ssbp3	44522	Ssbp3	Gm12746	-108074	Ssbp3	44525
peak_E14/P0_907	chr2	32095187	32096542	32095449	32096331	0.930277	0.713244	1.30429	Ppapdc3	Fam78a	-11195	Ppapdc3	337	Ppapdc3	Fam78a	-11221	Ppapdc3	363
peak_E14/P0_908	chr7	99267084	99269541	99268973	99269356	0.811927	0.62181	1.30575	Map6	Gm26705	-1094	Map6	866	Map6	Gm26705	-1946	Map6	1718
peak_E14/P0_909	chr2	119270432	119271490	119270873	119271363	0.487306	0.372635	1.30773	Rhov	Gm14175	-13830	Rhov	311	Rhov	Gm14175	-13673	Rhov	154
peak_E14/P0_910	chr8	120113392	120115048	120114320	120114917	0.443202	0.338865	1.3079	6430548M08Rik,Gm20388	Zdhhc7	-12738	6430548M08Rik	69	6430548M08Rik,Gm20388	Zdhhc7	-13136	6430548M08Rik	467
peak_E14/P0_911	chr6	128277252	128277903	128277262	128277557	0.336359	0.257024	1.30867	Tead4	Gm21893	-16518	Tead4	23236	Tead4	Gm21893	-16686	Tead4	23404
peak_E14/P0_912	chr10	62127615	62129680	62128128	62128943	5.28306	4.03611	1.30895	2010107G23Rik	Neurog3	-4442	2010107G23Rik	15259	2010107G23Rik	Neurog3	-4554	2010107G23Rik	15371
peak_E14/P0_913	chr5	92369016	92369747	92369192	92369541	1.16518	0.889542	1.30986	Art3	Cxcl11	-3896	Gm2673	5478	Art3	Cxcl11	-3881	Gm2673	5463
peak_E14/P0_914	chr10	53611970	53612908	53612111	53612660	6.61298	5.04013	1.31207	Mcm9	Cep85l	-232588	Asf1a	15479	Mcm9	Cep85l	-232534	Asf1a	15425
peak_E14/P0_915	chr6	114130758	114132039	114131362	114131956	0.883625	0.672233	1.31446	Slc6a11	Atp2b2	-89372	Slc6a11	158	Slc6a11	Atp2b2	-89633	Slc6a11	419
peak_E14/P0_916	chr7	127110166	127111249	127110703	127111068	0.700403	0.532342	1.3157	Qprt	Zg16	-58730	Qprt	11519	Qprt	Zg16	-58908	Qprt	11341
peak_E14/P0_917	chr13	117048300	117049395	117048481	117048915	1.6518	1.25498	1.3162	N/A	Parp8	-23331	Gm17509	172228	N/A	Parp8	-23182	Gm17509	172377
peak_E14/P0_918	chr17	44067665	44068207	44067730	44067924	0.424003	0.322091	1.31641	N/A	Enpp5	-10876	Enpp4	37873	N/A	Enpp5	-10985	Enpp4	37982
peak_E14/P0_919	chr12	82457460	82458634	82457957	82458420	2.00069	1.51957	1.31662	N/A	Gm8358	-85899	Gm5435	38490	N/A	Gm8358	-85758	Gm5435	38349
peak_E14/P0_920	chr14	64299644	64301162	64300085	64300944	1.19963	0.910251	1.31791	Msra	Gm17116	-185762	Msra	155500	Msra	Gm17116	-185873	Msra	155389
peak_E14/P0_921	chr16	93831832	93833044	93832231	93832745	0.409947	0.311037	1.318	Morc3	2310043M15Rik	-37550	Morc3	318	Morc3	2310043M15Rik	-37600	Morc3	368
peak_E14/P0_922	chr2	163718504	163720227	163718790	163719822	1.55002	1.17383	1.32049	Pkig	Gm16316	-27086	Ada	30874	Pkig	Gm16316	-27027	Ada	30933
peak_E14/P0_923	chr16	6736287	6737224	6736459	6737051	2.20624	1.67055	1.32067	N/A	Rbfox1	-72466	Gm15983	1481970	N/A	Rbfox1	-72466	Gm15983	1481970
peak_E14/P0_924	chr9	96873029	96873789	96873131	96873671	1.36997	1.03647	1.32177	Acpl2	Gm10123	-22207	Acpl2	16065	Acpl2	Gm10123	-22215	Acpl2	16073
peak_E14/P0_925	chr1	86434043	86436007	86434416	86435053	2.31481	1.75073	1.3222	N/A	Nmur1	-46863	1700019O17Rik	8697	N/A	Nmur1	-46572	1700019O17Rik	8406
peak_E14/P0_926	chr16	46121216	46121999	46121412	46121772	1.36597	1.03101	1.32488	N/A	Cd96	-1356	Gm4737	33470	N/A	Cd96	-1341	Gm4737	33485
peak_E14/P0_927	chr5	115340542	115341691	115340744	115341530	2.64967	1.99986	1.32493	Gatc	Triap1	-108	Gatc	62	Gatc	Triap1	-87	Gatc	41
peak_E14/P0_928	chr9	40344740	40347176	40346001	40346898	3.50104	2.64185	1.32522	Gramd1b	Gm17540	-185196	1700110K17Rik	22533	Gramd1b	Gm17540	-184705	1700110K17Rik	23024
peak_E14/P0_929	chr10	71150354	71151080	71150569	71150787	0.425583	0.321036	1.32565	Bicc1	Gm20609	-160027	Bicc1	8983	Bicc1	Gm20609	-160066	Bicc1	9022
peak_E14/P0_930	chr10	59002211	59002975	59002329	59002741	1.3587	1.02489	1.3257	Sh3rf3	Gm9987	-189451	AC153944.1	37051	Sh3rf3	Gm9987	-189393	AC153944.1	36993
peak_E14/P0_931	chrX	36389931	36390594	36390062	36390356	0.75123	0.566417	1.32628	N/A	Gm6268	-13214	Gm14568	13456	N/A	Gm6268	-13267	Gm14568	13403
peak_E14/P0_932	chr17	12839279	12840004	12839508	12839868	0.758783	0.571833	1.32693	Airn	Gm7162	-18799	Gm16574	20849	Airn	Gm7162	-18846	Gm16574	20896
peak_E14/P0_933	chr12	12903584	12905798	12904350	12905230	4.02051	3.02786	1.32784	4930519A11Rik	Rpl36-ps3	-7294	4930519A11Rik	1972	4930519A11Rik	Rpl36-ps3	-7195	4930519A11Rik	2071
peak_E14/P0_934	chr11	59263398	59264457	59263783	59264221	0.68147	0.513134	1.32805	Wnt3a	Arf1	-35657	Wnt3a	26825	Wnt3a	Arf1	-35732	Wnt3a	26750
peak_E14/P0_935	chr9	25021056	25021690	25021133	25021348	0.438094	0.328804	1.33238	N/A	Gm10181	-68048	Gm23893	56838	N/A	Gm10181	-68181	Gm23893	56705
peak_E14/P0_936	chr9	73112935	73113840	73113104	73113491	0.370617	0.278037	1.33298	Gm20509	Rsl24d1	-60	Gm20509	10918	Gm20509	Rsl24d1	-150	Gm20509	10828
peak_E14/P0_937	chr9	56507344	56508183	56507645	56508062	0.700219	0.52504	1.33365	N/A	C230081A13Rik	-89713	Hmg20a	89120	N/A	C230081A13Rik	-89803	Hmg20a	89210
peak_E14/P0_938	chr2	7173448	7174200	7173701	7173970	0.597078	0.44754	1.33413	Celf2	Gm26315	-97410	Gm26565	96560	Celf2	Gm26315	-97421	Gm26565	96571
peak_E14/P0_939	chr17	24723803	24724867	24724124	24724588	0.507393	0.379491	1.33703	Ndufb10	Rpl3l	-3484	Ndufb10	143	Ndufb10	Rpl3l	-3463	Ndufb10	122
peak_E14/P0_940	chr3	122814429	122815219	122814505	122814917	1.67912	1.25465	1.33831	Pde5a	Gm9364	-47059	Pde5a	85667	Pde5a	Gm9364	-47172	Pde5a	85554
peak_E14/P0_941	chr2	43691197	43691834	43691358	43691627	0.478693	0.357606	1.3386	N/A	Arhgap15	-57308	Kynu	136187	N/A	Arhgap15	-57331	Kynu	136164
peak_E14/P0_942	chr6	99968459	99969773	99968858	99969499	8.37835	6.25639	1.33917	N/A	Gm24248	-75569	Gm26748	243346	N/A	Gm24248	-75631	Gm26748	243408
peak_E14/P0_943	chr18	4812015	4812945	4812540	4812784	1.16454	0.867698	1.34211	N/A	Gm10556	-5	9430020K01Rik	177552	Gm10556	Svil	-107877	Gm10556	177
peak_E14/P0_944	chr2	156233420	156234209	156233629	156234099	4.2017	3.12961	1.34256	Phf20	Rbm39	-53576	Phf20	37173	Phf20	Rbm39	-53626	Phf20	37223
peak_E14/P0_945	chr10	39369253	39371037	39369561	39370422	4.21424	3.13704	1.34338	Fyn	Wisp3	-206351	Fyn	382	Fyn	Wisp3	-206197	Fyn	228
peak_E14/P0_946	chr7	49272382	49273016	49272396	49272854	2.06006	1.53188	1.34479	Nav2	E2f8	-391103	Nav2	313603	Nav2	E2f8	-391029	Nav2	313529
peak_E14/P0_947	chr13	93721526	93722476	93721760	93722315	1.94465	1.44574	1.34509	Dmgdh	AW495222	-2826	Gm15620	5701	Dmgdh	AW495222	-2862	Gm15620	5665
peak_E14/P0_948	chr4	138325425	138326663	138325761	138326434	0.573474	0.426324	1.34516	AL807249.1,Pink1	mmu-mir-7019	-9844	AL807249.1	45	Pink1	AL807249.1	-8	Pink1	210
peak_E14/P0_949	chr1	91600287	91601598	91600603	91600961	0.631692	0.468066	1.34958	N/A	Per2	-141612	Asb1	60378	N/A	Per2	-141452	Asb1	60218
peak_E14/P0_950	chr10	41315880	41316379	41315915	41316312	1.65376	1.22368	1.35147	N/A	Fig4	-12888	Gm25526	100085	N/A	Fig4	-12872	Gm25526	100069
peak_E14/P0_951	chr9	116076679	116077677	116076867	116077474	5.49528	4.0654	1.35172	N/A	Gm9385	-36114	Tgfbr2	98185	N/A	Gm9385	-36106	Tgfbr2	98193
peak_E14/P0_952	chr1	66700288	66701550	66700530	66701108	1.13496	0.838714	1.35321	Rpe	Gm15789	-82993	Rpe	89	N/A	Rpe	-11	Kansl1l	116727
peak_E14/P0_953	chr1	177445224	177446163	177445469	177445765	0.596605	0.440583	1.35413	Zbtb18	Gm26801	-2423	Zbtb18	1033	Zbtb18	Gm26801	-2347	Zbtb18	957
peak_E14/P0_954	chr1	75653454	75654364	75653693	75654192	2.45038	1.80845	1.35496	N/A	Gm15181	-139626	Gm5257	17520	N/A	Gm15181	-139659	Gm5257	17553
peak_E14/P0_955	chr9	115309327	115311341	115309778	115311109	1.07028	0.789853	1.35504	Stt3b	Mir467h	-71484	Stt3b	87	N/A	Stt3b	-22	Gm22243	100910
peak_E14/P0_956	chr11	61504404	61505731	61504657	61505509	1.7788	1.31071	1.35712	N/A	3110043A19Rik	-8	Mfap4	19637	N/A	3110043A19Rik	-24	Mfap4	19653
peak_E14/P0_957	chr16	6750328	6751210	6750437	6750997	1.74803	1.28631	1.35894	N/A	Rbfox1	-58452	Gm15983	1495984	N/A	Rbfox1	-58504	Gm15983	1495932
peak_E14/P0_958	chr15	78913194	78915065	78913491	78914448	1.79604	1.32092	1.35969	Pdxp,Sh3bp1	1700027A07Rik	-469	Pdxp	211	Pdxp,Sh3bp1	1700027A07Rik	-309	Pdxp	51
peak_E14/P0_959	chr14	54426333	54427387	54426598	54426921	0.490927	0.360729	1.36093	N/A	Mrpl52	-48	Gm24424	23204	N/A	Mrpl52	-149	Gm24424	23305
peak_E14/P0_960	chr9	21819143	21820027	21819329	21819740	1.01864	0.74665	1.36428	Dock6	mmu-mir-7083	-9585	Dock6	33050	Dock6	mmu-mir-7083	-9534	Dock6	33101
peak_E14/P0_961	chr8	111258353	111259663	111258535	111259438	0.665742	0.487903	1.3645	Glg1	9430091E24Rik	-113549	Glg1	208	Glg1	9430091E24Rik	-113527	Glg1	230
peak_E14/P0_962	chr15	38470231	38471562	38470727	38471350	1.81278	1.32789	1.36516	N/A	Klf10	-170189	mmu-mir-6951	19651	N/A	Klf10	-170331	mmu-mir-6951	19509
peak_E14/P0_963	chr6	121109199	121110808	121109603	121110550	1.59579	1.16803	1.36623	N/A	Mical3	-28394	Gm4651	45540	N/A	Mical3	-28467	Gm4651	45613
peak_E14/P0_964	chr11	118197426	118198831	118197684	118198359	1.09195	0.799122	1.36643	Cyth1	Gm24060	-17093	Gm11737	7051	Cyth1	Gm24060	-16986	Gm11737	7158
peak_E14/P0_965	chr4	13146364	13148214	13146690	13147307	9.20526	6.73377	1.36703	N/A	Gm11819	-297480	Gm11820	71150	N/A	Gm11819	-297771	Gm11820	70859
peak_E14/P0_966	chr4	151127574	151129975	151128386	151129597	1.19399	0.873113	1.36751	Camta1	Vamp3	-70821	Gm13090	39205	Camta1	Vamp3	-71038	Gm13090	39422
peak_E14/P0_967	chr1	127989790	127991026	127990134	127990652	1.98307	1.44904	1.36854	Zranb3	Rpl28-ps1	-48118	Zranb3	112054	Zranb3	Rpl28-ps1	-48133	Zranb3	112069
peak_E14/P0_968	chr5	120709820	120712090	120710031	120711213	1.46745	1.07089	1.37031	Dtx1	Ccdc42b	-76720	Dtx1	972	Dtx1	Ccdc42b	-76387	Dtx1	1305
peak_E14/P0_969	chr5	136565098	136568353	136566907	136567416	0.527537	0.38444	1.37222	Cux1	Myl10	-126420	Cux1	539	Cux1	Myl10	-125984	Cux1	103
peak_E14/P0_970	chr8	125084265	125085221	125084478	125085001	3.21959	2.34396	1.37357	Disc1	Egln1	-135489	Gm22197	20729	Disc1	Egln1	-135485	Gm22197	20725
peak_E14/P0_971	chr7	126776393	126777633	126776680	126777361	4.01568	2.92348	1.3736	Ypel3	Gm9967	-195	Ypel3	59	Ypel3	Gm9967	-202	Ypel3	66
peak_E14/P0_972	chr9	62538879	62542361	62540665	62541872	7.56444	5.50479	1.37416	N/A	Coro2b	-3576	n-R5s84	25592	N/A	Coro2b	-4224	n-R5s84	26240
peak_E14/P0_973	chr11	69799205	69801936	69800030	69800573	2.57732	1.87464	1.37484	Fgf11	Chrnb1	-4627	Fgf11	1287	Fgf11	Chrnb1	-4358	Fgf11	1556
peak_E14/P0_974	chr13	110673385	110674068	110673548	110673778	0.415436	0.302132	1.37501	N/A	Gapt	-316554	Plk2	278683	N/A	Gapt	-316491	Plk2	278620
peak_E14/P0_975	chr1	152177743	152178629	152177985	152178373	1.17996	0.85778	1.3756	N/A	1700025G04Rik	-87866	Tsen15	208496	N/A	1700025G04Rik	-87859	Tsen15	208503
peak_E14/P0_976	chr10	4386431	4388664	4386981	4387565	1.53916	1.1176	1.3772	Zbtb2	Gm21781	-4039	Zbtb2	561	Zbtb2	Gm21781	-4313	Zbtb2	835
peak_E14/P0_977	chr13	24831109	24832440	24831249	24832212	1.23098	0.893072	1.37837	Tdp2	Acot13	-257	Tdp2	96	Tdp2	Acot13	-213	Tdp2	52
peak_E14/P0_978	chr4	56989083	56990771	56989356	56990242	3.2944	2.3842	1.38176	Frrs1l	Tmem245	-42490	Frrs1l	464	Frrs1l	Tmem245	-42362	Frrs1l	592
peak_E14/P0_979	chr3	80004809	80005351	80004980	80005219	0.295345	0.2137	1.38206	N/A	Tmem144	-162418	Fam198b	120548	N/A	Tmem144	-162437	Fam198b	120567
peak_E14/P0_980	chr2	179976274	179977557	179976740	179977316	1.01489	0.734176	1.38235	4921531C22Rik	Taf4a	-269	4921531C22Rik	63	4921531C22Rik	Taf4a	-382	4921531C22Rik	176
peak_E14/P0_981	chr13	97290622	97293545	97291831	97292475	7.99349	5.7795	1.38308	Gm22007	Hexb	-93726	Gm22007	65	N/A	Hexb	-93796	Gm22007	135
peak_E14/P0_982	chr7	47131617	47133188	47132113	47132540	0.493048	0.356328	1.38369	Ptpn5	mmu-mir-7056	-49178	Ptpn5	1282	Ptpn5	mmu-mir-7056	-49102	Ptpn5	1358
peak_E14/P0_983	chr11	23497237	23498688	23497387	23498292	1.26585	0.912685	1.38695	1700030C12Rik	Ahsa2	-32	1700030C12Rik	206	1700030C12Rik,Ahsa2	Gm22753	-18172	1700030C12Rik	83
peak_E14/P0_984	chr15	68435859	68436368	68436061	68436283	0.33094	0.238505	1.38756	N/A	Gm20732	-72937	Gm10240	126295	N/A	Gm20732	-72996	Gm10240	126354
peak_E14/P0_985	chr2	93327910	93328842	93328055	93328586	2.11561	1.52419	1.38802	Tspan18	Gm13807	-75170	Tspan18	6111	Tspan18	Gm13807	-75226	Tspan18	6167
peak_E14/P0_986	chr2	113187162	113187649	113187194	113187446	0.596801	0.42963	1.3891	Ryr3	Tmco5b	-98326	Ryr3	29646	Ryr3	Tmco5b	-98411	Ryr3	29731
peak_E14/P0_987	chr1	176993520	176995762	176994599	176995186	8.05462	5.79443	1.39006	Sdccag8	Gm15423	-61930	Gm25993	114808	Sdccag8	Gm15423	-62181	Gm25993	115059
peak_E14/P0_988	chr18	19603723	19604590	19603945	19604484	1.24781	0.897372	1.39051	N/A	Gm25392	-102936	Dsc3	397941	N/A	Gm25392	-102878	Dsc3	397883
peak_E14/P0_989	chr7	120953427	120954012	120953536	120953868	0.498733	0.358397	1.39157	N/A	4933427G17Rik	-28789	Cdr2	28593	N/A	4933427G17Rik	-28806	Cdr2	28610
peak_E14/P0_990	chr18	35018679	35020047	35018872	35020066	4.75551	3.41526	1.39243	N/A	Hspa9	-65006	Egr1	159541	N/A	Hspa9	-65112	Egr1	159647
peak_E14/P0_991	chr2	180544726	180546134	180545253	180545944	3.36232	2.41207	1.39396	N/A	Mrgbp	-35873	Ntsr1	45455	N/A	Mrgbp	-35705	Ntsr1	45623
peak_E14/P0_992	chr15	31532367	31533305	31532594	31532931	0.511809	0.366246	1.39744	N/A	2018-03-06	-1799	Cct5	69011	N/A	2018-03-06	-1725	Cct5	69085
peak_E14/P0_993	chr7	101309944	101311166	101310206	101310497	0.495389	0.35432	1.39814	N/A	Stard10	-6530	Gm20476	15652	N/A	Stard10	-6734	Gm20476	15856
peak_E14/P0_994	chr14	55051965	55055961	55053453	55054584	7.74905	5.54087	1.39852	Gm20687	Thtpa	-40871	Gm20687	80	Gm20687	Thtpa	-40816	Gm20687	135
peak_E14/P0_995	chr1	189857983	189858629	189858191	189858525	0.372104	0.266049	1.39863	Ptpn14	Gm26574	-21686	Smyd2	64057	Ptpn14	Gm26574	-21738	Smyd2	64005
peak_E14/P0_996	chr9	27541378	27542417	27541597	27542265	1.01257	0.72365	1.39926	N/A	Opcml	-249049	Spata19	145077	N/A	Opcml	-249015	Spata19	145111
peak_E14/P0_997	chr4	36646762	36647762	36647196	36647287	1.37519	0.980795	1.40211	Lingo2	Mir876	-1809	Mir873	21324	Lingo2	Mir876	-1788	Mir873	21345
peak_E14/P0_998	chr7	65692788	65693975	65693354	65693810	0.948599	0.675924	1.40341	Tm2d3	Gm7546	-57468	Tm2d3	2213	Tm2d3	Gm7546	-57669	Tm2d3	2414
peak_E14/P0_999	chr7	99140515	99141868	99140599	99141211	0.436941	0.311199	1.40406	N/A	Uvrag	-47	Dgat2	41522	Uvrag	Map6	-126541	Uvrag	239
peak_E14/P0_1000	chr18	66160115	66161274	66160510	66161004	2.27799	1.6224	1.40408	Ccbe1	Gm15958	-130579	Mir694	58639	Ccbe1	Gm15958	-130516	Mir694	58576
peak_E14/P0_1001	chr12	113139711	113141626	113140009	113141143	0.988126	0.702718	1.40615	Crip2	Crip1	-11343	Crip2	433	Crip2	Crip1	-11435	Crip2	341
peak_E14/P0_1002	chr6	142963282	142965583	142963844	142965195	2.82051	2.00086	1.40965	St8sia1	Gm766	-159930	St8sia1	20	N/A	St8sia1	-67	C2cd5	135588
peak_E14/P0_1003	chr3	81943046	81943675	81943190	81943442	0.423219	0.299759	1.41186	Ctso	Gm9989	-18897	Ctso	10760	Ctso	Gm9989	-18853	Ctso	10716
peak_E14/P0_1004	chr16	20619110	20622682	20620765	20621180	1.10395	0.7818	1.41206	Camk2n2,Ece2	Alg3	-10128	Camk2n2	391	Camk2n2,Ece2	Alg3	-10204	Camk2n2	315
peak_E14/P0_1005	chr17	45572134	45574981	45573724	45574860	4.1875	2.9625	1.4135	N/A	Hsp90ab1	-286	Slc35b2	9594	N/A	Hsp90ab1	-1021	Slc35b2	10329
peak_E14/P0_1006	chr2	150660488	150661800	150661193	150661423	0.415805	0.294161	1.41353	Acss1	E130215H24Rik	-6349	Acss1	7114	Acss1	E130215H24Rik	-6185	Acss1	6950
peak_E14/P0_1007	chr9	106664106	106665458	106664291	106664775	2.38116	1.68353	1.41438	Tex264	Grm2	-8673	Tex264	21166	Tex264	Grm2	-8424	Tex264	21415
peak_E14/P0_1008	chr7	111785179	111786349	111785297	111786115	4.47598	3.16274	1.41522	N/A	Galnt18	-5787	Gm25787	7247	N/A	Galnt18	-5729	Gm25787	7305
peak_E14/P0_1009	chr7	141474692	141476023	141475098	141475846	0.95561	0.675153	1.4154	Tspan4	Polr2l	-225	Tspan4	118	Tspan4	Polr2l	-340	Tspan4	233
peak_E14/P0_1010	chr13	43584423	43585298	43584696	43585027	0.764167	0.539015	1.41771	N/A	Mcur1	-24669	Nol7	186485	N/A	Mcur1	-24670	Nol7	186486
peak_E14/P0_1011	chr2	3423624	3424571	3423757	3424162	0.982569	0.692495	1.41888	N/A	Dclre1c	-33	Suv39h2	50934	N/A	Dclre1c	-171	Suv39h2	51072
peak_E14/P0_1012	chr1	167283439	167285632	167284041	167284469	0.394692	0.277996	1.41978	Uck2	mmu-mir-6347	-5589	Uck2	592	Uck2	mmu-mir-6347	-5869	Uck2	872
peak_E14/P0_1013	chr13	111488560	111491006	111490034	111490598	0.987342	0.695051	1.42053	Gpbp1	Gm15286	-90477	Gpbp1	328	N/A	Gpbp1	-205	Gm15290	59595
peak_E14/P0_1014	chr11	61417799	61418588	61417927	61418286	0.499137	0.351055	1.42182	N/A	Gm12271	-1378	Rnf112	35913	N/A	Gm12271	-1291	Rnf112	36000
peak_E14/P0_1015	chr10	127288174	127291129	127288601	127289707	1.86618	1.31244	1.42192	Gm20492	Mbd6	-633	Gm4189	1137	Gm20492	Mbd6	-136	Gm20492	641
peak_E14/P0_1016	chr1	91411935	91415389	91413923	91414654	7.47588	5.25424	1.42283	N/A	Hes6	-440	Per2	45668	N/A	Hes6	-1066	Per2	45042
peak_E14/P0_1017	chr12	108378487	108379397	108378816	108379122	1.39194	0.978239	1.4229	Eml1	4930478K11Rik	-50912	Eml1	7986	Eml1	4930478K11Rik	-50939	Eml1	8013
peak_E14/P0_1018	chr11	120045760	120048807	120048030	120048582	2.8865	2.02816	1.42321	N/A	Aatk	-116	Gm25948	20955	N/A	Aatk	-1139	Gm25948	19932
peak_E14/P0_1019	chr18	25692156	25692882	25692314	25692609	0.533417	0.374238	1.42534	Celf4	Gm25845	-94065	Celf4	61464	Celf4	Gm25845	-94007	Celf4	61522
peak_E14/P0_1020	chr1	166308483	166309761	166309093	166309554	0.354877	0.24887	1.42596	5330438I03Rik,Ildr2	Tada1	-69974	5330438I03Rik	463	5330438I03Rik,Ildr2	Tada1	-69773	5330438I03Rik	262
peak_E14/P0_1021	chr1	59534833	59536599	59535197	59535835	5.07962	3.56202	1.42605	Gm973	Gm26813	-43111	Gm973	19453	Gm973	Gm26813	-42911	Gm973	19253
peak_E14/P0_1022	chr14	87345099	87345912	87345338	87345650	5.13565	3.59953	1.42676	N/A	Gm23278	-739	Rps3a2	778328	N/A	Gm23278	-750	Rps3a2	778339
peak_E14/P0_1023	chr5	35137232	35139491	35137505	35138856	8.35761	5.85106	1.42839	N/A	Lrpap1	-32595	Dok7	81285	N/A	Lrpap1	-32414	Dok7	81104
peak_E14/P0_1024	chr2	38347593	38349285	38348108	38348674	0.82867	0.578993	1.43123	Lhx2	RP23-399K8.5	-123	Lhx2	9159	Lhx2	RP23-399K8.5	-75	Lhx2	9111
peak_E14/P0_1025	chr17	31766454	31768199	31766629	31767651	7.90987	5.52248	1.4323	N/A	U2af1	-108572	Sik1	88466	N/A	U2af1	-108386	Sik1	88652
peak_E14/P0_1026	chr1	153899060	153901059	153899623	153900327	2.58382	1.80079	1.43483	5830403L16Rik,Glul	A930039A15Rik	-5241	Glul	116	5830403L16Rik,Glul,mmu-mir-8114	A930039A15Rik	-5325	Glul	32
peak_E14/P0_1027	chr18	4812015	4812945	4812058	4812304	1.16454	0.81117	1.43564	N/A	Gm10556	-5	9430020K01Rik	177552	N/A	Gm10556	-304	9430020K01Rik	177253
peak_E14/P0_1028	chr18	34885794	34886738	34886076	34886517	0.998688	0.695335	1.43627	N/A	Gm26538	-82782	Egr1	26444	N/A	Gm26538	-82812	Egr1	26474
peak_E14/P0_1029	chr6	86102537	86103647	86102783	86103447	1.96909	1.37075	1.43651	Add2	Tgfa	-92158	Add2	25009	Add2	Tgfa	-92135	Add2	25032
peak_E14/P0_1030	chr14	33895539	33896357	33895834	33896111	0.533786	0.371033	1.43865	N/A	Gdf10	-27638	Zfp488	82816	N/A	Gdf10	-27614	Zfp488	82792
peak_E14/P0_1031	chr4	125008465	125009303	125008713	125009088	1.88585	1.31005	1.43953	Rspo1	Gm12931	-10615	Rspo1	22455	Rspo1	Gm12931	-10599	Rspo1	22471
peak_E14/P0_1032	chr6	119478675	119481442	119480035	119481282	0.652367	0.452327	1.44225	Fbxl14,Wnt5b	Adipor2	-62575	Fbxl14	391	Fbxl14,Wnt5b	Adipor2	-63175	Fbxl14	991
peak_E14/P0_1033	chr12	62768855	62769512	62768951	62769380	1.1186	0.773971	1.44527	N/A	Gm24590	-170173	Spanxn4	81362	N/A	Gm24590	-170155	Spanxn4	81344
peak_E14/P0_1034	chr12	76324339	76325539	76324520	76325248	1.6718	1.15648	1.44559	Akap5	Zbtb1	-45326	Akap5	49	N/A	Akap5	-6	Zbtb25	44718
peak_E14/P0_1035	chr18	38631209	38632426	38631721	38632162	0.574962	0.397705	1.4457	9630014M24Rik	Spry4	-30549	9630014M24Rik	30284	9630014M24Rik	Spry4	-30673	9630014M24Rik	30408
peak_E14/P0_1036	chr2	37702109	37704270	37703790	37703990	0.345226	0.238688	1.44635	N/A	Mir5128	-14905	Gm13543	30982	N/A	Mir5128	-15606	Gm13543	31683
peak_E14/P0_1037	chr6	50889733	50892215	50890239	50891286	8.07504	5.57558	1.44829	N/A	G930045G22Rik	-12895	Gm4782	282338	N/A	G930045G22Rik	-12683	Gm4782	282126
peak_E14/P0_1038	chr2	158241823	158242748	158242070	158242670	2.60426	1.79566	1.45031	N/A	D630003M21Rik	-13063	mmu-mir-7685	1280	N/A	D630003M21Rik	-13148	mmu-mir-7685	1195
peak_E14/P0_1039	chr8	91133274	91134734	91133360	91134052	0.410305	0.282884	1.45043	N/A	Aktip	-2853	Gm23408	51179	N/A	Aktip	-2555	Gm23408	51477
peak_E14/P0_1040	chr5	115299941	115301721	115300586	115301269	0.665339	0.458168	1.45217	Dynll1	Gm13830	-288	Dynll1	168	Dynll1	Gm13830	-192	Dynll1	72
peak_E14/P0_1041	chr11	59216689	59217357	59216957	59217294	1.18425	0.81549	1.45219	Arf1	Gm10434	-8303	2310033P09Rik	8703	Arf1	Gm10434	-8405	2310033P09Rik	8805
peak_E14/P0_1042	chr5	120655590	120657276	120656175	120656877	6.97888	4.79593	1.45517	Rasal1	Ccdc42b	-22198	Rasal1	7612	Rasal1	Ccdc42b	-22291	Rasal1	7705
peak_E14/P0_1043	chr4	152107442	152108839	152107852	152108364	0.851812	0.585017	1.45605	Plekhg5	Tnfrsf25	-7793	Plekhg5	35643	Plekhg5	Tnfrsf25	-7825	Plekhg5	35611
peak_E14/P0_1044	chr5	121904507	121905812	121904950	121905538	2.30934	1.5851	1.4569	Cux2	Sh2b3	-68334	Fam109a	56132	Cux2	Sh2b3	-68419	Fam109a	56217
peak_E14/P0_1045	chr4	154907712	154908386	154907798	154908147	1.10261	0.756426	1.45766	N/A	Fam213b	-9011	Tnfrsf14	20503	N/A	Fam213b	-8934	Tnfrsf14	20580
peak_E14/P0_1046	chr13	34076452	34077501	34076630	34076884	0.406488	0.278686	1.45859	Tubb2a	Gm17083	-68645	Tubb2a	1032	Tubb2a	Gm17083	-68426	Tubb2a	1251
peak_E14/P0_1047	chr8	94011627	94013174	94012061	94012503	0.761181	0.520923	1.46122	Amfr	Ogfod1	-24797	Amfr	263	Amfr	Ogfod1	-24915	Amfr	381
peak_E14/P0_1048	chr9	95167971	95169330	95168345	95168932	7.51827	5.14096	1.46243	Slc9a9	Paqr9	-391166	Chst2	238620	Slc9a9	Paqr9	-391178	Chst2	238632
peak_E14/P0_1049	chr7	112172450	112173283	112172568	112173015	0.504037	0.343854	1.46585	N/A	Dkk3	-13809	Usp47	149361	N/A	Dkk3	-13734	Usp47	149286
peak_E14/P0_1050	chr9	121476887	121478030	121477359	121477782	1.01552	0.692333	1.46681	N/A	4930596M17Rik	-109561	Cck	18231	N/A	4930596M17Rik	-109449	Cck	18119
peak_E14/P0_1051	chr7	80802528	80803882	80802833	80803557	0.745257	0.507759	1.46774	Iqgap1	Zscan2	-57747	Iqgap1	126	Iqgap1	Zscan2	-57757	Iqgap1	136
peak_E14/P0_1052	chr11	79919648	79920675	79919908	79920292	1.14521	0.779589	1.46899	N/A	Gm24454	-26446	Gm11204	14181	N/A	Gm24454	-26385	Gm11204	14120
peak_E14/P0_1053	chr6	91284794	91287242	91286545	91287071	1.09198	0.743222	1.46925	N/A	Gm14573	-126762	Fbln2	73564	N/A	Gm14573	-127552	Fbln2	74354
peak_E14/P0_1054	chr2	168676981	168680094	168678372	168679393	8.39466	5.71178	1.46971	Atp9a	Gm14261	-87605	Atp9a	63596	Atp9a	Gm14261	-87260	Atp9a	63251
peak_E14/P0_1055	chr5	132540499	132544155	132540866	132541527	0.839704	0.570697	1.47137	Auts2	Gm25722	-259350	Auts2	1017	Auts2	Gm25722	-260481	Auts2	2148
peak_E14/P0_1056	chr2	131847206	131848101	131847566	131847834	0.47227	0.320874	1.47183	5330413P13Rik,Gm14281	Gm14282	-2058	5330413P13Rik	2	N/A	5330413P13Rik	-45	Gm14281	1306
peak_E14/P0_1057	chr4	134248673	134250365	134249638	134250074	0.896227	0.60751	1.47525	N/A	Zfp593	-3927	Grrp1	4587	N/A	Zfp593	-4264	Grrp1	4250
peak_E14/P0_1058	chr19	40736731	40737710	40737149	40737488	0.42707	0.289476	1.47532	Entpd1	Ccnj	-94058	Gm8783	114761	Entpd1	Ccnj	-93960	Gm8783	114859
peak_E14/P0_1059	chr8	122708892	122710916	122709258	122710262	8.84248	5.99304	1.47546	Gm20388	Cbfa2t3	-10795	Gm10612	12045	Gm20388	Cbfa2t3	-10651	Gm10612	11901
peak_E14/P0_1060	chr16	63116264	63117171	63116337	63116853	7.4792	5.06861	1.47559	N/A	Arl13b	-269677	Pros1	262411	N/A	Arl13b	-269555	Pros1	262289
peak_E14/P0_1061	chr4	130572434	130574615	130573589	130573977	0.703862	0.47697	1.47569	Nkain1	Pum1	-89796	Nkain1	649	Nkain1	Pum1	-89537	Nkain1	390
peak_E14/P0_1062	chr10	111472596	111474262	111472892	111473647	3.40456	2.30699	1.47576	Nap1l1	Gm25117	-8063	Nap1l1	238	Nap1l1	Gm25117	-8223	Nap1l1	78
peak_E14/P0_1063	chr1	155192264	155193943	155192600	155193490	6.73956	4.56665	1.47582	Stx6	Mr1	-46323	Stx6	34401	Stx6	Mr1	-46265	Stx6	34343
peak_E14/P0_1064	chr15	37534070	37534769	37534082	37534595	0.934936	0.632701	1.47769	Ncald	Gm15941	-101755	Gm3267	41664	Ncald	Gm15941	-101674	Gm3267	41583
peak_E14/P0_1065	chr8	124791808	124795239	124792644	124794908	2.89027	1.95528	1.47819	Trim67	Gm16163	-38174	Trim67	505	Trim67	Gm16163	-37921	Trim67	758
peak_E14/P0_1066	chr18	66081797	66082657	66082125	66082681	2.58493	1.74807	1.47873	Ccbe1	Lman1	-59647	Mir694	137106	Ccbe1	Lman1	-59823	Mir694	136930
peak_E14/P0_1067	chr2	80580342	80582015	80581208	80581809	1.74849	1.18239	1.47878	Nckap1	Gm13688	-21554	Nckap1	202	N/A	Nckap1	-128	Gm24461	22824
peak_E14/P0_1068	chr7	44335075	44337797	44336540	44337251	0.697924	0.471737	1.47948	Shank1	Clec11a	-29477	Shank1	26184	Shank1	Clec11a	-29936	Shank1	26643
peak_E14/P0_1069	chr13	97536689	97538236	97537264	97537656	1.45515	0.983006	1.48031	N/A	Gm8756	-78385	Gm2373	102493	N/A	Gm8756	-78383	Gm2373	102491
peak_E14/P0_1070	chr16	91880729	91881934	91881256	91881751	0.978533	0.660448	1.48162	Atp5o,Itsn1	Gm15976	-43106	Gm25245	40084	Atp5o,Itsn1	Gm15976	-42934	Gm25245	39912
peak_E14/P0_1071	chr1	193698630	193699468	193698877	193699238	0.786537	0.530801	1.48179	N/A	4631405K08Rik	-189246	Lamb3	397093	N/A	4631405K08Rik	-189254	Lamb3	397101
peak_E14/P0_1072	chr8	79037891	79038629	79038033	79038403	1.64896	1.11261	1.48206	Zfp827	Gm22044	-23790	Zfp827	9824	Zfp827	Gm22044	-23748	Zfp827	9782
peak_E14/P0_1073	chr11	91426348	91427644	91426584	91427166	7.46937	5.03814	1.48256	N/A	Gm11516	-565648	Kif2b	150613	N/A	Gm11516	-565527	Kif2b	150734
peak_E14/P0_1074	chr11	65904964	65906151	65905489	65905853	2.16939	1.46192	1.48393	Dnah9	Map2k4	-117260	Zkscan6	98383	Dnah9	Map2k4	-117374	Zkscan6	98497
peak_E14/P0_1075	chr2	136802799	136803821	136803028	136803532	2.21438	1.49141	1.48475	N/A	Gm14053	-58695	Mkks	88079	N/A	Gm14053	-58665	Mkks	88109
peak_E14/P0_1076	chr4	47692495	47693877	47693086	47693713	2.39438	1.61116	1.48612	N/A	Alg2	-222416	NAMA_2	89298	N/A	Alg2	-222629	NAMA_2	89511
peak_E14/P0_1077	chr6	53817546	53821244	53817959	53819019	3.1299	2.10316	1.48819	Tril	Gm16499	-579	Tril	1430	Tril	Gm16499	-1485	Tril	2336
peak_E14/P0_1078	chr15	76924859	76926149	76925103	76925712	0.822074	0.552138	1.48889	N/A	Zfp647	-7494	Rpl8	21434	N/A	Zfp647	-7397	Rpl8	21337
peak_E14/P0_1079	chr3	131808049	131808759	131808203	131808584	1.31471	0.882403	1.48992	N/A	Gm26103	-109854	Papss1	243637	N/A	Gm26103	-109865	Papss1	243626
peak_E14/P0_1080	chr16	9688255	9689151	9688530	9688889	0.612702	0.411051	1.49057	Grin2a	Gm7572	-356261	Grin2a	306218	Grin2a	Gm7572	-356255	Grin2a	306212
peak_E14/P0_1081	chr4	124649394	124650231	124649586	124649941	0.416981	0.279578	1.49147	RP23-230F2.8	Pou3f1	-7833	RP23-230F2.8	7357	RP23-230F2.8	Pou3f1	-7882	RP23-230F2.8	7406
peak_E14/P0_1082	chr8	72570531	72572734	72570819	72571565	0.760778	0.509707	1.49258	N/A	Tmem38a	-470	Gm17435	78699	N/A	Smim7	-104	Gm17435	78259
peak_E14/P0_1083	chr5	125128426	125129908	125128709	125129611	7.42769	4.97464	1.49311	Ncor2	Gm10382	-260154	Ncor2	50052	Ncor2	Gm10382	-260161	Ncor2	50059
peak_E14/P0_1084	chr1	174501421	174503824	174501737	174502877	0.794055	0.531206	1.49481	Fmn2	Olfr419	-251646	Fmn2	798	Fmn2	Olfr419	-251331	Fmn2	483
peak_E14/P0_1085	chr17	31418089	31419609	31418324	31419365	7.20041	4.81658	1.49492	Pde9a	Ndufv3	-101265	Pde9a	32616	Pde9a	Ndufv3	-101270	Pde9a	32611
peak_E14/P0_1086	chr9	78879985	78880981	78880283	78880736	1.93836	1.29658	1.49498	N/A	Gm8116	-58591	Cd109	264938	N/A	Gm8116	-58617	Cd109	264964
peak_E14/P0_1087	chr6	115037420	115038303	115037567	115038039	0.855328	0.571691	1.49614	Tamm41	Gm24767	-61692	Tamm41	15	Tamm41	Gm24767	-61750	Tamm41	73
peak_E14/P0_1088	chr6	113855364	113858998	113856545	113857542	6.39896	4.2715	1.49806	Atp2b2	Gm15082	-80557	Gm26982	142211	Atp2b2	Gm15082	-80695	Gm26982	142073
peak_E14/P0_1089	chr2	11500956	11502561	11501194	11501744	0.361219	0.240676	1.50085	Pfkfb3	Gm13292	-91727	Pfkfb3	332	Pfkfb3	Gm13292	-91438	Pfkfb3	621
peak_E14/P0_1090	chr13	29332300	29333441	29332594	29333058	7.25458	4.83351	1.50089	Cdkal1	Gm11364	-96250	A330102I10Rik	316163	Cdkal1	Gm11364	-96206	A330102I10Rik	316119
peak_E14/P0_1091	chr7	31149678	31151986	31150129	31151151	0.96789	0.644749	1.50119	G630030J09Rik,Gramd1a	Scn1b	-23887	Gramd1a	218	G630030J09Rik,Gramd1a	Scn1b	-23695	Gramd1a	410
peak_E14/P0_1092	chr8	49824800	49825396	49825054	49825253	0.511382	0.34065	1.5012	N/A	Gm23986	-738142	4930555F03Rik	454186	N/A	Gm23986	-738087	4930555F03Rik	454241
peak_E14/P0_1093	chr6	131387151	131388782	131387175	131387521	0.470979	0.313694	1.5014	Ybx3	Gm22362	-7560	Ybx3	484	Ybx3	Gm22362	-6942	Ybx3	1102
peak_E14/P0_1094	chr8	120316648	120317551	120316918	120317274	0.572102	0.380992	1.50161	Gm20388,Gse1	A330074K22Rik	-88869	Gse1	86564	Gm20388,Gse1	A330074K22Rik	-88866	Gse1	86561
peak_E14/P0_1095	chr9	41889790	41891551	41890211	41890824	2.41544	1.60822	1.50193	N/A	Gm16214	-131944	Sorl1	233627	N/A	Gm16214	-132097	Sorl1	233780
peak_E14/P0_1096	chr15	36792091	36795102	36792473	36793263	1.21955	0.811149	1.50348	Ywhaz	Pabpc1	-184623	Ywhaz	942	Ywhaz	Pabpc1	-183895	Ywhaz	1670
peak_E14/P0_1097	chr4	70058318	70059552	70058655	70059282	6.10068	4.05761	1.50351	N/A	Gm11224	-103659	Gm11225	11779	N/A	Gm11224	-103692	Gm11225	11812
peak_E14/P0_1098	chr17	56141446	56142960	56142148	56142747	2.33528	1.55303	1.50369	N/A	Sema6b	-1860	D17Wsu104e	41717	N/A	Sema6b	-2104	D17Wsu104e	41473
peak_E14/P0_1099	chr4	131872959	131874805	131873224	131873795	1.1765	0.781821	1.50482	Srsf4	Ptpru	-35594	Srsf4	266	N/A	Srsf4	-107	Gm12978	29802
peak_E14/P0_1100	chr7	90129552	90130930	90129709	90130699	0.895063	0.594387	1.50586	Picalm	2310010J17Rik	-767	Picalm	10	N/A	Picalm	-27	Ccdc83	135228
peak_E14/P0_1101	chr6	14141826	14142884	14142041	14142556	4.75197	3.15535	1.506	N/A	2610001J05Rik	-270837	Gm23760	29040	N/A	2610001J05Rik	-270780	Gm23760	28983
peak_E14/P0_1102	chr2	34904538	34905791	34904876	34905565	1.04307	0.691927	1.50748	Phf19	Gm13448	-7706	Phf19	8812	Phf19	Gm13448	-7650	Phf19	8756
peak_E14/P0_1103	chr5	36312897	36314190	36313253	36313980	5.58245	3.70173	1.50806	Sorcs2	Grpel1	-151454	mmu-mir-7689	11974	Sorcs2	Grpel1	-151381	mmu-mir-7689	12047
peak_E14/P0_1104	chr5	142761083	142762062	142761279	142761863	3.9584	2.62147	1.50999	Tnrc18	Mmd2	-152772	Tnrc18	56090	Tnrc18	Mmd2	-152771	Tnrc18	56091
peak_E14/P0_1105	chr2	152092793	152094306	152093280	152093988	1.6321	1.08083	1.51004	Scrt2	Srxn1	-11974	Scrt2	12021	Scrt2	Srxn1	-11889	Scrt2	12106
peak_E14/P0_1106	chr5	117413044	117414648	117413454	117414325	1.96855	1.30311	1.51066	N/A	Ksr2	-153	Gm15728	24708	N/A	Ksr2	-110	Gm15728	24751
peak_E14/P0_1107	chr2	125031007	125033151	125031648	125032583	8.05037	5.32145	1.51281	N/A	Slc24a5	-36044	Myef2	91516	N/A	Slc24a5	-36008	Myef2	91480
peak_E14/P0_1108	chr18	56707186	56709327	56707723	56709140	0.745188	0.492568	1.51286	Lmnb1	Gm15345	-61460	Lmnb1	444	Lmnb1	Gm15345	-61285	Lmnb1	619
peak_E14/P0_1109	chr8	120598074	120599928	120598290	120599113	8.43608	5.57564	1.51302	Gm20388,Gm26739	Gins2	-9697	Gm26739	450	Gm20388,Gm26739	Gins2	-9397	Gm26739	150
peak_E14/P0_1110	chr4	155066461	155067467	155066757	155067212	0.636235	0.420401	1.5134	N/A	Pex10	-51	Rer1	19409	N/A	Pex10	-31	Rer1	19389
peak_E14/P0_1111	chr8	120306695	120310911	120309114	120309881	7.42368	4.90132	1.51463	Gm20388,Gse1	A330074K22Rik	-80573	Gse1	78268	Gm20388,Gse1	A330074K22Rik	-81267	Gse1	78962
peak_E14/P0_1112	chr3	131302287	131303730	131302562	131303471	2.47126	1.63143	1.51479	4930534D22Rik,Cyp2u1	Hadh	-30907	Cyp2u1	219	4930534D22Rik,Cyp2u1	Hadh	-30915	Cyp2u1	211
peak_E14/P0_1113	chr12	78001464	78002481	78001700	78002288	8.55355	5.639	1.51686	N/A	Gm24994	-163573	Gm25926	583556	N/A	Gm24994	-163551	Gm25926	583578
peak_E14/P0_1114	chr10	70440244	70441549	70440582	70440882	0.37132	0.244773	1.517	Fam13c	Gm9877	-152720	Fam13c	229	Fam13c	Gm9877	-152556	Fam13c	65
peak_E14/P0_1115	chr1	4454631	4455320	4454764	4454927	0.809621	0.533255	1.51826	N/A	Gm22307	-74041	Sox17	41438	N/A	Gm22307	-74171	Sox17	41568
peak_E14/P0_1116	chr4	83417178	83418325	83417454	83417977	0.682623	0.449588	1.51833	Snapc3	Gm11413	-27083	Snapc3	3	N/A	Snapc3	-33	Gm11184	34652
peak_E14/P0_1117	chr4	131723463	131724805	131723584	131724137	1.587	1.04341	1.52098	N/A	Gm16080	-13626	Ptpru	114154	N/A	Gm16080	-13352	Ptpru	114428
peak_E14/P0_1118	chr5	132011483	132012515	132011749	132012328	5.75791	3.78031	1.52313	Auts2	Gm20382	-523517	Auts2	531345	Auts2	Gm20382	-523556	Auts2	531306
peak_E14/P0_1119	chr13	59073338	59074304	59073517	59073903	0.476802	0.312842	1.5241	Ntrk2	Slc28a3	-462944	Ntrk2	265922	Ntrk2	Slc28a3	-462833	Ntrk2	265811
peak_E14/P0_1120	chr3	108590883	108592408	108591048	108592075	2.79608	1.83399	1.52459	Wdr47	Gm22860	-24262	Wdr47	367	Wdr47	Gm22860	-24178	Wdr47	283
peak_E14/P0_1121	chr7	55743449	55745387	55744401	55745177	4.66567	3.05238	1.52854	N/A	Siglech	-23842	Gm26482	42265	N/A	Siglech	-23471	Gm26482	42636
peak_E14/P0_1122	chr2	168440134	168441755	168440639	168441446	5.75319	3.7596	1.53027	N/A	Gm14234	-22370	Gm22704	105245	N/A	Gm14234	-22468	Gm22704	105343
peak_E14/P0_1123	chr14	63605808	63607645	63605983	63606810	2.34677	1.53275	1.53108	Gm15918,Xkr6	Mtmr9	-62773	Xkr6	224	Gm15918	Xkr6	-106	Gm15918	976
peak_E14/P0_1124	chr7	73185930	73187113	73186468	73186852	1.13709	0.742168	1.53212	N/A	Rgma	-188998	A730056A06Rik	189218	N/A	Rgma	-188859	A730056A06Rik	189079
peak_E14/P0_1125	chr7	44441274	44444243	44441382	44441894	0.738512	0.481919	1.53244	Lrrc4b	Aspdh	-22632	Lrrc4b	13741	Lrrc4b	Aspdh	-23752	Lrrc4b	12621
peak_E14/P0_1126	chr10	79852945	79855747	79853806	79855277	3.87241	2.52409	1.53418	E130317F20Rik	Ptbp1	-282	E130317F20Rik	610	E130317F20Rik	Ptbp1	-87	E130317F20Rik	415
peak_E14/P0_1127	chr2	50127342	50128238	50127494	50127881	1.73951	1.13292	1.53542	Lypd6	Gm13483	-169073	Lypd6	61362	Lypd6	Gm13483	-169176	Lypd6	61259
peak_E14/P0_1128	chr6	55550672	55551425	55550953	55551320	0.97015	0.631586	1.53605	N/A	Gm25458	-242143	Adcyap1r1	99021	N/A	Gm25458	-242231	Adcyap1r1	99109
peak_E14/P0_1129	chr12	70824556	70826188	70825325	70825972	1.08638	0.705578	1.5397	N/A	Frmd6	-141	Gm24474	151727	Frmd6	Gm24857	-109679	Frmd6	135
peak_E14/P0_1130	chr7	16046169	16048121	16046453	16046813	0.603558	0.391985	1.53975	N/A	Zfp541	-24796	Gm24576	100898	N/A	Zfp541	-25308	Gm24576	100386
peak_E14/P0_1131	chr19	7416373	7418814	7416817	7417532	0.534097	0.346552	1.54118	N/A	2700081O15Rik	-31	Rtn3	65696	N/A	2700081O15Rik	-450	Rtn3	66115
peak_E14/P0_1132	chr4	43038876	43040807	43039184	43039521	0.756765	0.490945	1.54145	Fam214b	Gm26881	-6192	Fam214b	6379	Fam214b	Gm26881	-6681	Fam214b	6868
peak_E14/P0_1133	chr10	41450030	41450918	41450332	41450742	0.503772	0.326796	1.54155	Zbtb24	Mical1	-25839	Zbtb24	79	Zbtb24	Mical1	-25776	Zbtb24	142
peak_E14/P0_1134	chr14	99733491	99734417	99733801	99734154	0.807857	0.523763	1.54241	N/A	Gm25130	-373127	Gm22970	39854	N/A	Gm25130	-373150	Gm22970	39831
peak_E14/P0_1135	chr3	85159373	85160652	85159692	85160347	2.80526	1.81693	1.54395	Arfip1	Dear1	-194432	Fbxw7	344745	Arfip1	Dear1	-194439	Fbxw7	344752
peak_E14/P0_1136	chr19	5695652	5696547	5695970	5696363	0.610591	0.39521	1.54498	Map3k11	Pcnxl3	-7191	Map3k11	6969	Map3k11	Pcnxl3	-7258	Map3k11	7036
peak_E14/P0_1137	chr10	12826388	12827200	12826691	12826957	0.603811	0.390545	1.54607	Utrn	Gm23044	-32820	Utrn	34941	Utrn	Gm23044	-32850	Utrn	34911
peak_E14/P0_1138	chr11	3514340	3515399	3514721	3515146	0.665523	0.429874	1.54818	Selm	Inpp5j	-10048	Selm	186	Selm	Inpp5j	-10112	Selm	250
peak_E14/P0_1139	chr18	62885346	62886174	62885575	62886094	1.53045	0.987549	1.54974	N/A	Apcdd1	-36566	Gm17732	223653	N/A	Apcdd1	-36492	Gm17732	223727
peak_E14/P0_1140	chr2	120068642	120070771	120069616	120069999	0.578675	0.373203	1.55056	N/A	Sptbn5	-12209	PLA2G4B	36274	N/A	Sptbn5	-12310	PLA2G4B	36375
peak_E14/P0_1141	chr4	47517883	47519795	47518335	47519392	7.84262	5.05674	1.55092	N/A	Alg2	-48069	Sec61b	44182	N/A	Alg2	-48093	Sec61b	44206
peak_E14/P0_1142	chr2	158672632	158674751	158673376	158674192	5.23081	3.37167	1.5514	Ppp1r16b	Gm14205	-61871	Ppp1r16b	8294	Ppp1r16b	Gm14205	-61964	Ppp1r16b	8387
peak_E14/P0_1143	chr9	35266860	35268448	35267362	35268003	2.90739	1.87326	1.55205	Fam118b	Rpusd4	-210	Fam118b	126	Fam118b	Rpusd4	-182	Fam118b	98
peak_E14/P0_1144	chr2	33347369	33348161	33347530	33347921	1.17006	0.753688	1.55244	Ralgps1	Gm13536	-99036	Gm25998	15281	Ralgps1	Gm13536	-99076	Gm25998	15321
peak_E14/P0_1145	chr10	59949877	59953045	59950451	59952231	6.70734	4.31484	1.55448	Ddit4	Ascc1	-51343	Ddit4	309	Ddit4	Ascc1	-51463	Ddit4	429
peak_E14/P0_1146	chr1	169624204	169624785	169624427	169624746	2.52045	1.62078	1.55509	N/A	Rgs5	-31006	Rgs4	123148	N/A	Rgs5	-30914	Rgs4	123056
peak_E14/P0_1147	chr5	131793738	131796323	131793991	131795189	7.53706	4.84599	1.55532	Auts2	Gm20382	-306548	Auts2	748314	Auts2	Gm20382	-306108	Auts2	748754
peak_E14/P0_1148	chr1	9943605	9944389	9943681	9944289	3.2562	2.09316	1.55563	Snhg6	Snord87	-1448	Snhg6	121	Snhg6	Snord87	-1436	Snhg6	133
peak_E14/P0_1149	chr6	54565561	54566853	54565974	54566584	0.842322	0.540942	1.55714	Scrn1	Plekha8	-28903	Scrn1	282	Scrn1	Plekha8	-28831	Scrn1	210
peak_E14/P0_1150	chr7	101296260	101297636	101296434	101297451	5.4729	3.51089	1.55883	Atg16l2	Stard10	-20137	Atg16l2	5079	Atg16l2	Stard10	-20143	Atg16l2	5085
peak_E14/P0_1151	chr13	46363192	46364538	46363470	46363996	1.39014	0.891692	1.55899	N/A	Rbm24	-54434	Stmnd1	90145	N/A	Rbm24	-54566	Stmnd1	90013
peak_E14/P0_1152	chr2	113681857	113683217	113682121	113682429	1.81557	1.16338	1.5606	Fmn1	Gm13964	-178503	4930533B01Rik	26013	Fmn1	Gm13964	-178241	4930533B01Rik	26275
peak_E14/P0_1153	chr10	32312547	32313340	32312828	32313122	0.55913	0.358154	1.56115	N/A	Rnf217	-703759	Nkain2	97392	N/A	Rnf217	-703791	Nkain2	97360
peak_E14/P0_1154	chr15	32323792	32324770	32324041	32324554	6.66861	4.26279	1.56437	Sema5a	0610007N19Rik	-79619	Sema5a	79469	Sema5a	0610007N19Rik	-79635	Sema5a	79485
peak_E14/P0_1155	chr4	97909890	97911745	97910666	97911377	7.63965	4.8769	1.5665	Nfia	E130114P18Rik	-132769	Nfia	133210	Nfia	E130114P18Rik	-132973	Nfia	133414
peak_E14/P0_1156	chr13	36117092	36118313	36117394	36118017	1.25951	0.803949	1.56665	Fars2	Lyrm4	-345	Fars2	292	Fars2	Lyrm4	-348	Fars2	295
peak_E14/P0_1157	chr3	54054178	54054945	54054390	54054696	1.05428	0.672841	1.5669	N/A	Trpc4	-101495	Gm10985	209476	N/A	Trpc4	-101513	Gm10985	209458
peak_E14/P0_1158	chr2	31151869	31152930	31152060	31152793	1.04945	0.668987	1.56871	Gpr107	D330023K18Rik	-108	Gpr107	84	Gpr107	D330023K18Rik	-135	Gpr107	111
peak_E14/P0_1159	chr3	89320398	89323408	89321751	89322229	0.567213	0.361297	1.56993	Efna3	4731419I09Rik	-15946	Efna3	1062	Efna3	4731419I09Rik	-15859	Efna3	975
peak_E14/P0_1160	chr2	73891722	73893459	73892830	73893106	0.514472	0.327608	1.57039	Atf2	Gm10822	-405	Atf2	49	N/A	Gm10822	-27	Atp5g3	18358
peak_E14/P0_1161	chr6	120538932	120539858	120539160	120539607	1.26596	0.804963	1.57269	N/A	Cecr5	-8076	Gm24391	14499	N/A	Cecr5	-8064	Gm24391	14487
peak_E14/P0_1162	chr9	102038639	102040176	102038904	102039863	8.42936	5.35794	1.57325	Ephb1	n-R5s88	-88480	9630041A04Rik	100927	Ephb1	n-R5s88	-88504	9630041A04Rik	100903
peak_E14/P0_1163	chr4	128805901	128807361	128806742	128807222	0.673606	0.428109	1.57345	N/A	Zfp362	-586	A3galt2	51268	N/A	Zfp362	-937	A3galt2	51619
peak_E14/P0_1164	chr5	125243481	125246468	125243777	125244494	8.32205	5.2828	1.57531	N/A	Ncor2	-65755	Scarb1	96120	N/A	Ncor2	-64916	Scarb1	96959
peak_E14/P0_1165	chr9	105130970	105132201	105131264	105131795	0.857404	0.544045	1.57598	Nudt16	Gm20643	-76610	Nudt16	220	Nudt16	Gm20643	-76666	Nudt16	276
peak_E14/P0_1166	chr2	180861114	180862690	180861401	180862150	2.137	1.35586	1.57612	Gm14342	Mir124a-3	-32128	Gm14339	14251	Gm14342	Mir124a-3	-32255	Gm14339	14124
peak_E14/P0_1167	chr9	121402990	121404569	121403303	121404305	5.24697	3.32601	1.57755	Trak1	Ulk4	-126582	Trak1	36822	Trak1	Ulk4	-126607	Trak1	36847
peak_E14/P0_1168	chr18	38349800	38350831	38350311	38350756	0.497165	0.315093	1.57783	N/A	Gm24690	-6262	Gm23205	52377	N/A	Gm24690	-6044	Gm23205	52595
peak_E14/P0_1169	chr13	54071563	54072621	54071875	54072394	0.63303	0.401194	1.57787	Sfxn1	Drd1a	-16434	Sfxn1	248	Sfxn1	Drd1a	-16476	Sfxn1	290
peak_E14/P0_1170	chr11	70293559	70294523	70293709	70294269	3.71926	2.35593	1.57868	N/A	Alox12	-38688	Alox12e	28587	N/A	Alox12	-38636	Alox12e	28639
peak_E14/P0_1171	chr4	32238163	32240529	32239262	32239778	1.44327	0.91372	1.57956	Bach2	D130062J21Rik	-4386	Bach2	543	Bach2	D130062J21Rik	-4212	Bach2	717
peak_E14/P0_1172	chr2	25371761	25373228	25372114	25372893	1.23076	0.777358	1.58327	Sapcd2	Uap1l1	-6812	Sapcd2	174	Sapcd2	Uap1l1	-6821	Sapcd2	183
peak_E14/P0_1173	chr5	4103796	4105261	4103982	4104888	1.32188	0.834515	1.58401	Cyp51	Gm9897	-87838	Cyp51	218	Cyp51	Gm9897	-87931	Cyp51	311
peak_E14/P0_1174	chr10	119239065	119240882	119239920	119240513	0.667968	0.421456	1.5849	Cand1	Grip1	-214060	Cand1	82	N/A	Cand1	-161	Gm16321	203408
peak_E14/P0_1175	chr6	77978921	77980366	77979260	77980127	1.28494	0.810541	1.58528	Ctnna2	Gm5576	-236234	Ctnna2	56	Ctnna2	Gm5576	-236184	Ctnna2	6
peak_E14/P0_1176	chr17	27634432	27635826	27634835	27635571	1.30371	0.822183	1.58567	Rps10	Gm15420	-213	Rps10	1500	Rps10	Gm15420	-139	Rps10	1426
peak_E14/P0_1177	chr1	156558148	156559801	156558729	156559673	1.75146	1.10448	1.58578	N/A	Abl2	-12	Gm10031	34883	Abl2	Soat1	-84873	Abl2	215
peak_E14/P0_1178	chr5	134098919	134100795	134099527	134100163	1.3142	0.828126	1.58696	Gatsl2	Gm15627	-649	Gatsl2	147	Gatsl2	Gm15627	-637	Gatsl2	135
peak_E14/P0_1179	chr11	77933834	77935492	77934953	77935276	0.605368	0.380992	1.58893	Sez6	Gm11190	-5375	Sez6	3864	Sez6	Gm11190	-5826	Sez6	4315
peak_E14/P0_1180	chr5	107497285	107498214	107497549	107498042	1.8866	1.18518	1.59182	N/A	A830010M20Rik	-9871	Btbd8	59753	N/A	A830010M20Rik	-9825	Btbd8	59799
peak_E14/P0_1181	chr4	82415621	82416491	82415924	82416297	1.10437	0.693732	1.59192	Nfib	n-R5s188	-23353	Nfib	89714	Nfib	n-R5s188	-23299	Nfib	89660
peak_E14/P0_1182	chr12	29438953	29440067	29439391	29439873	1.57242	0.986738	1.59355	N/A	Myt1l	-88873	Tssc1	687683	N/A	Myt1l	-88751	Tssc1	687805
peak_E14/P0_1183	chr4	55072736	55073569	55072960	55073351	2.21857	1.39197	1.59384	Zfp462	Gm12515	-43410	Zfp462	125177	Zfp462	Gm12515	-43407	Zfp462	125180
peak_E14/P0_1184	chr11	101524741	101527179	101525801	101526658	6.62555	4.1525	1.59556	Brca1	Nbr1	-26188	Brca1	25919	Brca1	Nbr1	-25919	Brca1	25650
peak_E14/P0_1185	chr9	41446334	41448247	41447319	41447919	2.17231	1.36022	1.59702	N/A	Mir100	-84134	Bsx	573164	N/A	Mir100	-83805	Bsx	573493
peak_E14/P0_1186	chr1	177446314	177448719	177447206	177447950	1.21395	0.759631	1.59808	Zbtb18	Gm26801	-4246	Zbtb18	2856	Zbtb18	Gm26801	-4308	Zbtb18	2918
peak_E14/P0_1187	chr1	132649973	132651610	132650532	132651329	7.41689	4.63975	1.59855	Nfasc	Cntn2	-107851	Nfasc	91006	Nfasc	Cntn2	-107990	Nfasc	90867
peak_E14/P0_1188	chr7	73306699	73307505	73306852	73307264	0.541938	0.338621	1.60043	N/A	Rgma	-68417	A730056A06Rik	68637	N/A	Rgma	-68461	A730056A06Rik	68681
peak_E14/P0_1189	chr5	111056492	111059449	111058229	111059085	7.84341	4.89947	1.60087	Ttc28	Gm15988	-49124	Mir701	53827	Ttc28	Gm15988	-49811	Mir701	54514
peak_E14/P0_1190	chr4	105819831	105820754	105820035	105820441	1.32918	0.829992	1.60143	N/A	Gm12727	-278631	Gm12728	30424	N/A	Gm12727	-278685	Gm12728	30370
peak_E14/P0_1191	chr4	33696747	33697605	33696966	33697340	1.4995	0.935848	1.60229	N/A	Gm24341	-15685	mmu-mir-8118	259096	N/A	Gm24341	-15662	mmu-mir-8118	259073
peak_E14/P0_1192	chr11	76645533	76646418	76645945	76646288	1.32553	0.824962	1.60678	N/A	Bhlha9	-26494	Gm26780	31509	N/A	Bhlha9	-26353	Gm26780	31650
peak_E14/P0_1193	chr13	111904490	111905809	111904701	111905316	6.27633	3.90369	1.60779	N/A	Gm9025	-20972	Gm15326	37214	N/A	Gm9025	-20831	Gm15326	37073
peak_E14/P0_1194	chr10	82178072	82178952	82178233	82178767	0.649092	0.403607	1.60823	Gm15608	Gm4924	-200080	Gm15608	278	Gm15608	Gm4924	-200092	Gm15608	266
peak_E14/P0_1195	chr13	69809483	69810733	69809768	69810345	1.04189	0.647711	1.60858	Gm26819,Med10	Ube2ql1	-70211	Med10	227	Gm26819,Med10	Ube2ql1	-70159	Med10	175
peak_E14/P0_1196	chr4	106473979	106475377	106474173	106474799	4.08166	2.53715	1.60875	N/A	Pcsk9	-10349	Bsnd	17605	N/A	Pcsk9	-10157	Bsnd	17797
peak_E14/P0_1197	chr4	134429760	134432245	134430293	134431112	7.09372	4.39883	1.61264	N/A	Stmn1	-37317	1700021N21Rik	19169	N/A	Stmn1	-37617	1700021N21Rik	19469
peak_E14/P0_1198	chr5	140020912	140022722	140021573	140022219	5.84395	3.62289	1.61306	Mad1l1	Gm16122	-52287	Elfn1	113875	Mad1l1	Gm16122	-52208	Elfn1	113954
peak_E14/P0_1199	chr19	56380944	56381701	56381118	56381404	0.572564	0.354442	1.61539	Nrap	Casp7	-15806	Nrap	8715	Nrap	Casp7	-15867	Nrap	8776
peak_E14/P0_1200	chr2	122078244	122079088	122078440	122078763	0.971891	0.601628	1.61543	Spg11	B2m	-69019	Spg11	39720	Spg11	B2m	-69084	Spg11	39785
peak_E14/P0_1201	chr11	61225755	61226720	61225888	61226481	1.60082	0.990814	1.61566	Aldh3a2	Rps13-ps5	-20062	Aldh3a1	17617	Aldh3a2	Rps13-ps5	-20009	Aldh3a1	17564
peak_E14/P0_1202	chr11	72066433	72068749	72067164	72067864	7.99384	4.94468	1.61665	Pitpnm3	Aipl1	-30102	Fam64a	25137	Pitpnm3	Aipl1	-30025	Fam64a	25060
peak_E14/P0_1203	chr2	158316888	158317482	158317047	158317405	0.688262	0.425695	1.61679	Lbp	Snhg11	-58452	Lbp	10693	Lbp	Snhg11	-58411	Lbp	10734
peak_E14/P0_1204	chr16	5202477	5204372	5202670	5203067	0.572679	0.354056	1.61748	Nagpa	Gm23689	-19939	Nagpa	588	Nagpa	Gm23689	-20495	Nagpa	1144
peak_E14/P0_1205	chr14	34839636	34840542	34839868	34840303	1.21731	0.752127	1.61849	Grid1	Mir346	-54519	Grid1	20265	Grid1	Mir346	-54523	Grid1	20261
peak_E14/P0_1206	chr18	64013463	64015288	64013755	64014341	1.84476	1.13892	1.61974	N/A	Gm24384	-105219	1700091E21Rik	262805	N/A	Gm24384	-104892	1700091E21Rik	263132
peak_E14/P0_1207	chr12	69456581	69457383	69456666	69457154	1.75058	1.08077	1.61975	N/A	Gm9887	-84524	Arf6	84833	N/A	Gm9887	-84452	Arf6	84761
peak_E14/P0_1208	chr8	95330829	95332739	95331204	95331975	1.98319	1.2237	1.62065	Zfp319	Usb1	-507	Zfp319	166	Zfp319	Usb1	-702	Zfp319	361
peak_E14/P0_1209	chr8	13916339	13917094	13916623	13916945	0.339092	0.208974	1.62265	Fbxo25	Coprs	-26445	Fbxo25	8911	Fbxo25	Coprs	-26513	Fbxo25	8979
peak_E14/P0_1210	chr9	30942160	30943654	30942436	30943402	1.67023	1.02901	1.62315	N/A	Adamts8	-550	Gm17508	139568	N/A	Adamts8	-538	Gm17508	139556
peak_E14/P0_1211	chr18	21758075	21758880	21758203	21758579	0.990087	0.608585	1.62687	N/A	Klhl14	-103759	4930426D05Rik	107030	N/A	Klhl14	-103673	4930426D05Rik	106944
peak_E14/P0_1212	chr19	42698946	42699918	42699473	42699735	1.422	0.87356	1.62782	N/A	Gm16244	-79599	Gm25216	470	N/A	Gm16244	-79427	Gm25216	298
peak_E14/P0_1213	chr2	27027578	27028446	27027598	27028210	1.96495	1.20709	1.62784	N/A	Slc2a6	-14	Cacfd1	18087	Slc2a6	Gm13397	-6775	Slc2a6	94
peak_E14/P0_1214	chr8	71375380	71376771	71375621	71376517	1.17205	0.719431	1.62914	Nr2f6,Ocel1	Babam1	-20779	Ocel1	4730	Nr2f6,Ocel1	Babam1	-20785	Ocel1	4724
peak_E14/P0_1215	chr3	102643992	102645080	102644208	102644934	5.25862	3.22744	1.62935	N/A	Tspan2	-89992	2410057H14Rik	90881	N/A	Tspan2	-89957	2410057H14Rik	90846
peak_E14/P0_1216	chr14	121094655	121095321	121094728	121095147	0.898926	0.551246	1.63072	Farp1	B930095G15Rik	-153717	Farp1	59425	Farp1	B930095G15Rik	-153768	Farp1	59374
peak_E14/P0_1217	chr15	36938098	36939233	36938347	36939029	1.59492	0.976799	1.63281	N/A	Gm10384	-58849	Zfp706	68737	N/A	Gm10384	-58872	Zfp706	68714
peak_E14/P0_1218	chr10	77309772	77310296	77309837	77310149	0.812435	0.497131	1.63425	Adarb1	Gm10941	-50811	Pofut2	50735	Adarb1	Gm10941	-50770	Pofut2	50694
peak_E14/P0_1219	chr9	67043207	67044363	67043445	67044036	0.453372	0.277104	1.63611	Tpm1	Gm22145	-60422	Tpm1	5621	Tpm1	Gm22145	-60467	Tpm1	5666
peak_E14/P0_1220	chr18	76354381	76355240	76354616	76354963	2.27797	1.39179	1.63673	N/A	Skor2	-501594	Smad2	113231	N/A	Skor2	-501615	Smad2	113210
peak_E14/P0_1221	chr4	132945610	132946986	132946008	132946299	0.380648	0.232461	1.63747	N/A	Gm24913	-14981	Gm13033	61536	N/A	Gm24913	-14836	Gm13033	61391
peak_E14/P0_1222	chr15	85579997	85583982	85582883	85583379	1.03922	0.63406	1.63899	AU022754	Wnt7b	-168	AU022754	848	AU022754	Wnt7b	-1310	AU022754	1990
peak_E14/P0_1223	chr9	59197162	59198638	59197452	59198070	4.0416	2.46406	1.64022	N/A	Gm7589	-51690	Bbs4	155608	N/A	Gm7589	-51551	Bbs4	155747
peak_E14/P0_1224	chr8	3492610	3493739	3492803	3493531	0.413164	0.251791	1.64091	Zfp358	Mcoln1	-7282	Zfp358	37	Zfp358	Mcoln1	-7289	Zfp358	30
peak_E14/P0_1225	chr8	119394411	119395886	119394678	119395627	3.95364	2.40927	1.64101	Mlycd	Osgin1	-41969	Mlycd	271	Mlycd	Osgin1	-41965	Mlycd	275
peak_E14/P0_1226	chr2	25817501	25818299	25817496	25817795	0.610753	0.371905	1.64223	N/A	Glt6d1	-2052	Sohlh1	29348	N/A	Glt6d1	-1797	Sohlh1	29603
peak_E14/P0_1227	chr9	79004262	79005146	79004631	79005099	7.35121	4.47374	1.64319	N/A	Gm8116	-182812	Cd109	389159	N/A	Gm8116	-182973	Cd109	389320
peak_E14/P0_1228	chr5	148965438	148966319	148965919	148966206	0.604642	0.367686	1.64445	1810059H22Rik,Gm15406,Katnal1	Gm15410	-17012	1810059H22Rik	4004	1810059H22Rik,Gm15406,Katnal1	Gm15410	-17196	1810059H22Rik	3820
peak_E14/P0_1229	chr17	32388435	32389908	32388639	32389167	0.596167	0.362514	1.64453	Wiz	A530088E08Rik	-13834	Gm22201	161	Wiz	Gm22201	-107	Wiz	488
peak_E14/P0_1230	chr9	75306348	75306877	75306535	75306842	0.837306	0.508875	1.64541	N/A	Gnb5	-4782	Myo5c	74599	N/A	Gnb5	-4706	Myo5c	74675
peak_E14/P0_1231	chr12	102468717	102469736	102468935	102469573	0.897888	0.545688	1.64542	Golga5	Lgmn	-29413	Golga5	93	Golga5	Lgmn	-29441	Golga5	121
peak_E14/P0_1232	chr18	10609372	10610701	10609658	10610572	2.55433	1.55161	1.64624	Esco1	Snrpd1	-7759	Esco1	316	Esco1	Snrpd1	-7680	Esco1	237
peak_E14/P0_1233	chr11	30266633	30268879	30267414	30268301	1.0075	0.611242	1.64828	Gm8098,Sptbn1	Eml6	-241723	Gm8098	293	Gm8098,Sptbn1	Eml6	-241824	Sptbn1	312
peak_E14/P0_1234	chr5	122379558	122380428	122379767	122380231	2.50979	1.52164	1.6494	Gpn3	Fam216a	-7629	Gpn3	8118	Gpn3	Fam216a	-7635	Gpn3	8124
peak_E14/P0_1235	chr19	10809181	10810661	10809550	10810275	2.37755	1.43967	1.65145	Cd6	Slc15a3	-32973	Cd6	20137	Cd6	Slc15a3	-32982	Cd6	20146
peak_E14/P0_1236	chr11	24631338	24632345	24631583	24632031	6.17245	3.73278	1.65358	Gm12068	Gm22787	-77783	Gm25507	47870	Gm12068	Gm22787	-77749	Gm25507	47904
peak_E14/P0_1237	chr10	52417030	52418495	52417545	52417988	0.983122	0.594184	1.65457	Nus1	Rps19-ps10	-32669	Nus1	216	Nus1	Rps19-ps10	-32673	Nus1	220
peak_E14/P0_1238	chr15	103214923	103216040	103215132	103215602	4.00096	2.4171	1.65527	Cbx5	Hnrnpa1	-24950	Cbx5	24335	Cbx5	Hnrnpa1	-25064	Cbx5	24449
peak_E14/P0_1239	chr5	37162750	37163905	37162825	37163668	4.75612	2.87253	1.65572	N/A	Gm1043	-22569	Jakmip1	112471	N/A	Gm1043	-22650	Jakmip1	112390
peak_E14/P0_1240	chr10	18743042	18744240	18743554	18744106	0.678311	0.409652	1.65582	D10Bwg1379e	Perp	-101429	D10Bwg1379e	117	N/A	D10Bwg1379e	-72	Gm4922	41181
peak_E14/P0_1241	chr4	54073349	54074197	54073609	54073920	1.29854	0.783788	1.65675	N/A	Rps15a-ps8	-282317	Gm24177	69717	N/A	Rps15a-ps8	-282308	Gm24177	69708
peak_E14/P0_1242	chr19	45248432	45249309	45248667	45249303	0.921664	0.556174	1.65715	N/A	Lbx1	-13059	Tlx1	99038	N/A	Lbx1	-13174	Tlx1	99153
peak_E14/P0_1243	chr12	93885750	93886456	93886038	93886175	0.389112	0.234692	1.65797	N/A	mmu-mir-8099-2	-41234	Gm9726	42999	N/A	mmu-mir-8099-2	-41231	Gm9726	42996
peak_E14/P0_1244	chr7	110952584	110953506	110952759	110953267	2.66553	1.60366	1.66215	Mrvi1	Ctr9	-75905	Mrvi1	29416	Mrvi1	Ctr9	-75937	Mrvi1	29448
peak_E14/P0_1245	chr3	65527456	65529928	65527692	65528404	0.733669	0.441374	1.66224	Tiparp	4931440P22Rik	-508	Tiparp	283	4931440P22Rik	Tiparp	-361	4931440P22Rik	136
peak_E14/P0_1246	chr17	89654236	89654926	89654483	89654741	0.985959	0.592724	1.66344	N/A	Fshr	-453969	Gm10184	255868	N/A	Fshr	-454000	Gm10184	255837
peak_E14/P0_1247	chr6	58830949	58832291	58831507	58832104	0.777359	0.467316	1.66346	N/A	Herc3	-2079	Nap1l5	75506	N/A	Herc3	-1894	Nap1l5	75321
peak_E14/P0_1248	chr12	51185336	51186496	51185696	51186188	2.93947	1.76694	1.6636	N/A	Rps11-ps4	-111570	Gm22088	100230	N/A	Rps11-ps4	-111544	Gm22088	100256
peak_E14/P0_1249	chr4	109676100	109677364	109676261	109676916	1.15196	0.692292	1.66399	Faf1	Cdkn2c	-9543	Faf1	145	Faf1	Cdkn2c	-9399	Faf1	1
peak_E14/P0_1250	chr2	37451857	37452875	37452013	37452644	0.712314	0.42748	1.66631	Rabgap1	Zbtb6	-9195	Rabgap1	9082	Rabgap1	Zbtb6	-9157	Rabgap1	9044
peak_E14/P0_1251	chr5	35756894	35758624	35757427	35757978	0.796234	0.477092	1.66893	N/A	Ablim2	-120	Gm15650	35205	N/A	Ablim2	-177	Gm15650	35148
peak_E14/P0_1252	chr2	153070568	153073061	153071787	153072387	7.93278	4.74183	1.67293	Ccm2l	Hck	-36653	Ccm2l	5860	Ccm2l	Hck	-36380	Ccm2l	6133
peak_E14/P0_1253	chr17	5885420	5886711	5886107	5886292	1.62323	0.969943	1.67353	Snx9	Synj2	-55312	Snx9	44738	Snx9	Synj2	-55178	Snx9	44872
peak_E14/P0_1254	chr1	190212947	190213746	190213196	190213535	1.1997	0.716246	1.67498	Gm17566	Prox1	-42666	Gm17566	43051	Gm17566	Prox1	-42685	Gm17566	43070
peak_E14/P0_1255	chr19	58762134	58763764	58762634	58763515	6.16576	3.66025	1.68452	Pnliprp2	Gm17150	-27245	Pnliprp2	3227	Pnliprp2	Gm17150	-27120	Pnliprp2	3352
peak_E14/P0_1256	chr19	23879661	23880400	23879925	23880207	1.52251	0.90297	1.68612	Apba1	1700021P04Rik	-184762	Apba1	121155	Apba1	1700021P04Rik	-184726	Apba1	121191
peak_E14/P0_1257	chr14	25585338	25588160	25585589	25586708	1.32283	0.784133	1.68699	Zmiz1	Gm26772	-32380	Mir3075	52311	Zmiz1	Gm26772	-31779	Mir3075	51710
peak_E14/P0_1258	chr7	16949808	16950870	16949978	16950683	1.07672	0.637853	1.68803	N/A	Pnmal1	-9455	Gm25815	3162	N/A	Pnmal1	-9464	Gm25815	3171
peak_E14/P0_1259	chr1	3670306	3672736	3671626	3672338	1.10457	0.652822	1.692	N/A	Xkr4	-23	Gm22848	112412	N/A	Xkr4	-484	Gm22848	111951
peak_E14/P0_1260	chr15	84351593	84353554	84352020	84352951	7.19437	4.25196	1.69201	N/A	Gm22890	-29221	Parvg	27854	N/A	Gm22890	-29133	Parvg	27766
peak_E14/P0_1261	chr5	135186448	135188238	135186708	135187203	1.17753	0.695619	1.69278	Baz1b	Gm25315	-20644	Baz1b	80	N/A	Baz1b	-308	Bcl7b	18673
peak_E14/P0_1262	chr12	25870631	25873149	25870986	25871775	8.22818	4.85375	1.69522	N/A	Cmpk2	-597313	Gm22527	184090	N/A	Cmpk2	-597823	Gm22527	183580
peak_E14/P0_1263	chr3	20776040	20777136	20776378	20776793	2.47193	1.45596	1.6978	N/A	Gm7488	-272856	Hltf	718778	N/A	Gm7488	-272859	Hltf	718775
peak_E14/P0_1264	chr10	95228015	95228662	95228277	95228500	0.524423	0.308724	1.69868	Cradd	5730420D15Rik	-189036	Cradd	95759	Cradd	5730420D15Rik	-188986	Cradd	95709
peak_E14/P0_1265	chr4	116994016	116996396	116994195	116994736	2.51993	1.48253	1.69975	N/A	Hectd3	-110	1700021J08Rik	7806	N/A	Urod	-52	1700021J08Rik	8547
peak_E14/P0_1266	chr2	58641573	58642757	58642194	58642671	2.04478	1.20285	1.69994	Upp2	Gm13558	-63603	Upp2	74779	Upp2	Gm13558	-63336	Upp2	75046
peak_E14/P0_1267	chr9	63601916	63603279	63602216	63603011	0.962286	0.565768	1.70085	N/A	Aagab	-57	Smad3	155397	N/A	Aagab	-41	Smad3	155381
peak_E14/P0_1268	chr5	107414869	107415697	107415093	107415394	0.872025	0.512627	1.70109	Ephx4,Gm17202	Lpcat2b	-16265	Ephx4	11788	Ephx4,Gm17202	Lpcat2b	-16305	Ephx4	11748
peak_E14/P0_1269	chr17	80800873	80802874	80801355	80801994	6.63179	3.89046	1.70463	N/A	Map4k3	-73780	Gm9959	73743	N/A	Map4k3	-73581	Gm9959	73544
peak_E14/P0_1270	chr5	134551018	134552852	134551314	134552533	2.4067	1.41134	1.70526	Clip2	Rfc2	-30754	Clip2	499	Clip2	Rfc2	-30766	Clip2	511
peak_E14/P0_1271	chr13	60601446	60602954	60601806	60602812	1.55316	0.910332	1.70615	Dapk1	Gm25000	-72791	Dapk1	254	Dapk1	Gm25000	-72900	Dapk1	363
peak_E14/P0_1272	chr10	13964385	13968378	13967235	13968234	2.91985	1.71102	1.7065	Hivep2	Gm8330	-74728	Hivep2	3	Gm26835,Hivep2	Gm8330	-76081	Hivep2	1356
peak_E14/P0_1273	chr2	160871973	160873838	160872164	160872941	2.96086	1.73343	1.7081	Gm16751,Zhx3	Lpin3	-7764	Zhx3	93	Gm16751,Zhx3	Lpin3	-8117	Zhx3	446
peak_E14/P0_1274	chr10	82698458	82699788	82698641	82699736	1.16231	0.680407	1.70825	Hcfc2	Glt8d2	-8473	Hcfc2	117	Hcfc2	Glt8d2	-8538	Hcfc2	182
peak_E14/P0_1275	chr9	50450963	50452893	50451760	50452641	5.71025	3.33861	1.71037	N/A	1600029D21Rik	-42596	Pts	76713	N/A	1600029D21Rik	-42324	Pts	76441
peak_E14/P0_1276	chr1	159716858	159717621	159717093	159717379	0.464314	0.271323	1.7113	N/A	Tnr	-20270	Gm10530	102491	N/A	Tnr	-20273	Gm10530	102488
peak_E14/P0_1277	chr9	40800145	40802053	40801077	40801945	1.02845	0.600898	1.71152	Hspa8	Snord14c	-2483	Hspa8	116	Hspa8	Snord14c	-2071	Hspa8	528
peak_E14/P0_1278	chr17	48100489	48101637	48100941	48101387	0.903665	0.52786	1.71194	N/A	1700122O11Rik	-62770	1700067P10Rik	11432	N/A	1700122O11Rik	-62871	1700067P10Rik	11533
peak_E14/P0_1279	chr7	25004557	25006460	25005435	25006297	1.45622	0.850478	1.71224	Atp1a3	mmu-mir-7047	-17841	Atp1a3	429	Atp1a3	mmu-mir-7047	-18199	Atp1a3	71
peak_E14/P0_1280	chr16	89867037	89868072	89867258	89867784	0.93813	0.547575	1.71325	Tiam1	Krtap11-1	-296371	Tiam1	107145	Tiam1	Krtap11-1	-296338	Tiam1	107178
peak_E14/P0_1281	chr10	80398410	80400325	80398696	80399484	1.75895	1.02404	1.71766	Mbd3	Mex3d	-11708	Mbd3	183	Mbd3	Mex3d	-11431	Mbd3	460
peak_E14/P0_1282	chr9	97533090	97534806	97534157	97534564	1.52597	0.888224	1.718	Clstn2	Gm25607	-94321	Gm15891	184333	Clstn2	Gm25607	-94733	Gm15891	184745
peak_E14/P0_1283	chr14	65097251	65098585	65097519	65097962	0.786825	0.457985	1.71801	Extl3	Hmbox1	-148068	Extl3	188	Extl3	Hmbox1	-147890	Extl3	366
peak_E14/P0_1284	chr17	88315890	88318447	88316442	88317113	7.72649	4.49676	1.71824	N/A	Foxn2	-123542	Gm22542	25314	N/A	Foxn2	-123933	Gm22542	25705
peak_E14/P0_1285	chr5	76183426	76184877	76183766	76184183	1.46667	0.852749	1.71993	Tmem165	Apc-ps1	-12473	Tmem165	272	Tmem165	Apc-ps1	-12650	Tmem165	95
peak_E14/P0_1286	chr15	100770152	100770747	100770329	100770737	0.643165	0.373771	1.72075	Slc4a8	Galnt6	-41073	Slc4a8	8703	Slc4a8	Galnt6	-41157	Slc4a8	8787
peak_E14/P0_1287	chr9	41950150	41952085	41951088	41951688	3.07619	1.78726	1.72118	N/A	Gm16214	-71497	Sorl1	173180	N/A	Gm16214	-71226	Sorl1	172909
peak_E14/P0_1288	chr19	57521397	57522401	57521841	57522201	1.36098	0.790137	1.72246	N/A	Gm26874	-60346	Trub1	68994	N/A	Gm26874	-60468	Trub1	69116
peak_E14/P0_1289	chr6	40430511	40433975	40432231	40432901	7.92401	4.59835	1.72323	E330009J07Rik	Wee2	-10619	E330009J07Rik	3892	E330009J07Rik	Wee2	-10296	E330009J07Rik	3569
peak_E14/P0_1290	chr5	30461432	30462633	30461726	30462329	1.40831	0.817153	1.72344	N/A	Otof	-100	Gm25666	52652	N/A	Otof	-95	Gm25666	52657
peak_E14/P0_1291	chr2	168676981	168680094	168677464	168678335	8.39466	4.86852	1.72427	Atp9a	Gm14261	-87605	Atp9a	63596	Atp9a	Nfatc2	-87534	Atp9a	64234
peak_E14/P0_1292	chr10	81416381	81417718	81416726	81417465	4.41646	2.55656	1.7275	Nfic	Fzr1	-38533	Gm16104	7475	Nfic	Fzr1	-38579	Gm16104	7521
peak_E14/P0_1293	chr14	18499999	18500853	18500188	18500619	1.53298	0.887372	1.72755	N/A	Gm6781	-30936	Gm22350	54552	N/A	Gm6781	-30959	Gm22350	54529
peak_E14/P0_1294	chr7	80687375	80689204	80687584	80688423	5.31171	3.07315	1.72843	Crtc3	Blm	-153170	Crtc3	588	Crtc3	Blm	-152884	Crtc3	874
peak_E14/P0_1295	chr12	86276597	86277492	86276878	86277228	2.14249	1.23693	1.73211	Gpatch2l	Esrrb	-84072	4732487G21Rik	28962	Gpatch2l	Esrrb	-84063	4732487G21Rik	28953
peak_E14/P0_1296	chr1	55236889	55237868	55236963	55237647	1.9431	1.12176	1.73219	Mars2	Rftn2	-10596	Mars2	202	Mars2	Rftn2	-10523	Mars2	129
peak_E14/P0_1297	chr7	89923262	89924022	89923524	89923784	0.941647	0.543579	1.73231	l7Rn6	Ccdc81	-20013	l7Rn6	17543	l7Rn6	Ccdc81	-20025	l7Rn6	17531
peak_E14/P0_1298	chr4	5723866	5724862	5724081	5724780	2.71726	1.56575	1.73543	Fam110b	Gm24337	-36562	Fam110b	80130	Fam110b	Gm24337	-36628	Fam110b	80196
peak_E14/P0_1299	chr1	8863716	8864260	8863945	8864128	0.770555	0.443524	1.73735	Sntg1	Gm6152	-7721	Gm24276	47851	Sntg1	Gm6152	-7769	Gm24276	47899
peak_E14/P0_1300	chr14	25623454	25624535	25623690	25624307	1.27765	0.735393	1.73737	Zmiz1	Gm26772	-69625	Mir3075	89556	Zmiz1	Gm26772	-69629	Mir3075	89560
peak_E14/P0_1301	chr12	74283675	74284805	74283937	74284484	0.628314	0.361602	1.73759	N/A	1700086L19Rik	-4494	Gm11042	32154	N/A	1700086L19Rik	-4524	Gm11042	32184
peak_E14/P0_1302	chr8	95671715	95672279	95671878	95672165	0.517874	0.298015	1.73774	N/A	Ndrg4	-6087	Gins3	38439	N/A	Ndrg4	-6063	Gins3	38463
peak_E14/P0_1303	chr16	31080487	31081971	31081269	31081728	1.43534	0.825814	1.73809	Xxylt1	Gm15742	-107711	Xxylt1	203	N/A	Xxylt1	-66	Acap2	119740
peak_E14/P0_1304	chr5	134985817	134987782	134986934	134987463	3.40796	1.95901	1.73963	Cldn3	Gm15757	-19777	Cldn3	586	Cldn3	Gm15757	-19378	Cldn3	985
peak_E14/P0_1305	chr12	103981461	103982222	103981735	103982026	0.448898	0.257571	1.74281	N/A	Serpina1e	-22866	Serpina11	14738	N/A	Serpina1e	-22905	Serpina11	14699
peak_E14/P0_1306	chr7	45922761	45923917	45922929	45923326	0.651525	0.373548	1.74415	N/A	Emp3	-1913	Tmem143	26399	N/A	Emp3	-1701	Tmem143	26187
peak_E14/P0_1307	chr10	69464441	69465201	69464675	69464946	0.508234	0.291261	1.74495	N/A	Ank3	-68950	Rhobtb1	313388	N/A	Ank3	-68961	Rhobtb1	313377
peak_E14/P0_1308	chr2	112265101	112266600	112265484	112266172	2.24964	1.28729	1.74758	N/A	Gm21985	-463	Nop10	3925	N/A	Gm21985	-485	Nop10	3903
peak_E14/P0_1309	chr2	166635380	166638619	166636765	166637374	7.42287	4.24724	1.74769	Prex1	Gm25265	-45074	Gm23152	18143	Prex1	Gm25265	-45004	Gm23152	18073
peak_E14/P0_1310	chr15	100324081	100324833	100324305	100324527	0.441241	0.252196	1.7496	N/A	Mettl7a3	-10471	Mettl7a1	19641	N/A	Mettl7a3	-10512	Mettl7a1	19600
peak_E14/P0_1311	chr12	26781133	26782282	26781482	26781967	7.65648	4.37579	1.74974	N/A	Rsad2	-325255	Cmpk2	312504	N/A	Rsad2	-325272	Cmpk2	312521
peak_E14/P0_1312	chr4	48683852	48684475	48683964	48684188	1.02117	0.582948	1.75174	N/A	Gm12437	-122973	Gm12439	9008	N/A	Gm12437	-123060	Gm12439	8921
peak_E14/P0_1313	chr8	94097925	94099007	94097971	94098739	2.91682	1.66495	1.75189	Bbs2	Mt4	-38737	Bbs2	345	Bbs2	Mt4	-38848	Bbs2	456
peak_E14/P0_1314	chr15	99139136	99140369	99139437	99139605	0.541246	0.308826	1.75259	Spats2	Gm25183	-6580	Spats2	13175	Spats2	Gm25183	-6349	Spats2	12944
peak_E14/P0_1315	chr12	31948973	31950929	31949784	31950218	0.587853	0.334788	1.7559	Hbp1	Gpr22	-236025	Hbp1	584	Hbp1	Gpr22	-236075	Hbp1	534
peak_E14/P0_1316	chr6	77724284	77725092	77724570	77724935	1.47065	0.83699	1.75707	Ctnna2	Gm5576	-491189	Ctnna2	255011	Ctnna2	Gm5576	-491125	Ctnna2	254947
peak_E14/P0_1317	chr13	113373549	113374613	113373755	113374202	0.585074	0.33209	1.76179	N/A	Gm22385	-29006	BC067074	56998	N/A	Gm22385	-29109	BC067074	56895
peak_E14/P0_1318	chr10	10942109	10942878	10942258	10942660	1.23608	0.70144	1.7622	Grm1	Shprh	-206936	Grm1	139863	Grm1	Shprh	-206970	Grm1	139897
peak_E14/P0_1319	chr9	45330384	45331402	45330582	45331233	2.03681	1.15581	1.76223	Tmprss13	1700003G13Rik	-8814	Tmprss13	11794	Tmprss13	1700003G13Rik	-8828	Tmprss13	11808
peak_E14/P0_1320	chr2	103591927	103593164	103592307	103592731	1.49581	0.847983	1.76396	Abtb2	Cat	-107385	Abtb2	26236	Abtb2	Cat	-107359	Abtb2	26210
peak_E14/P0_1321	chr11	118354395	118356175	118355162	118355919	2.83848	1.60914	1.76398	Timp2	BC100451	-12785	Timp2	221	N/A	Timp2	-34	Lgals3bp	46552
peak_E14/P0_1322	chr7	36327788	36328400	36327893	36328239	0.500197	0.283107	1.76681	N/A	Gm25247	-102516	Gm23292	25580	N/A	Gm25247	-102544	Gm23292	25552
peak_E14/P0_1323	chr9	58195029	58200171	58197815	58198854	3.06255	1.7331	1.76709	Islr2	1600029O15Rik	-5296	Islr2	6719	Islr2	1600029O15Rik	-4562	Islr2	5985
peak_E14/P0_1324	chr18	43687165	43688185	43687388	43688070	3.37683	1.91011	1.76787	Jakmip2	Gm23894	-73475	Jakmip2	98	Jakmip2	Gm23894	-73421	Jakmip2	44
peak_E14/P0_1325	chr1	38437597	38439264	38438309	38438955	7.96903	4.50761	1.76791	Aff3	Rev1	-308768	Gm16152	53482	Aff3	Rev1	-308970	Gm16152	53684
peak_E14/P0_1326	chr18	46524933	46526596	46525401	46526173	2.48913	1.40781	1.76809	Fem1c	Gm24076	-51740	Fem1c	207	Fem1c	Gm24076	-51763	Fem1c	184
peak_E14/P0_1327	chr18	45557952	45561080	45558773	45560233	3.51976	1.99037	1.7684	Kcnn2	Gm10540	-273408	Kcnn2	290512	Kcnn2	Gm10540	-273395	Kcnn2	290499
peak_E14/P0_1328	chr8	26999140	27000830	27000102	27000528	1.81982	1.02824	1.76984	N/A	Erlin2	-23813	Zfp703	22650	N/A	Erlin2	-23483	Zfp703	22980
peak_E14/P0_1329	chr15	81810475	81812061	81810678	81812036	1.88734	1.06617	1.77021	Tef	Gm17597	-8655	Tef	8848	Tef	Gm17597	-8744	Tef	8937
peak_E14/P0_1330	chr13	73603555	73604772	73603734	73604285	2.25036	1.27082	1.77079	Clptm1l	Tert	-22837	Clptm1l	162	Clptm1l	Tert	-22991	Clptm1l	8
peak_E14/P0_1331	chr15	83780770	83782069	83781225	83781593	0.768019	0.433707	1.77082	Mpped1	Scube1	-56398	Mpped1	1397	Mpped1	Scube1	-56388	Mpped1	1387
peak_E14/P0_1332	chr2	26039559	26040597	26039795	26040399	6.50641	3.67405	1.77091	N/A	Ubac1	-18331	Nacc2	82740	N/A	Ubac1	-18350	Nacc2	82721
peak_E14/P0_1333	chr13	92736295	92737639	92736796	92737362	7.85368	4.43345	1.77146	N/A	Mtx3	-107819	Thbs4	57851	N/A	Mtx3	-107707	Thbs4	57739
peak_E14/P0_1334	chr10	59898987	59900596	59899270	59900419	4.93505	2.78379	1.77278	N/A	Gm23803	-81994	Dnajb12	20236	N/A	Gm23803	-82047	Dnajb12	20289
peak_E14/P0_1335	chr2	180487358	180489117	180488354	180488841	2.72334	1.53533	1.77379	N/A	Ntsr1	-11738	Slco4a1	31993	N/A	Ntsr1	-11378	Slco4a1	32353
peak_E14/P0_1336	chr6	3860950	3861514	3861114	3861392	0.725044	0.408353	1.77553	N/A	Calcr	-96519	Tfpi2	113418	N/A	Calcr	-96540	Tfpi2	113397
peak_E14/P0_1337	chr5	118331025	118332354	118331313	118331825	1.54507	0.869219	1.77753	N/A	Rnft2	-86573	Gm25076	65241	N/A	Rnft2	-86453	Gm25076	65121
peak_E14/P0_1338	chr8	11726998	11729237	11727287	11727999	5.32849	2.99761	1.77758	Arhgef7	Gm25467	-31259	Arhgef7	13	N/A	Arhgef7	-461	1700128E19Rik	14380
peak_E14/P0_1339	chr10	84439797	84442176	84440103	84440823	0.902569	0.507638	1.77798	N/A	Nuak1	-389	Ckap4	92902	Nuak1	4930463O16Rik	-47829	Nuak1	134
peak_E14/P0_1340	chr7	121936340	121940708	121939528	121940171	7.40816	4.163	1.77952	Cog7	Ubfd1	-128650	Cog7	43187	Cog7	Ubfd1	-127325	Cog7	41862
peak_E14/P0_1341	chr2	25459985	25461307	25460327	25461046	1.66652	0.936355	1.77979	BC029214	Fbxw5	-40103	BC029214	306	BC029214	Fbxw5	-40063	BC029214	266
peak_E14/P0_1342	chr18	15725186	15725750	15725393	15725643	0.543103	0.305053	1.78035	Chst9	Gm10036	-107325	Chst9	34689	Chst9	Gm10036	-107275	Chst9	34639
peak_E14/P0_1343	chr12	84819098	84819984	84819580	84819825	0.380452	0.213618	1.78099	Ltbp2	Npc2	-46429	Isca2	46272	Ltbp2	Npc2	-46590	Isca2	46433
peak_E14/P0_1344	chr7	30728914	30730123	30729234	30729777	0.95719	0.536378	1.78454	Tmem147	C630016N16Rik	-60	Tmem147	16	Tmem147	C630016N16Rik	-73	Tmem147	29
peak_E14/P0_1345	chr19	5095807	5096697	5096000	5096580	1.20136	0.673125	1.78475	Cnih2	Tmem151a	-10765	Cnih2	2166	Cnih2	Tmem151a	-10803	Cnih2	2128
peak_E14/P0_1346	chr7	66689082	66690435	66689705	66690334	1.38169	0.773809	1.78557	N/A	Lins	-130	Gm10974	323854	Lins	Asb7	-423	Lins	131
peak_E14/P0_1347	chr13	111807679	111810154	111808542	111808938	1.89572	1.06164	1.78565	Map3k1	Gm15327	-224	Map3k1	77	Map3k1	Gm15327	-400	Map3k1	253
peak_E14/P0_1348	chr11	115186989	115187997	115187250	115187927	0.665984	0.372919	1.78587	Nat9,Tmem104	Cd300lf	-53501	Tmem104	7	Nat9,Tmem104	Cd300lf	-53596	Tmem104	102
peak_E14/P0_1349	chr1	43877143	43877782	43877261	43877504	0.490696	0.274629	1.78676	N/A	Gm26352	-25465	Gm24180	41424	N/A	Gm26352	-25545	Gm24180	41504
peak_E14/P0_1350	chr13	43171081	43171889	43171203	43171838	0.84683	0.473867	1.78706	Tbc1d7	Gm15813	-45768	Tbc1d7	16	N/A	Tbc1d7	-19	Gfod1	132652
peak_E14/P0_1351	chr12	31264818	31266572	31265721	31266242	1.06098	0.592339	1.79117	Lamb1	Gm24613	-6633	Lamb1	403	Lamb1	Gm24613	-6919	Lamb1	689
peak_E14/P0_1352	chr12	108500941	108501849	108501368	108501679	0.785568	0.438514	1.79143	Eml1	Evl	-53324	Gm16596	54219	Eml1	Evl	-53196	Gm16596	54091
peak_E14/P0_1353	chr1	184559511	184560457	184559582	184560020	2.07173	1.15545	1.793	N/A	4930488B22Rik	-152512	Gm23349	20222	N/A	4930488B22Rik	-152695	Gm23349	20405
peak_E14/P0_1354	chr1	82793773	82794636	82793993	82794369	1.18859	0.661807	1.79597	N/A	Tm4sf20	-25743	Mff	69315	N/A	Tm4sf20	-25720	Mff	69292
peak_E14/P0_1355	chr1	132879402	132882370	132881196	132882004	3.73528	2.07909	1.7966	Lrrn2	Gm22609	-66538	Lrrn2	614	Lrrn2	Gm22609	-67252	Lrrn2	1328
peak_E14/P0_1356	chr4	129112110	129113942	129113099	129113662	1.81447	1.0099	1.79668	Hpca	Gm15906	-22064	Tmem54	7479	Hpca	Gm15906	-21710	Tmem54	7833
peak_E14/P0_1357	chr10	82082872	82083802	82083325	82083443	0.467889	0.260391	1.79687	N/A	AU041133	-54915	Zfp873	24921	N/A	AU041133	-54868	Zfp873	24968
peak_E14/P0_1358	chr9	84936477	84937226	84936739	84937012	1.15675	0.643756	1.79688	N/A	Gm11114	-375921	Gm26126	287356	N/A	Gm11114	-375897	Gm26126	287380
peak_E14/P0_1359	chr3	146851905	146853011	146852168	146852734	1.3363	0.742938	1.79867	Ttll7	Gm10288	-13093	Ttll7	92	Ttll7	Gm10288	-13086	Ttll7	85
peak_E14/P0_1360	chr17	42875964	42876972	42876490	42876849	0.439431	0.244144	1.79989	N/A	Cd2ap	-44	Ptchd4	560522	N/A	Cd2ap	-245	Ptchd4	560723
peak_E14/P0_1361	chr8	125959046	125960103	125959237	125959911	3.64858	2.02704	1.79995	N/A	Kcnk1	-35527	BC021891	49125	N/A	Kcnk1	-35527	BC021891	49125
peak_E14/P0_1362	chr5	117031701	117032930	117032063	117032617	6.02993	3.34575	1.80227	N/A	9530046B11Rik	-82902	Suds3	83678	N/A	9530046B11Rik	-82877	Suds3	83653
peak_E14/P0_1363	chr4	97879534	97881311	97880240	97880800	8.39394	4.65407	1.80357	Nfia	E130114P18Rik	-102374	Nfia	102815	Nfia	E130114P18Rik	-102472	Nfia	102913
peak_E14/P0_1364	chr3	155030040	155030673	155030234	155030425	0.446857	0.247734	1.80378	Tnni3k	Gm26456	-61661	Tnni3k	25051	Tnni3k	Gm26456	-61688	Tnni3k	25078
peak_E14/P0_1365	chr4	70804636	70805690	70805073	70805480	2.70191	1.49756	1.80421	N/A	Gm11227	-267509	Gm11228	325970	N/A	Gm11227	-267396	Gm11228	325857
peak_E14/P0_1366	chr14	20970798	20971600	20970924	20971403	5.33278	2.95455	1.80493	Vcl	Adk	-81374	Vcl	41767	Vcl	Adk	-81410	Vcl	41731
peak_E14/P0_1367	chr1	179184343	179185432	179184609	179185213	4.29205	2.37552	1.80678	Smyd3	Gm16564	-267273	Smyd3	333147	Smyd3	Gm16564	-267297	Smyd3	333123
peak_E14/P0_1368	chr15	82967524	82969339	82968178	82969019	6.61447	3.65745	1.80849	N/A	Mir3080	-9135	Nfam1	64875	N/A	Mir3080	-9302	Nfam1	64708
peak_E14/P0_1369	chr15	99663822	99665603	99663913	99664962	6.4476	3.5615	1.81036	N/A	Asic1	-6005	Gm17349	40778	N/A	Asic1	-6280	Gm17349	41053
peak_E14/P0_1370	chr12	52674767	52675800	52674999	52675473	2.55172	1.40905	1.81096	N/A	Akap6	-24099	Gm24859	71496	N/A	Akap6	-24146	Gm24859	71449
peak_E14/P0_1371	chr7	139388357	139389824	139388601	139389206	2.19915	1.20608	1.82339	N/A	Inpp5a	-18	Pwwp2b	140609	N/A	Inpp5a	-205	Pwwp2b	140422
peak_E14/P0_1372	chr4	107816726	107818488	107817320	107818259	5.53695	3.0366	1.82341	B230314M03Rik,Lrp8	Gm12908	-15543	B230314M03Rik	5367	B230314M03Rik,Lrp8	Gm12908	-15725	B230314M03Rik	5185
peak_E14/P0_1373	chr15	37397410	37398214	37397613	37397865	0.636097	0.348844	1.82344	Ncald	Gm8668	-23435	Gm15941	34852	Ncald	Gm8668	-23508	Gm15941	34925
peak_E14/P0_1374	chr17	29975446	29976350	29975744	29976159	1.49341	0.818269	1.82508	N/A	Mdga1	-5811	Gm22327	8243	N/A	Mdga1	-5864	Gm22327	8190
peak_E14/P0_1375	chr17	56218187	56219326	56218484	56219119	1.46126	0.800156	1.82622	Dpp9	Mir7b	-24231	Dpp9	133	Dpp9	Mir7b	-24186	Dpp9	88
peak_E14/P0_1376	chr7	78389843	78390462	78390035	78390452	0.679856	0.372149	1.82684	Ntrk3	Gm9885	-188677	Ntrk3	188256	Ntrk3	Gm9885	-188586	Ntrk3	188165
peak_E14/P0_1377	chr15	43003237	43004025	43003494	43003821	1.04473	0.570819	1.83023	N/A	Angpt1	-326654	Rspo2	167187	N/A	Angpt1	-326680	Rspo2	167161
peak_E14/P0_1378	chr8	123040877	123043149	123042416	123042933	1.11209	0.60751	1.83057	Gm20388	Spg7	-20974	Sult5a1	116257	Gm20388	Spg7	-20313	Sult5a1	115596
peak_E14/P0_1379	chr7	45161804	45162999	45162061	45162726	4.03791	2.20559	1.83076	N/A	Slc17a7	-1519	Pih1d1	8099	N/A	Slc17a7	-1527	Pih1d1	8091
peak_E14/P0_1380	chr2	127753946	127754758	127754176	127754446	0.536392	0.292965	1.83091	Nphp1	Mall	-24420	Nphp1	34545	Nphp1	Mall	-24379	Nphp1	34586
[truncated: 2,858 more rows]
